# Supplementary material for: Analysis of RNA expression of normal and cancer tissues reveals high correlation of COP9 gene expression with respiratory chain complex components
Source: BMC Genomics. 2016 Dec 1;17:983. doi: 10.1186/s12864-016-3313-y (PMC5131501; doi:10.1186/s12864-016-3313-y)
Supplement: Additional file 2: Table S1. — The let-7 expression profilesof the matched head and neck normal and tumor tissues. Correlation coefficients for individual let-7 isoforms relative to COP9 genes are shown. Asterisks: p < 0.05. Table S2. To support the result of Table 3, 2 additional normal head and neck tissues were included to calculate correlation of expressions among the COP9 genes. Correlation coefficients of COP9 genes versus COPS5 (rCOPS5) were determined from randomly selected 44 tumor specimens from the entire pool of 511. The calculations were repeated for 10,000 times to obtain their mean and standard deviation (sd) values, which were used to compare the difference from rCOPS5 of normal tissues. Table S3. RNAseq data from young (30 specimens) and elderly patients (31 specimens) were used to calculate the correlation coefficients among the COP9 genes. Table S4. 14 normal oral cavity tissues were pooled based on the TCGA clinical data, and the correlation coefficients and their p values for COPS5 were calculated as described in the main article. Table S5. Data based on the 13 normal tongue tissues were pooled based on the clinical data in the TCGA database, and the correlation coefficients and their p values for COPS5 were calculated. Table S6. 11 normal tissues from smokers were pooled based on the clinical data in the TCGA database, and the correlation coefficients and their p values for COPS5 were calculated. Table S7. Nh: number of genes found within 1 Mbp of each COP9 gene; mean, sd, p and q values were determined as described in Materials and Methods. Table S8. ES for COP9 genes for all KEGG pathways. Table S9. ES for COP9 genes for the oxidative phosphorylation pathway. (XLS 80 kb) [file 12864_2016_3313_MOESM2_ESM.xls]

## Sheet: Table S1 - Table S1
	Correlation coefficients (COP9 v.s. let-7 miRNA)
			7a	7b	7c	7	7e	7f-1	7f-2	7g	7i
	Normal	GPS1	-0.409*	-0.454*	-0.442*	-0.14939	-0.177972	0.276533	-0.218872	-0.24191	0.0703337
		COPS2	-0.123347	0.132113	-0.0652099	-0.201344	-0.216206	-0.349*	-0.189598	-0.332*	-0.197845
		COPS3	-0.195065	0.00762451	-0.147343	-0.235775	-0.270344	-0.135608	-0.262982	-0.371*	-0.163786
		COPS4	-0.211594	-0.209468	-0.160304	0.0622671	-0.0106792	-0.0207755	-0.0839457	-0.249991	-0.18167
		COPS5	-0.430*	-0.262558	-0.286994	-0.064927	-0.345*	0.0122236	-0.319*	-0.392*	-0.114926
		COPS6	-0.312*	-0.363*	-0.352*	-0.28375	-0.284421	0.365*	-0.24293	-0.221181	0.0836484
		COPS7A	-0.296888	-0.207595	-0.165343	-0.052901	-0.13007	-0.074784	-0.215387	-0.355322	-0.196285
		COPS7B	-0.254498	-0.253026	-0.275116	0.0410088	-0.261776	0.333187	0.0139634	0.13925	0.264791
		COPS8	-0.379*	-0.471*	-0.359*	0.176813	0.0238537	0.168673	-0.0880896	-0.238999	-0.00615253
			7a	7b	7c	7	7e	7f-1	7f-2	7g	7i
	Tumor	GPS1	-0.203769	-0.206728	-0.304*	0.0629832	-0.104465	-0.0295754	-0.0961246	-0.23535	-0.420554
		COPS2	0.189032	0.158322	-0.0482112	0.166723	0.0987712	0.433*	-0.0405223	0.0981913	0.218345
		COPS3	0.00629839	-0.0859799	-0.141933	0.397112	-0.0522371	0.249221	0.164839	0.206192	0.137919
		COPS4	0.0222242	-0.102847	0.143057	-0.131515	0.0276105	-0.148715	0.0854275	0.00348728	-0.200476
		COPS5	0.0731399	0.174595	-0.394*	0.218421	-0.034191	0.134441	-0.0809502	-0.148737	-0.0716481
		COPS6	-0.241012	-0.197329	-0.276127	0.122491	-0.210642	0.0268922	0.250632	-0.0522857	-0.173845
		COPS7A	-0.02751	0.121422	-0.00614199	-0.252305	-0.154814	-0.275479	-0.0899491	-0.225215	-0.0106917
		COPS7B	-0.19517	-0.195681	-0.0664385	-0.0873123	-0.15903	-0.092958	-0.149093	-0.302273	-0.326419
		COPS8	-0.198072	-0.161728	-0.289926	0.0833646	-0.171322	0.113386	-0.156234	-0.317165	-0.306186

## Sheet: Table S2 - Table S2
		Tumor		Normal
	Subunit	rCOPS5 (mean)	sd	rCOPS5 (p)
	GPS1	0.233749	0.155125	0.381 (1.71E-1)
	CSN2	0.12895	0.196794	0.697 (1.97E-3)
	CSN3	0.305997	0.233575	0.838 (1.15E-2)
	CSN4	0.297592	0.203193	0.794 (7.28E-3)
	CSN6	0.144586	0.149556	0.533 (4.85E-3)
	CSN7A	0.160376	0.165065	0.851 (1.41E-5)
	CSN8	0.227924	0.172998	0.619 (1.19E-2)

## Sheet: Table S3 - Table S3AB
A. Correlation of COP9 gene expression; Tumor tissues ≤ 42 years old (N = 30)														C. Expression levels of COP9 genes in two age groups
	COPS2	COPS3	COPS4	COPS5	COPS6	COPS7A	COPS7B	COPS8	GPS1							mean	sd	p
COPS2	1	0.37	0.2	0.21	0.26	0.39	-0.41	0.07	0.32					GPS1	y	2041	534.723	0.484
COPS3	0.37	1	0.58	0.07	0.31	0.19	0.18	0.2	0						o	2135	509.186
COPS4	0.2	0.58	1	0.15	0.4	0.09	0.1	0.41	0.06					COPS2	y	1850	362.221	0.9357
COPS5	0.21	0.07	0.15	1	0.24	0.49	0.17	0.54	0.39						o	1840.5	531.341
COPS6	0.26	0.31	0.4	0.24	1	0.08	0.02	0.37	0.42					COPS3	y	1389.8	328.476	0.2069
COPS7A	0.39	0.19	0.09	0.49	0.08	1	-0.23	0.19	0.46						o	1514	426.527
COPS7B	-0.41	0.18	0.1	0.17	0.02	-0.23	1	0.18	-0.19					COPS4	y	805.7	176.935	0.1976
COPS8	0.07	0.2	0.41	0.54	0.37	0.19	0.18	1	0.27						o	748.5	165.405
GPS1	0.32	0	0.06	0.39	0.42	0.46	-0.19	0.27	1					COPS5	y	1582.2	564.951	0.2766
															o	1440.5	430.553
														COPS6	y	1980	527.202	0.2798
B. Correlation of COP9 gene expression; Tumor tissues ≥ 80 years old (N = 31)															o	2375	1487.39
	COPS2	COPS3	COPS4	COPS5	COPS6	COPS7A	COPS7B	COPS8	GPS1					COPS7A	y	1980.1	630.032	0.7009
COPS2	1	-0.04	0.01	-0.21	0.1	-0.06	-0.17	-0.11	-0.32						o	2045	687.911
COPS3	-0.04	1	0.33	0.33	0.27	0.23	0.06	0.16	0.26					COPS7B	y	606.1	219.95	0.5368
COPS4	0.01	0.33	1	-0.03	-0.13	-0.02	0.1	0.13	-0.08						o	639.9	204.365
COPS5	-0.21	0.33	-0.03	1	0.03	0.28	0.27	0.33	0.69					COPS8	y	912.4	210.92	0.4066
COPS6	0.1	0.27	-0.13	0.03	1	0.48	0	0.06	0.39						o	862.1	257.481
COPS7A	-0.06	0.23	-0.02	0.28	0.48	1	0.1	0.1	0.49
COPS7B	-0.17	0.06	0.1	0.27	0	0.1	1	0.59	0.38
COPS8	-0.11	0.16	0.13	0.33	0.06	0.1	0.59	1	0.36
GPS1	-0.32	0.26	-0.08	0.69	0.39	0.49	0.38	0.36	1

## Sheet: Table S4 - Table S4
Oral cavity, normal (N = 14)
	GPS1	COPS2	COPS3	COPS4	COPS5	COPS6	COPS7A	COPS8
GPS1	1	-0.181	0.168	0.333	0.386	0.681	0.546	0.564
COPS2	-0.181	1	0.849	0.725	0.77	0.327	0.71	0.253
COPS3	0.168	0.849	1	0.783	0.915	0.715	0.841	0.307
COPS4	0.333	0.725	0.783	1	0.765	0.536	0.859	0.725
COPS5	0.386	0.77	0.915	0.765	1	0.783	0.929	0.401
p	0.173	0.001272	4.61e-06	0.001428	-	0.0009205	1.55e-06	0.1549
COPS6	0.681	0.327	0.715	0.536	0.783	1	0.732	0.352
COPS7A	0.546	0.71	0.841	0.859	0.929	0.732	1	0.612
COPS8	0.564	0.253	0.307	0.725	0.401	0.352	0.612	1

## Sheet: Table S5 - Table S5
Tongue, normal (N = 13)
	GPS1	COPS2	COPS3	COPS4	COPS5	COPS6	COPS7A	COPS8
GPS1	1	-0.263	0.137	0.28	0.23	0.809	0.356	0.364
COPS2	-0.263	1	0.822	0.646	0.645	-0.253	0.714	0.494
COPS3	0.137	0.822	1	0.723	0.788	0.252	0.744	0.544
COPS4	0.28	0.646	0.723	1	0.917	0.134	0.877	0.95
COPS5	0.23	0.645	0.788	0.917	1	0.222	0.83	0.877
p	0.4498	0.01734	0.001361	1.05e-05	-	0.4655	0.0004393	8.249e-05
COPS6	0.809	-0.253	0.252	0.134	0.222	1	0.132	0.174
COPS7A	0.356	0.714	0.744	0.877	0.83	0.132	1	0.829
COPS8	0.364	0.494	0.544	0.95	0.877	0.174	0.829	1

## Sheet: Table S6 - Table S6
Smokers, normal (N = 11)
	GPS1	COPS2	COPS3	COPS4	COPS5	COPS6	COPS7A	COPS8
GPS1	1	-0.109	0.471	0.537	0.556	0.892	0.588	0.724
COPS2	-0.109	1	0.671	0.685	0.524	-0.106	0.532	0.428
COPS3	0.471	0.671	1	0.82	0.854	0.561	0.82	0.636
COPS4	0.537	0.685	0.82	1	0.841	0.497	0.929	0.911
COPS5	0.556	0.524	0.854	0.841	1	0.666	0.871	0.771
p		0.0978	0.0008148	0.001193	-	0.02529	0.000482	0.005509
COPS6	0.892	-0.106	0.561	0.497	0.666	1	0.551	0.588
COPS7A	0.588	0.532	0.82	0.929	0.871	0.551	1	0.869
COPS8	0.724	0.428	0.636	0.911	0.771	0.588	0.869	1

## Sheet: Table S7 - Table S7
	Gene	Matched HNSCC 42 tissues
		Normal						Tumor
		Nh	ES	mean	sd	p	q	Nh	ES	mean	sd	p	q
	GPS1	46	0.50996	0.202118	0.0801063	6.07917e-05	0.00197938	46	0.764477	0.267077	0.0898996	1.5755e-08	3.28834e-07
	COPS2	11	0.328961	0.260741	0.157954	0.332909	0.629537	11	0.586971	0.38199	0.133301	0.0620571	0.167594
	COPS3	21	0.223861	0.173816	0.107455	0.320704	0.630045	21	0.63687	0.348456	0.114122	0.00574824	0.0189436
	COPS4	13	0.541245	0.277014	0.146693	0.0358316	0.202765	13	0.904263	0.271329	0.145721	7.0129e-06	0.00022488
	COPS5	11	0.385315	0.28397	0.163862	0.268128	0.489979	11	0.647158	0.355643	0.142434	0.0203455	0.0434517
	COPS6	52	0.482219	0.186532	0.0759398	4.93633e-05	0.000921448	52	0.815489	0.284837	0.073642	2.88436e-13	1.77677e-11
	COPS7A	45	0.121681	0.236992	0.0912079	0.896933	0.964091	45	0.75205	0.295905	0.0887837	1.39057e-07	3.05056e-06
	COPS7B	14	0.509014	0.21657	0.135535	0.0154757	0.143726	14	0.793994	0.254046	0.141941	7.11817e-05	0.000986376
	COPS8	9	0.37357	0.304312	0.172004	0.343603	0.636869	9	0.836584	0.348894	0.176174	0.00281811	0.0139785

## Sheet: Table S8 - Table S8
Gene	Matched HNSCC 42 tissues
	Normal					Normal
	ES_Normal	mean_Normal	sd_Normal	p_Normal	q_Normal	ES_Tumor	mean_Tumor	sd_Tumor	p_Tumor	q_Tumor
GPS1	0.350861	0.248208	0.0568901	0.0355828	0.450715	0.614195	0.229912	0.0595913	5.64281e-11	1.07213e-08
COPS2	0.613838	0.163671	0.0576001	2.77556e-15	2.63678e-13	0.11121	0.17167	0.0572608	0.854487	0.994512
COPS3	0.77264	0.164917	0.0580475	0	0	0.704991	0.261848	0.0584046	1.63203e-14	1.55043e-12
COPS4	0.75676	0.219904	0.0644095	0	0	0.721567	0.269385	0.061639	1.10023e-13	1.04522e-11
COPS5	0.804107	0.196355	0.0603558	0	0	0.304123	0.184846	0.060516	0.0243618	0.289728
COPS6	0.758894	0.200667	0.0611393	0	0	0.70171	0.244105	0.0591246	4.996e-15	4.7462e-13
COPS7A	0.786952	0.217544	0.0615555	0	0	0.523867	0.190136	0.0604	1.64414e-08	3.12387e-06
COPS7B	0.098435	0.198865	0.0585399	0.956881	0.999862	0.601089	0.223942	0.0570906	1.97267e-11	1.28504e-09
COPS8	0.671347	0.220997	0.0608512	6.76126e-14	4.28213e-12	0.516849	0.222332	0.0602269	5.03849e-07	3.19104e-05

## Sheet: Table S9 - Table S9
Gene	Matched HNSCC tissues (42)
	Normal					Tumor
	ES	mean	sd	p	q	ES	mean	sd	p	q
GPS1	0.710423	0.176552	0.0573116	0	0	0.743446	0.24479	0.061764	3.33067e-16	5.14291e-15
COPS2	0.58555	0.170262	0.0584835	6.19504e-13	6.7251e-12	0.416585	0.169686	0.0593824	1.60677e-05	7.3496e-05
COPS3	0.769885	0.167103	0.0578322	0	0	0.636894	0.197944	0.060397	1.82743e-13	1.53247e-12
COPS4	0.753347	0.210975	0.0618125	0	0	0.17807	0.212263	0.0626737	0.70732	1
COPS5	0.808587	0.196305	0.0625118	0	0	0.299579	0.181609	0.0606944	0.0259675	0.0948987
COPS6	0.74649	0.194289	0.0585036	0	0	0.632146	0.213317	0.062615	1.12383e-11	7.39518e-11
COPS7A	0.786762	0.208634	0.0602773	0	0	0.0661583	0.214392	0.0612073	0.992279	1
COPS7B	0.116785	0.19445	0.057303	0.912345	0.999996	0.511717	0.165666	0.0568315	5.67841e-10	3.32636e-09
COPS8	0.670938	0.210552	0.0622323	6.91669e-14	8.95583e-13	0.560664	0.18218	0.0603163	1.74832e-10	1.05593e-09
