# Supplementary material for: Analysis of RNA expression of normal and cancer tissues reveals high correlation of COP9 gene expression with respiratory chain complex components
Source: BMC Genomics. 2016 Dec 1;17:983. doi: 10.1186/s12864-016-3313-y (PMC5131501; doi:10.1186/s12864-016-3313-y)
Supplement: Additional file 3: Table S10. — The COPS5 correlation coefficient table list includes 1000 highest |r| values relative to the expression of COPS5 in the normal and tumor tissues of head and neck. (XLSX 621 kb) [file 12864_2016_3313_MOESM3_ESM.xlsx]

## Sheet: COPS5_Head_and_Neck_NNormal
Gene_Symbol	Gene_ID	r	avg_mRNA	sd_mRNA	sd_vs_avg	Description	cytoband	Pathways
COPS5	10987	1	1261.04	328.833	0.260764	COP9 constitutive photomorphogenic homolog subunit 5 (Arabidopsis)	8q13.2,	GO:0000338~protein deneddylation,GO:0006350~transcription,GO:0006351~transcription, DNA-dependent,GO:0006366~transcription from RNA polymerase II promoter,GO:0006412~translation,GO:0032774~RNA biosynthetic process,GO:0051726~regulation of cell cycle,GO:0070646~protein modification by small protein removal,GO:0070647~protein modification by small protein conjugation or removal,	GO:0005730~nucleolus,GO:0005852~eukaryotic translation initiation factor 3 complex,GO:0008180~signalosome,GO:0031974~membrane-enclosed lumen,GO:0031981~nuclear lumen,GO:0043228~non-membrane-bounded organelle,GO:0043232~intracellular non-membrane-bounded organelle,GO:0043233~organelle lumen,GO:0070013~intracellular organelle lumen,	GO:0003712~transcription cofactor activity,GO:0003713~transcription coactivator activity,GO:0003743~translation initiation factor activity,GO:0008134~transcription factor binding,GO:0008135~translation factor activity, nucleic acid binding,GO:0008233~peptidase activity,GO:0008237~metallopeptidase activity,GO:0016563~transcription activator activity,GO:0030528~transcription regulator activity,GO:0…		Cops5,
NDUFB6	4712	0.90999	823.358	293.598	0.356586	NADH dehydrogenase (ubiquinone) 1 beta subcomplex, 6, 17kDa	9p21.1,	GO:0006091~generation of precursor metabolites and energy,GO:0006119~oxidative phosphorylation,GO:0006120~mitochondrial electron transport, NADH to ubiquinone,GO:0006793~phosphorus metabolic process,GO:0006796~phosphate metabolic process,GO:0015980~energy derivation by oxidation of organic compounds,GO:0016310~phosphorylation,GO:0022900~electron transport chain,GO:0022904~respiratory electron tra…	GO:0005739~mitochondrion,GO:0005740~mitochondrial envelope,GO:0005743~mitochondrial inner membrane,GO:0005746~mitochondrial respiratory chain,GO:0005747~mitochondrial respiratory chain complex I,GO:0016021~integral to membrane,GO:0019866~organelle inner membrane,GO:0030964~NADH dehydrogenase complex,GO:0031090~organelle membrane,GO:0031224~intrinsic to membrane,GO:0031966~mitochondrial membrane,G…	GO:0003954~NADH dehydrogenase activity,GO:0008137~NADH dehydrogenase (ubiquinone) activity,GO:0016651~oxidoreductase activity, acting on NADH or NADPH,GO:0016655~oxidoreductase activity, acting on NADH or NADPH, quinone or similar compound as acceptor,GO:0050136~NADH dehydrogenase (quinone) activity,	hsa00190:Oxidative phosphorylation,hsa05010:Alzheimer's disease,hsa05012:Parkinson's disease,hsa05016:Huntington's disease,	NDUFB6,
TBCE	6905	0.880435	331.406	90.763	0.273872	tubulin folding cofactor E	1q42.3,	GO:0000226~microtubule cytoskeleton organization,GO:0000902~cell morphogenesis,GO:0000904~cell morphogenesis involved in differentiation,GO:0003012~muscle system process,GO:0006457~protein folding,GO:0007010~cytoskeleton organization,GO:0007017~microtubule-based process,GO:0007409~axonogenesis,GO:0007422~peripheral nervous system development,GO:0007610~behavior,GO:0007626~locomotory behavior,GO:0…	GO:0005856~cytoskeleton,GO:0005874~microtubule,GO:0015630~microtubule cytoskeleton,GO:0043228~non-membrane-bounded organelle,GO:0043232~intracellular non-membrane-bounded organelle,GO:0044430~cytoskeletal part,	GO:0051087~chaperone binding,		TBCE,
SNAPIN	23557	0.87712	623.382	168.758	0.270713	SNAP-associated protein	1q21.3,	GO:0001505~regulation of neurotransmitter levels,GO:0003001~generation of a signal involved in cell-cell signaling,GO:0006836~neurotransmitter transport,GO:0006886~intracellular protein transport,GO:0006887~exocytosis,GO:0007267~cell-cell signaling,GO:0007268~synaptic transmission,GO:0007269~neurotransmitter secretion,GO:0008104~protein localization,GO:0015031~protein transport,GO:0016192~vesicle…	GO:0000267~cell fraction,GO:0005624~membrane fraction,GO:0005626~insoluble fraction,GO:0005829~cytosol,GO:0005886~plasma membrane,GO:0008021~synaptic vesicle,GO:0009898~internal side of plasma membrane,GO:0016023~cytoplasmic membrane-bounded vesicle,GO:0019717~synaptosome,GO:0030054~cell junction,GO:0030135~coated vesicle,GO:0030136~clathrin-coated vesicle,GO:0031410~cytoplasmic vesicle,GO:003198…	GO:0000149~SNARE binding,		Snapin,
MRPS36	92259	0.876397	409.561	129.466	0.31611	mitochondrial ribosomal protein S36	5q13.2,	GO:0006412~translation,	GO:0000313~organellar ribosome,GO:0000314~organellar small ribosomal subunit,GO:0005739~mitochondrion,GO:0005759~mitochondrial matrix,GO:0005761~mitochondrial ribosome,GO:0005763~mitochondrial small ribosomal subunit,GO:0005840~ribosome,GO:0015935~small ribosomal subunit,GO:0030529~ribonucleoprotein complex,GO:0031974~membrane-enclosed lumen,GO:0031980~mitochondrial lumen,GO:0033279~ribosomal sub…	GO:0003735~structural constituent of ribosome,GO:0005198~structural molecule activity,		mrps36,
ETFA	2108	0.871451	2163.12	861.772	0.398393	electron-transfer-flavoprotein, alpha polypeptide	15q23-q25,	GO:0006091~generation of precursor metabolites and energy,GO:0022900~electron transport chain,GO:0055114~oxidation reduction,	GO:0005739~mitochondrion,GO:0005759~mitochondrial matrix,GO:0031974~membrane-enclosed lumen,GO:0031980~mitochondrial lumen,GO:0043233~organelle lumen,GO:0044429~mitochondrial part,GO:0070013~intracellular organelle lumen,	GO:0000166~nucleotide binding,GO:0001882~nucleoside binding,GO:0001883~purine nucleoside binding,GO:0009055~electron carrier activity,GO:0017076~purine nucleotide binding,GO:0030554~adenyl nucleotide binding,GO:0048037~cofactor binding,GO:0050660~FAD binding,GO:0050662~coenzyme binding,		etfA,
C1orf43	25912	0.871202	4284.03	1120.93	0.261653	chromosome 1 open reading frame 43	1q21.2,		GO:0016021~integral to membrane,GO:0031224~intrinsic to membrane,			C1orf43,
ATP5F1	515	0.870388	4146.01	1255.25	0.302761	ATP synthase, H+ transporting, mitochondrial F0 complex, subunit B1	1p13.2,	GO:0006091~generation of precursor metabolites and energy,GO:0006119~oxidative phosphorylation,GO:0006163~purine nucleotide metabolic process,GO:0006164~purine nucleotide biosynthetic process,GO:0006754~ATP biosynthetic process,GO:0006793~phosphorus metabolic process,GO:0006796~phosphate metabolic process,GO:0006811~ion transport,GO:0006812~cation transport,GO:0006818~hydrogen transport,GO:000914…	GO:0000276~mitochondrial proton-transporting ATP synthase complex, coupling factor F(o),GO:0005739~mitochondrion,GO:0005740~mitochondrial envelope,GO:0005743~mitochondrial inner membrane,GO:0005753~mitochondrial proton-transporting ATP synthase complex,GO:0005759~mitochondrial matrix,GO:0016469~proton-transporting two-sector ATPase complex,GO:0019866~organelle inner membrane,GO:0031090~organelle …	GO:0015077~monovalent inorganic cation transmembrane transporter activity,GO:0015078~hydrogen ion transmembrane transporter activity,GO:0015399~primary active transmembrane transporter activity,GO:0015405~P-P-bond-hydrolysis-driven transmembrane transporter activity,GO:0016820~hydrolase activity, acting on acid anhydrides, catalyzing transmembrane movement of substances,GO:0016887~ATPase activity…	hsa00190:Oxidative phosphorylation,hsa05010:Alzheimer's disease,hsa05012:Parkinson's disease,hsa05016:Huntington's disease,	ATP5F1,
ATP5C1	509	0.868168	4010.42	1312.14	0.327184	ATP synthase, H+ transporting, mitochondrial F1 complex, gamma polypeptide 1	10p15.1,	GO:0006091~generation of precursor metabolites and energy,GO:0006119~oxidative phosphorylation,GO:0006163~purine nucleotide metabolic process,GO:0006164~purine nucleotide biosynthetic process,GO:0006754~ATP biosynthetic process,GO:0006793~phosphorus metabolic process,GO:0006796~phosphate metabolic process,GO:0006811~ion transport,GO:0006812~cation transport,GO:0006818~hydrogen transport,GO:000914…	GO:0000275~mitochondrial proton-transporting ATP synthase complex, catalytic core F(1),GO:0005739~mitochondrion,GO:0005740~mitochondrial envelope,GO:0005743~mitochondrial inner membrane,GO:0005753~mitochondrial proton-transporting ATP synthase complex,GO:0005759~mitochondrial matrix,GO:0016469~proton-transporting two-sector ATPase complex,GO:0019866~organelle inner membrane,GO:0031090~organelle m…	GO:0015077~monovalent inorganic cation transmembrane transporter activity,GO:0015078~hydrogen ion transmembrane transporter activity,GO:0015399~primary active transmembrane transporter activity,GO:0015405~P-P-bond-hydrolysis-driven transmembrane transporter activity,GO:0016820~hydrolase activity, acting on acid anhydrides, catalyzing transmembrane movement of substances,GO:0016887~ATPase activity…	hsa00190:Oxidative phosphorylation,hsa05010:Alzheimer's disease,hsa05012:Parkinson's disease,hsa05016:Huntington's disease,	Atp5c1,
VBP1	7411	0.853181	906.179	314.583	0.347153	von Hippel-Lindau binding protein 1	Xq28,	GO:0006457~protein folding,	GO:0005829~cytosol,GO:0016272~prefoldin complex,GO:0044445~cytosolic part,	GO:0051082~unfolded protein binding,		vbp1,
COPS7A	50813	0.850929	1915.18	371.494	0.193974	COP9 constitutive photomorphogenic homolog subunit 7A (Arabidopsis)	12p13.31,		GO:0008180~signalosome,			COPS7A,
TMEM126A	84233	0.847788	317.807	85.5178	0.269088	transmembrane protein 126A	11q14.1,		GO:0005739~mitochondrion,GO:0016021~integral to membrane,GO:0031224~intrinsic to membrane,			Tmem126a,
NDUFB3	4709	0.84207	977.678	442.965	0.453078	NADH dehydrogenase (ubiquinone) 1 beta subcomplex, 3, 12kDa	2q31.3,	GO:0006091~generation of precursor metabolites and energy,GO:0006119~oxidative phosphorylation,GO:0006120~mitochondrial electron transport, NADH to ubiquinone,GO:0006793~phosphorus metabolic process,GO:0006796~phosphate metabolic process,GO:0015980~energy derivation by oxidation of organic compounds,GO:0016310~phosphorylation,GO:0022900~electron transport chain,GO:0022904~respiratory electron tra…	GO:0005739~mitochondrion,GO:0005740~mitochondrial envelope,GO:0005743~mitochondrial inner membrane,GO:0005746~mitochondrial respiratory chain,GO:0005747~mitochondrial respiratory chain complex I,GO:0016021~integral to membrane,GO:0019866~organelle inner membrane,GO:0030964~NADH dehydrogenase complex,GO:0031090~organelle membrane,GO:0031224~intrinsic to membrane,GO:0031966~mitochondrial membrane,G…	GO:0003954~NADH dehydrogenase activity,GO:0008137~NADH dehydrogenase (ubiquinone) activity,GO:0016651~oxidoreductase activity, acting on NADH or NADPH,GO:0016655~oxidoreductase activity, acting on NADH or NADPH, quinone or similar compound as acceptor,GO:0050136~NADH dehydrogenase (quinone) activity,	hsa00190:Oxidative phosphorylation,hsa05010:Alzheimer's disease,hsa05012:Parkinson's disease,hsa05016:Huntington's disease,	NDUFB3,
COPS3	8533	0.837847	1592.95	428.416	0.268945	COP9 constitutive photomorphogenic homolog subunit 3 (Arabidopsis)	17p11.2,	GO:0001701~in utero embryonic development,GO:0009314~response to radiation,GO:0009416~response to light stimulus,GO:0009628~response to abiotic stimulus,GO:0009792~embryonic development ending in birth or egg hatching,GO:0043009~chordate embryonic development,	GO:0008180~signalosome,			Cops3,
C3orf1	51300	0.835242	1329.03	350.766	0.263925	chromosome 3 open reading frame 1	3q13.33,		GO:0005739~mitochondrion,GO:0016021~integral to membrane,GO:0031224~intrinsic to membrane,			C3orf1,
C8orf38	137682	0.834512	160.704	58.9368	0.366741	chromosome 8 open reading frame 38	8q22.1,		GO:0005739~mitochondrion,			C8orf38,
NDUFA12	55967	0.834042	879.832	333.309	0.378832	NADH dehydrogenase (ubiquinone) 1 alpha subcomplex, 12	12q22,	GO:0006091~generation of precursor metabolites and energy,GO:0006979~response to oxidative stress,GO:0007585~respiratory gaseous exchange,GO:0022900~electron transport chain,GO:0055114~oxidation reduction,	GO:0005739~mitochondrion,GO:0005740~mitochondrial envelope,GO:0005743~mitochondrial inner membrane,GO:0019866~organelle inner membrane,GO:0031090~organelle membrane,GO:0031966~mitochondrial membrane,GO:0031967~organelle envelope,GO:0031975~envelope,GO:0044429~mitochondrial part,GO:0070469~respiratory chain,	GO:0003954~NADH dehydrogenase activity,GO:0008137~NADH dehydrogenase (ubiquinone) activity,GO:0009055~electron carrier activity,GO:0016651~oxidoreductase activity, acting on NADH or NADPH,GO:0016655~oxidoreductase activity, acting on NADH or NADPH, quinone or similar compound as acceptor,GO:0050136~NADH dehydrogenase (quinone) activity,		NDUFA12,
CYC1	1537	0.833557	3943.27	1848.92	0.46888	cytochrome c-1	8q24.3,	GO:0006091~generation of precursor metabolites and energy,GO:0022900~electron transport chain,GO:0055114~oxidation reduction,	GO:0005739~mitochondrion,GO:0005740~mitochondrial envelope,GO:0005743~mitochondrial inner membrane,GO:0016021~integral to membrane,GO:0019866~organelle inner membrane,GO:0031090~organelle membrane,GO:0031224~intrinsic to membrane,GO:0031966~mitochondrial membrane,GO:0031967~organelle envelope,GO:0031975~envelope,GO:0044429~mitochondrial part,GO:0070469~respiratory chain,	GO:0005506~iron ion binding,GO:0009055~electron carrier activity,GO:0020037~heme binding,GO:0043167~ion binding,GO:0043169~cation binding,GO:0045155~electron transporter, transferring electrons from CoQH2-cytochrome c reductase complex and cytochrome c oxidase complex activity,GO:0046872~metal ion binding,GO:0046906~tetrapyrrole binding,GO:0046914~transition metal ion binding,	hsa00190:Oxidative phosphorylation,hsa04260:Cardiac muscle contraction,hsa05010:Alzheimer's disease,hsa05012:Parkinson's disease,hsa05016:Huntington's disease,	cyc1,
CACYBP	27101	0.828107	975.185	219.84	0.225435	similar to calcyclin binding protein; calcyclin binding protein	1q24-q25,2q32.1,	GO:0006508~proteolysis,GO:0009057~macromolecule catabolic process,GO:0019941~modification-dependent protein catabolic process,GO:0030163~protein catabolic process,GO:0043632~modification-dependent macromolecule catabolic process,GO:0044257~cellular protein catabolic process,GO:0044265~cellular macromolecule catabolic process,GO:0051603~proteolysis involved in cellular protein catabolic process,	GO:0005635~nuclear envelope,GO:0005641~nuclear envelope lumen,GO:0012505~endomembrane system,GO:0031967~organelle envelope,GO:0031970~organelle envelope lumen,GO:0031974~membrane-enclosed lumen,GO:0031975~envelope,		hsa04310:Wnt signaling pathway,	CACYBP,LOC644877,
MRPS7	51081	0.827765	1639.11	529.22	0.322871	mitochondrial ribosomal protein S7	17q25,	GO:0006412~translation,	GO:0005739~mitochondrion,GO:0005829~cytosol,GO:0005840~ribosome,GO:0015935~small ribosomal subunit,GO:0022626~cytosolic ribosome,GO:0022627~cytosolic small ribosomal subunit,GO:0030529~ribonucleoprotein complex,GO:0033279~ribosomal subunit,GO:0043228~non-membrane-bounded organelle,GO:0043232~intracellular non-membrane-bounded organelle,GO:0044445~cytosolic part,	GO:0003723~RNA binding,GO:0003735~structural constituent of ribosome,GO:0005198~structural molecule activity,		MRPS7,
MTX2	10651	0.827279	678.119	145.604	0.214717	metaxin 2	2q31.1,	GO:0006605~protein targeting,GO:0006626~protein targeting to mitochondrion,GO:0006839~mitochondrial transport,GO:0006886~intracellular protein transport,GO:0007005~mitochondrion organization,GO:0008104~protein localization,GO:0015031~protein transport,GO:0017038~protein import,GO:0033365~protein localization in organelle,GO:0034613~cellular protein localization,GO:0045184~establishment of protein…	GO:0005739~mitochondrion,GO:0005740~mitochondrial envelope,GO:0005741~mitochondrial outer membrane,GO:0019867~outer membrane,GO:0031090~organelle membrane,GO:0031966~mitochondrial membrane,GO:0031967~organelle envelope,GO:0031968~organelle outer membrane,GO:0031975~envelope,GO:0044429~mitochondrial part,			MTX2,
TMEM85	51234	0.816972	1511.71	330.286	0.218486	transmembrane protein 85	15q14,	GO:0006915~apoptosis,GO:0008219~cell death,GO:0012501~programmed cell death,GO:0016265~death,	GO:0016021~integral to membrane,GO:0031224~intrinsic to membrane,			TMEM85,
COX7B	1349	0.816276	2891.47	1355.41	0.468763	cytochrome c oxidase subunit VIIb	Xq21.1,		GO:0005739~mitochondrion,GO:0005740~mitochondrial envelope,GO:0005743~mitochondrial inner membrane,GO:0005746~mitochondrial respiratory chain,GO:0016021~integral to membrane,GO:0019866~organelle inner membrane,GO:0031090~organelle membrane,GO:0031224~intrinsic to membrane,GO:0031966~mitochondrial membrane,GO:0031967~organelle envelope,GO:0031975~envelope,GO:0044429~mitochondrial part,GO:0044455~m…	GO:0004129~cytochrome-c oxidase activity,GO:0015002~heme-copper terminal oxidase activity,GO:0015077~monovalent inorganic cation transmembrane transporter activity,GO:0015078~hydrogen ion transmembrane transporter activity,GO:0016675~oxidoreductase activity, acting on heme group of donors,GO:0016676~oxidoreductase activity, acting on heme group of donors, oxygen as acceptor,GO:0022890~inorganic c…	hsa00190:Oxidative phosphorylation,hsa04260:Cardiac muscle contraction,hsa05010:Alzheimer's disease,hsa05012:Parkinson's disease,hsa05016:Huntington's disease,	Cox7b,
PET112L	5188	0.816	619.805	198.856	0.320836	PET112-like (yeast)	4q27-q28,	GO:0006412~translation,	GO:0005739~mitochondrion,	GO:0000166~nucleotide binding,GO:0001882~nucleoside binding,GO:0001883~purine nucleoside binding,GO:0005524~ATP binding,GO:0008135~translation factor activity, nucleic acid binding,GO:0016879~ligase activity, forming carbon-nitrogen bonds,GO:0016884~carbon-nitrogen ligase activity, with glutamine as amido-N-donor,GO:0017076~purine nucleotide binding,GO:0030554~adenyl nucleotide binding,GO:0032553…		PET112L,
MRPL1	65008	0.814727	424.933	132.058	0.310775	mitochondrial ribosomal protein L1	4q21.1,	GO:0006396~RNA processing,GO:0006412~translation,	GO:0000313~organellar ribosome,GO:0000315~organellar large ribosomal subunit,GO:0005739~mitochondrion,GO:0005759~mitochondrial matrix,GO:0005761~mitochondrial ribosome,GO:0005762~mitochondrial large ribosomal subunit,GO:0005840~ribosome,GO:0015934~large ribosomal subunit,GO:0030529~ribonucleoprotein complex,GO:0031974~membrane-enclosed lumen,GO:0031980~mitochondrial lumen,GO:0033279~ribosomal sub…	GO:0003723~RNA binding,GO:0003735~structural constituent of ribosome,GO:0005198~structural molecule activity,		MRPL1,
PRKAG1	5571	0.812732	1344.33	293.17	0.218079	protein kinase, AMP-activated, gamma 1 non-catalytic subunit	12q12-q14,	GO:0006109~regulation of carbohydrate metabolic process,GO:0006110~regulation of glycolysis,GO:0006461~protein complex assembly,GO:0006468~protein amino acid phosphorylation,GO:0006631~fatty acid metabolic process,GO:0006633~fatty acid biosynthetic process,GO:0006793~phosphorus metabolic process,GO:0006796~phosphate metabolic process,GO:0007276~gamete generation,GO:0007283~spermatogenesis,GO:0008…	GO:0031588~AMP-activated protein kinase complex,	GO:0000166~nucleotide binding,GO:0001882~nucleoside binding,GO:0001883~purine nucleoside binding,GO:0004672~protein kinase activity,GO:0004674~protein serine/threonine kinase activity,GO:0004679~AMP-activated protein kinase activity,GO:0004690~cyclic nucleotide-dependent protein kinase activity,GO:0004691~cAMP-dependent protein kinase activity,GO:0008603~cAMP-dependent protein kinase regulator ac…	hsa04910:Insulin signaling pathway,hsa04920:Adipocytokine signaling pathway,hsa05410:Hypertrophic cardiomyopathy (HCM),	Prkag1,
SDHC	6391	0.811204	2237.01	553.105	0.247252	succinate dehydrogenase complex, subunit C, integral membrane protein, 15kDa	17p13.3,1q23.3,	GO:0006084~acetyl-CoA metabolic process,GO:0006091~generation of precursor metabolites and energy,GO:0006099~tricarboxylic acid cycle,GO:0006732~coenzyme metabolic process,GO:0009060~aerobic respiration,GO:0009109~coenzyme catabolic process,GO:0015980~energy derivation by oxidation of organic compounds,GO:0022900~electron transport chain,GO:0045333~cellular respiration,GO:0046356~acetyl-CoA catab…	GO:0005739~mitochondrion,GO:0005740~mitochondrial envelope,GO:0005743~mitochondrial inner membrane,GO:0016021~integral to membrane,GO:0019866~organelle inner membrane,GO:0031090~organelle membrane,GO:0031224~intrinsic to membrane,GO:0031966~mitochondrial membrane,GO:0031967~organelle envelope,GO:0031975~envelope,GO:0044429~mitochondrial part,GO:0045273~respiratory chain complex II,GO:0070469~resp…	GO:0000104~succinate dehydrogenase activity,GO:0005506~iron ion binding,GO:0009055~electron carrier activity,GO:0043167~ion binding,GO:0043169~cation binding,GO:0046872~metal ion binding,GO:0046914~transition metal ion binding,	hsa00020:Citrate cycle (TCA cycle),hsa00190:Oxidative phosphorylation,hsa05010:Alzheimer's disease,hsa05012:Parkinson's disease,hsa05016:Huntington's disease,	sdhC,
ATP5O	539	0.809494	4336.41	1729.95	0.398935	ATP synthase, H+ transporting, mitochondrial F1 complex, O subunit	21q22.1-q22.2,21q22.1-q22.2|21q22.11,	GO:0006091~generation of precursor metabolites and energy,GO:0006119~oxidative phosphorylation,GO:0006163~purine nucleotide metabolic process,GO:0006164~purine nucleotide biosynthetic process,GO:0006195~purine nucleotide catabolic process,GO:0006200~ATP catabolic process,GO:0006754~ATP biosynthetic process,GO:0006793~phosphorus metabolic process,GO:0006796~phosphate metabolic process,GO:0006811~i…	GO:0000276~mitochondrial proton-transporting ATP synthase complex, coupling factor F(o),GO:0005739~mitochondrion,GO:0005740~mitochondrial envelope,GO:0005743~mitochondrial inner membrane,GO:0005753~mitochondrial proton-transporting ATP synthase complex,GO:0005886~plasma membrane,GO:0016469~proton-transporting two-sector ATPase complex,GO:0019866~organelle inner membrane,GO:0031090~organelle membr…	GO:0005496~steroid binding,GO:0008144~drug binding,GO:0008289~lipid binding,GO:0015077~monovalent inorganic cation transmembrane transporter activity,GO:0015078~hydrogen ion transmembrane transporter activity,GO:0015399~primary active transmembrane transporter activity,GO:0015405~P-P-bond-hydrolysis-driven transmembrane transporter activity,GO:0016820~hydrolase activity, acting on acid anhydrides…	hsa00190:Oxidative phosphorylation,hsa05010:Alzheimer's disease,hsa05012:Parkinson's disease,hsa05016:Huntington's disease,	atp5o,
NDUFB5	4711	0.808796	1572.44	627.635	0.399146	NADH dehydrogenase (ubiquinone) 1 beta subcomplex, 5, 16kDa	3q26.33,	GO:0006091~generation of precursor metabolites and energy,GO:0006119~oxidative phosphorylation,GO:0006120~mitochondrial electron transport, NADH to ubiquinone,GO:0006793~phosphorus metabolic process,GO:0006796~phosphate metabolic process,GO:0015980~energy derivation by oxidation of organic compounds,GO:0016310~phosphorylation,GO:0022900~electron transport chain,GO:0022904~respiratory electron tra…	GO:0005739~mitochondrion,GO:0005740~mitochondrial envelope,GO:0005743~mitochondrial inner membrane,GO:0005746~mitochondrial respiratory chain,GO:0005747~mitochondrial respiratory chain complex I,GO:0016021~integral to membrane,GO:0019866~organelle inner membrane,GO:0030964~NADH dehydrogenase complex,GO:0031090~organelle membrane,GO:0031224~intrinsic to membrane,GO:0031966~mitochondrial membrane,G…	GO:0003954~NADH dehydrogenase activity,GO:0008137~NADH dehydrogenase (ubiquinone) activity,GO:0016651~oxidoreductase activity, acting on NADH or NADPH,GO:0016655~oxidoreductase activity, acting on NADH or NADPH, quinone or similar compound as acceptor,GO:0050136~NADH dehydrogenase (quinone) activity,	hsa00190:Oxidative phosphorylation,hsa05010:Alzheimer's disease,hsa05012:Parkinson's disease,hsa05016:Huntington's disease,	Ndufb5,
MRPS28	28957	0.807869	387.486	157.838	0.407337	mitochondrial ribosomal protein S28	8q21.1-q21.2,		GO:0000313~organellar ribosome,GO:0000314~organellar small ribosomal subunit,GO:0005739~mitochondrion,GO:0005759~mitochondrial matrix,GO:0005761~mitochondrial ribosome,GO:0005763~mitochondrial small ribosomal subunit,GO:0005840~ribosome,GO:0015935~small ribosomal subunit,GO:0030529~ribonucleoprotein complex,GO:0031974~membrane-enclosed lumen,GO:0031980~mitochondrial lumen,GO:0033279~ribosomal sub…			mRpS28,
EFHA1	221154	0.806794	872.529	250.991	0.287659	EF-hand domain family, member A1	13q12.11,			GO:0005509~calcium ion binding,GO:0043167~ion binding,GO:0043169~cation binding,GO:0046872~metal ion binding,		Efha1,
ATP5J	522	0.806447	2105.9	869.822	0.41304	ATP synthase, H+ transporting, mitochondrial F0 complex, subunit F6	21q21.1,	GO:0006091~generation of precursor metabolites and energy,GO:0006119~oxidative phosphorylation,GO:0006163~purine nucleotide metabolic process,GO:0006164~purine nucleotide biosynthetic process,GO:0006754~ATP biosynthetic process,GO:0006793~phosphorus metabolic process,GO:0006796~phosphate metabolic process,GO:0006811~ion transport,GO:0006812~cation transport,GO:0006818~hydrogen transport,GO:000914…	GO:0000276~mitochondrial proton-transporting ATP synthase complex, coupling factor F(o),GO:0005739~mitochondrion,GO:0005740~mitochondrial envelope,GO:0005743~mitochondrial inner membrane,GO:0005753~mitochondrial proton-transporting ATP synthase complex,GO:0016469~proton-transporting two-sector ATPase complex,GO:0019866~organelle inner membrane,GO:0031090~organelle membrane,GO:0031966~mitochondria…	GO:0015077~monovalent inorganic cation transmembrane transporter activity,GO:0015078~hydrogen ion transmembrane transporter activity,GO:0015399~primary active transmembrane transporter activity,GO:0015405~P-P-bond-hydrolysis-driven transmembrane transporter activity,GO:0016820~hydrolase activity, acting on acid anhydrides, catalyzing transmembrane movement of substances,GO:0016887~ATPase activity…	hsa00190:Oxidative phosphorylation,hsa05010:Alzheimer's disease,hsa05012:Parkinson's disease,hsa05016:Huntington's disease,	Atp5j,
NDUFB4	4710	0.804977	2015.53	650.629	0.322807	hypothetical gene supported by AF044957; NM_004547; NADH dehydrogenase (ubiquinone) 1 beta subcomplex, 4, 15kDa	3q13.33,4p13,	GO:0006091~generation of precursor metabolites and energy,GO:0006119~oxidative phosphorylation,GO:0006120~mitochondrial electron transport, NADH to ubiquinone,GO:0006793~phosphorus metabolic process,GO:0006796~phosphate metabolic process,GO:0006979~response to oxidative stress,GO:0015980~energy derivation by oxidation of organic compounds,GO:0016310~phosphorylation,GO:0022900~electron transport c…	GO:0005739~mitochondrion,GO:0005740~mitochondrial envelope,GO:0005743~mitochondrial inner membrane,GO:0005746~mitochondrial respiratory chain,GO:0005747~mitochondrial respiratory chain complex I,GO:0016021~integral to membrane,GO:0019866~organelle inner membrane,GO:0030964~NADH dehydrogenase complex,GO:0031090~organelle membrane,GO:0031224~intrinsic to membrane,GO:0031966~mitochondrial membrane,G…	GO:0003954~NADH dehydrogenase activity,GO:0008137~NADH dehydrogenase (ubiquinone) activity,GO:0016651~oxidoreductase activity, acting on NADH or NADPH,GO:0016655~oxidoreductase activity, acting on NADH or NADPH, quinone or similar compound as acceptor,GO:0050136~NADH dehydrogenase (quinone) activity,	hsa00190:Oxidative phosphorylation,hsa05010:Alzheimer's disease,hsa05012:Parkinson's disease,hsa05016:Huntington's disease,	LOC402175,Ndufb4,
RNF7	9616	0.80405	1368.96	333.782	0.243821	ring finger protein 7	3q22-q24,	GO:0006508~proteolysis,GO:0006916~anti-apoptosis,GO:0006917~induction of apoptosis,GO:0008629~induction of apoptosis by intracellular signals,GO:0008631~induction of apoptosis by oxidative stress,GO:0009057~macromolecule catabolic process,GO:0010941~regulation of cell death,GO:0010942~positive regulation of cell death,GO:0012502~induction of programmed cell death,GO:0019941~modification-dependent…		GO:0005507~copper ion binding,GO:0008270~zinc ion binding,GO:0016879~ligase activity, forming carbon-nitrogen bonds,GO:0016881~acid-amino acid ligase activity,GO:0019787~small conjugating protein ligase activity,GO:0019788~NEDD8 ligase activity,GO:0043167~ion binding,GO:0043169~cation binding,GO:0046872~metal ion binding,GO:0046914~transition metal ion binding,	hsa04120:Ubiquitin mediated proteolysis,	rnf7,
MTERFD1	51001	0.802217	267.87	74.4142	0.277799	MTERF domain containing 1	8q22.1,		GO:0005739~mitochondrion,			MTERFD1,
MLX	6945	0.80085	1423.78	283.746	0.199291	MAX-like protein X	17q21.1,	GO:0006350~transcription,GO:0006355~regulation of transcription, DNA-dependent,GO:0006913~nucleocytoplasmic transport,GO:0009890~negative regulation of biosynthetic process,GO:0010558~negative regulation of macromolecule biosynthetic process,GO:0010605~negative regulation of macromolecule metabolic process,GO:0010629~negative regulation of gene expression,GO:0016481~negative regulation of transcr…		GO:0003677~DNA binding,GO:0003700~transcription factor activity,GO:0008134~transcription factor binding,GO:0030528~transcription regulator activity,GO:0042802~identical protein binding,GO:0042803~protein homodimerization activity,GO:0046983~protein dimerization activity,		MLX,
SAR1B	51128	0.800073	888.573	391.241	0.440303	SAR1 homolog B (S. cerevisiae)	5q31.1,	GO:0006886~intracellular protein transport,GO:0006888~ER to Golgi vesicle-mediated transport,GO:0008104~protein localization,GO:0015031~protein transport,GO:0016044~membrane organization,GO:0016192~vesicle-mediated transport,GO:0034613~cellular protein localization,GO:0045184~establishment of protein localization,GO:0046907~intracellular transport,GO:0048193~Golgi vesicle transport,GO:0070727~cel…	GO:0005783~endoplasmic reticulum,GO:0005794~Golgi apparatus,GO:0019898~extrinsic to membrane,	GO:0000166~nucleotide binding,GO:0000287~magnesium ion binding,GO:0005525~GTP binding,GO:0017076~purine nucleotide binding,GO:0019001~guanyl nucleotide binding,GO:0032553~ribonucleotide binding,GO:0032555~purine ribonucleotide binding,GO:0032561~guanyl ribonucleotide binding,GO:0043167~ion binding,GO:0043169~cation binding,GO:0046872~metal ion binding,		Sar1B,
GHITM	27069	0.799781	5994.44	2057.98	0.343315	growth hormone inducible transmembrane protein	10q23.1,		GO:0016021~integral to membrane,GO:0031224~intrinsic to membrane,			GHITM,
BTF3L4	91408	0.799715	869.096	177.253	0.203951	basic transcription factor 3-like 4; similar to hCG2008008	1p32.3,21q21.1,					BTF3L4,LOC100131401,
MRPS15	64960	0.797984	1378.6	412.97	0.299558	mitochondrial ribosomal protein S15	1p35-p34.1,	GO:0006412~translation,	GO:0000313~organellar ribosome,GO:0000314~organellar small ribosomal subunit,GO:0005739~mitochondrion,GO:0005759~mitochondrial matrix,GO:0005761~mitochondrial ribosome,GO:0005763~mitochondrial small ribosomal subunit,GO:0005840~ribosome,GO:0015935~small ribosomal subunit,GO:0030529~ribonucleoprotein complex,GO:0031974~membrane-enclosed lumen,GO:0031980~mitochondrial lumen,GO:0033279~ribosomal sub…	GO:0003735~structural constituent of ribosome,GO:0005198~structural molecule activity,		MRPS15,
NDUFV2	4729	0.796971	1662.29	645.579	0.388368	NADH dehydrogenase (ubiquinone) flavoprotein 2, 24kDa	18p11.31-p11.2,	GO:0006091~generation of precursor metabolites and energy,GO:0006119~oxidative phosphorylation,GO:0006120~mitochondrial electron transport, NADH to ubiquinone,GO:0006793~phosphorus metabolic process,GO:0006796~phosphate metabolic process,GO:0007507~heart development,GO:0007517~muscle organ development,GO:0014706~striated muscle tissue development,GO:0015980~energy derivation by oxidation of organ…	GO:0005739~mitochondrion,GO:0005740~mitochondrial envelope,GO:0005743~mitochondrial inner membrane,GO:0005746~mitochondrial respiratory chain,GO:0005747~mitochondrial respiratory chain complex I,GO:0019866~organelle inner membrane,GO:0030964~NADH dehydrogenase complex,GO:0031090~organelle membrane,GO:0031966~mitochondrial membrane,GO:0031967~organelle envelope,GO:0031975~envelope,GO:0044429~mitoc…	GO:0000166~nucleotide binding,GO:0003954~NADH dehydrogenase activity,GO:0005506~iron ion binding,GO:0008137~NADH dehydrogenase (ubiquinone) activity,GO:0009055~electron carrier activity,GO:0016651~oxidoreductase activity, acting on NADH or NADPH,GO:0016655~oxidoreductase activity, acting on NADH or NADPH, quinone or similar compound as acceptor,GO:0043167~ion binding,GO:0043169~cation binding,GO:…	hsa00190:Oxidative phosphorylation,hsa05010:Alzheimer's disease,hsa05012:Parkinson's disease,hsa05016:Huntington's disease,	Ndufv2,
COPS4	51138	0.793907	1008.66	280.445	0.278037	COP9 constitutive photomorphogenic homolog subunit 4 (Arabidopsis)	4q21.22,		GO:0008180~signalosome,			COPS4,
PCMT1	5110	0.793024	1546.44	480.053	0.310424	protein-L-isoaspartate (D-aspartate) O-methyltransferase	6q24-q25,	GO:0006479~protein amino acid methylation,GO:0006730~one-carbon metabolic process,GO:0008213~protein amino acid alkylation,GO:0030091~protein repair,GO:0032259~methylation,GO:0043414~biopolymer methylation,	GO:0005783~endoplasmic reticulum,	GO:0004719~protein-L-isoaspartate (D-aspartate) O-methyltransferase activity,GO:0008171~O-methyltransferase activity,GO:0008276~protein methyltransferase activity,GO:0042802~identical protein binding,		pcmt1,
SUCLG1	8802	0.792047	2392.41	837.04	0.349873	succinate-CoA ligase, alpha subunit	2p11.2,	GO:0006084~acetyl-CoA metabolic process,GO:0006091~generation of precursor metabolites and energy,GO:0006099~tricarboxylic acid cycle,GO:0006104~succinyl-CoA metabolic process,GO:0006105~succinate metabolic process,GO:0006732~coenzyme metabolic process,GO:0009060~aerobic respiration,GO:0009109~coenzyme catabolic process,GO:0015980~energy derivation by oxidation of organic compounds,GO:0043648~dic…	GO:0005739~mitochondrion,GO:0005740~mitochondrial envelope,GO:0005743~mitochondrial inner membrane,GO:0005759~mitochondrial matrix,GO:0019866~organelle inner membrane,GO:0030062~mitochondrial tricarboxylic acid cycle enzyme complex,GO:0031090~organelle membrane,GO:0031966~mitochondrial membrane,GO:0031967~organelle envelope,GO:0031974~membrane-enclosed lumen,GO:0031975~envelope,GO:0031980~mitocho…	GO:0000166~nucleotide binding,GO:0001882~nucleoside binding,GO:0001883~purine nucleoside binding,GO:0003878~ATP citrate synthase activity,GO:0004774~succinate-CoA ligase activity,GO:0004775~succinate-CoA ligase (ADP-forming) activity,GO:0004776~succinate-CoA ligase (GDP-forming) activity,GO:0005525~GTP binding,GO:0016405~CoA-ligase activity,GO:0016877~ligase activity, forming carbon-sulfur bonds,…	hsa00020:Citrate cycle (TCA cycle),hsa00640:Propanoate metabolism,	suclg1,
MRPS22	56945	0.789982	775.391	219.728	0.283377	mitochondrial ribosomal protein S22	3q23,		GO:0000313~organellar ribosome,GO:0000314~organellar small ribosomal subunit,GO:0005739~mitochondrion,GO:0005759~mitochondrial matrix,GO:0005761~mitochondrial ribosome,GO:0005763~mitochondrial small ribosomal subunit,GO:0005840~ribosome,GO:0015935~small ribosomal subunit,GO:0030529~ribonucleoprotein complex,GO:0031974~membrane-enclosed lumen,GO:0031980~mitochondrial lumen,GO:0033279~ribosomal sub…	GO:0003735~structural constituent of ribosome,GO:0005198~structural molecule activity,		MRPS22,
CWC15	51503	0.789417	870.873	228.099	0.26192	CWC15 spliceosome-associated protein homolog (S. cerevisiae)	11q21,	GO:0000375~RNA splicing, via transesterification reactions,GO:0000377~RNA splicing, via transesterification reactions with bulged adenosine as nucleophile,GO:0000398~nuclear mRNA splicing, via spliceosome,GO:0006396~RNA processing,GO:0006397~mRNA processing,GO:0008380~RNA splicing,GO:0016071~mRNA metabolic process,	GO:0005681~spliceosome,GO:0030529~ribonucleoprotein complex,	GO:0003723~RNA binding,	hsa03040:Spliceosome,	CWC15,
SDHD	6392	0.788165	2203.05	789.991	0.35859	similar to succinate dehydrogenase complex, subunit D, integral membrane protein; succinate dehydrogenase complex, subunit D, integral membrane protein	11q23,18,	GO:0006084~acetyl-CoA metabolic process,GO:0006091~generation of precursor metabolites and energy,GO:0006099~tricarboxylic acid cycle,GO:0006732~coenzyme metabolic process,GO:0009060~aerobic respiration,GO:0009109~coenzyme catabolic process,GO:0015980~energy derivation by oxidation of organic compounds,GO:0022900~electron transport chain,GO:0045333~cellular respiration,GO:0046356~acetyl-CoA catab…	GO:0005739~mitochondrion,GO:0005740~mitochondrial envelope,GO:0005743~mitochondrial inner membrane,GO:0016021~integral to membrane,GO:0019866~organelle inner membrane,GO:0031090~organelle membrane,GO:0031224~intrinsic to membrane,GO:0031966~mitochondrial membrane,GO:0031967~organelle envelope,GO:0031975~envelope,GO:0044429~mitochondrial part,	GO:0000104~succinate dehydrogenase activity,GO:0005506~iron ion binding,GO:0009055~electron carrier activity,GO:0020037~heme binding,GO:0043167~ion binding,GO:0043169~cation binding,GO:0046872~metal ion binding,GO:0046906~tetrapyrrole binding,GO:0046914~transition metal ion binding,	hsa00020:Citrate cycle (TCA cycle),hsa00190:Oxidative phosphorylation,hsa05010:Alzheimer's disease,hsa05012:Parkinson's disease,hsa05016:Huntington's disease,	LOC100130320,sdhD,
MRPL39	54148	0.785788	461.399	120.215	0.260545	mitochondrial ribosomal protein L39	21q21.3,		GO:0000313~organellar ribosome,GO:0005739~mitochondrion,GO:0005759~mitochondrial matrix,GO:0005761~mitochondrial ribosome,GO:0005840~ribosome,GO:0030529~ribonucleoprotein complex,GO:0031974~membrane-enclosed lumen,GO:0031980~mitochondrial lumen,GO:0043228~non-membrane-bounded organelle,GO:0043232~intracellular non-membrane-bounded organelle,GO:0043233~organelle lumen,GO:0044429~mitochondrial part…	GO:0000166~nucleotide binding,		mrpl39,
NDUFA9	4704	0.780441	1953.26	731.998	0.374757	NADH dehydrogenase (ubiquinone) 1 alpha subcomplex, 9, 39kDa	12p13.3,	GO:0006091~generation of precursor metabolites and energy,GO:0006119~oxidative phosphorylation,GO:0006120~mitochondrial electron transport, NADH to ubiquinone,GO:0006793~phosphorus metabolic process,GO:0006796~phosphate metabolic process,GO:0006811~ion transport,GO:0006812~cation transport,GO:0006814~sodium ion transport,GO:0015672~monovalent inorganic cation transport,GO:0015980~energy derivatio…	GO:0005739~mitochondrion,GO:0005740~mitochondrial envelope,GO:0005743~mitochondrial inner membrane,GO:0005746~mitochondrial respiratory chain,GO:0005747~mitochondrial respiratory chain complex I,GO:0005759~mitochondrial matrix,GO:0019866~organelle inner membrane,GO:0030964~NADH dehydrogenase complex,GO:0031090~organelle membrane,GO:0031966~mitochondrial membrane,GO:0031967~organelle envelope,GO:0…	GO:0003954~NADH dehydrogenase activity,GO:0008137~NADH dehydrogenase (ubiquinone) activity,GO:0016651~oxidoreductase activity, acting on NADH or NADPH,GO:0016655~oxidoreductase activity, acting on NADH or NADPH, quinone or similar compound as acceptor,GO:0048037~cofactor binding,GO:0050136~NADH dehydrogenase (quinone) activity,GO:0050662~coenzyme binding,	hsa00190:Oxidative phosphorylation,hsa05010:Alzheimer's disease,hsa05012:Parkinson's disease,hsa05016:Huntington's disease,	NDUFA9,
C20orf7	79133	0.776675	180.11	89.4946	0.496889	chromosome 20 open reading frame 7	20p12.1,	GO:0006461~protein complex assembly,GO:0007005~mitochondrion organization,GO:0010257~NADH dehydrogenase complex assembly,GO:0032981~mitochondrial respiratory chain complex I assembly,GO:0033108~mitochondrial respiratory chain complex assembly,GO:0034621~cellular macromolecular complex subunit organization,GO:0034622~cellular macromolecular complex assembly,GO:0043623~cellular protein complex asse…	GO:0005739~mitochondrion,GO:0005740~mitochondrial envelope,GO:0005743~mitochondrial inner membrane,GO:0019866~organelle inner membrane,GO:0019898~extrinsic to membrane,GO:0031090~organelle membrane,GO:0031312~extrinsic to organelle membrane,GO:0031314~extrinsic to mitochondrial inner membrane,GO:0031966~mitochondrial membrane,GO:0031967~organelle envelope,GO:0031975~envelope,GO:0044429~mitochondr…			C20orf7,
PAIP2	51247	0.775748	1820.99	463.918	0.254762	poly(A) binding protein interacting protein 2	5q31.2,	GO:0006417~regulation of translation,GO:0006446~regulation of translational initiation,GO:0009890~negative regulation of biosynthetic process,GO:0010558~negative regulation of macromolecule biosynthetic process,GO:0010605~negative regulation of macromolecule metabolic process,GO:0010608~posttranscriptional regulation of gene expression,GO:0017148~negative regulation of translation,GO:0031327~nega…		GO:0030371~translation repressor activity,GO:0045182~translation regulator activity,		Paip2,
DDX1	1653	0.774762	2830.7	545.254	0.192622	DEAD (Asp-Glu-Ala-Asp) box polypeptide 1	2p24,	GO:0000245~spliceosome assembly,GO:0000375~RNA splicing, via transesterification reactions,GO:0000377~RNA splicing, via transesterification reactions with bulged adenosine as nucleophile,GO:0000398~nuclear mRNA splicing, via spliceosome,GO:0006396~RNA processing,GO:0006397~mRNA processing,GO:0006417~regulation of translation,GO:0006446~regulation of translational initiation,GO:0008380~RNA splicin…	GO:0030529~ribonucleoprotein complex,	GO:0000166~nucleotide binding,GO:0001882~nucleoside binding,GO:0001883~purine nucleoside binding,GO:0003723~RNA binding,GO:0003724~RNA helicase activity,GO:0004386~helicase activity,GO:0005524~ATP binding,GO:0008026~ATP-dependent helicase activity,GO:0016887~ATPase activity,GO:0017076~purine nucleotide binding,GO:0030554~adenyl nucleotide binding,GO:0032553~ribonucleotide binding,GO:0032555~purin…		DDX1,
ACTR10	55860	0.773862	1146.9	259.509	0.22627	actin-related protein 10 homolog (S. cerevisiae)	14q23.1,	GO:0007017~microtubule-based process,GO:0007018~microtubule-based movement,	GO:0005856~cytoskeleton,GO:0005869~dynactin complex,GO:0005875~microtubule associated complex,GO:0015629~actin cytoskeleton,GO:0015630~microtubule cytoskeleton,GO:0043228~non-membrane-bounded organelle,GO:0043232~intracellular non-membrane-bounded organelle,GO:0044430~cytoskeletal part,			ACTR10,
MRPL44	65080	0.773422	700.532	132.73	0.18947	mitochondrial ribosomal protein L44	2q36.1,	GO:0006396~RNA processing,	GO:0005739~mitochondrion,GO:0005840~ribosome,GO:0030529~ribonucleoprotein complex,GO:0043228~non-membrane-bounded organelle,GO:0043232~intracellular non-membrane-bounded organelle,	GO:0003723~RNA binding,GO:0003725~double-stranded RNA binding,GO:0004518~nuclease activity,GO:0004519~endonuclease activity,GO:0004521~endoribonuclease activity,GO:0004525~ribonuclease III activity,GO:0004540~ribonuclease activity,GO:0016891~endoribonuclease activity, producing 5'-phosphomonoesters,GO:0016893~endonuclease activity, active with either ribo- or deoxyribonucleic acids and producing …		mrpl44,
NDUFA6	4700	0.769413	1429.93	536.04	0.374872	NADH dehydrogenase (ubiquinone) 1 alpha subcomplex, 6, 14kDa	22q13.2-q13.31,	GO:0006091~generation of precursor metabolites and energy,GO:0006119~oxidative phosphorylation,GO:0006120~mitochondrial electron transport, NADH to ubiquinone,GO:0006793~phosphorus metabolic process,GO:0006796~phosphate metabolic process,GO:0006979~response to oxidative stress,GO:0015980~energy derivation by oxidation of organic compounds,GO:0016310~phosphorylation,GO:0022900~electron transport c…	GO:0005739~mitochondrion,GO:0005740~mitochondrial envelope,GO:0005743~mitochondrial inner membrane,GO:0005746~mitochondrial respiratory chain,GO:0005747~mitochondrial respiratory chain complex I,GO:0019866~organelle inner membrane,GO:0030964~NADH dehydrogenase complex,GO:0031090~organelle membrane,GO:0031966~mitochondrial membrane,GO:0031967~organelle envelope,GO:0031975~envelope,GO:0044429~mitoc…	GO:0003954~NADH dehydrogenase activity,GO:0008137~NADH dehydrogenase (ubiquinone) activity,GO:0016651~oxidoreductase activity, acting on NADH or NADPH,GO:0016655~oxidoreductase activity, acting on NADH or NADPH, quinone or similar compound as acceptor,GO:0050136~NADH dehydrogenase (quinone) activity,	hsa00190:Oxidative phosphorylation,hsa05010:Alzheimer's disease,hsa05012:Parkinson's disease,hsa05016:Huntington's disease,	ndufa6,
CMC1	152100	0.769182	129.139	35.8343	0.277485	COX assembly mitochondrial protein homolog (S. cerevisiae)	3p24.1,		GO:0005739~mitochondrion,	GO:0005507~copper ion binding,GO:0043167~ion binding,GO:0043169~cation binding,GO:0046872~metal ion binding,GO:0046914~transition metal ion binding,		CMC1,
ATP5G3	518	0.765078	5438.56	1707.93	0.314041	ATP synthase, H+ transporting, mitochondrial F0 complex, subunit C3 (subunit 9)	2q31.1,	GO:0006091~generation of precursor metabolites and energy,GO:0006119~oxidative phosphorylation,GO:0006163~purine nucleotide metabolic process,GO:0006164~purine nucleotide biosynthetic process,GO:0006754~ATP biosynthetic process,GO:0006793~phosphorus metabolic process,GO:0006796~phosphate metabolic process,GO:0006811~ion transport,GO:0006812~cation transport,GO:0006818~hydrogen transport,GO:000756…	GO:0005739~mitochondrion,GO:0005740~mitochondrial envelope,GO:0005743~mitochondrial inner membrane,GO:0005753~mitochondrial proton-transporting ATP synthase complex,GO:0016021~integral to membrane,GO:0016469~proton-transporting two-sector ATPase complex,GO:0019866~organelle inner membrane,GO:0031090~organelle membrane,GO:0031224~intrinsic to membrane,GO:0031966~mitochondrial membrane,GO:0031967~o…	GO:0008289~lipid binding,GO:0015077~monovalent inorganic cation transmembrane transporter activity,GO:0015078~hydrogen ion transmembrane transporter activity,GO:0022890~inorganic cation transmembrane transporter activity,	hsa00190:Oxidative phosphorylation,hsa05010:Alzheimer's disease,hsa05012:Parkinson's disease,hsa05016:Huntington's disease,	ATP5G3,
SNX3	8724	0.764698	3631.1	1090.37	0.300286	sorting nexin 3	6q21,	GO:0006897~endocytosis,GO:0008104~protein localization,GO:0010324~membrane invagination,GO:0015031~protein transport,GO:0016044~membrane organization,GO:0016192~vesicle-mediated transport,GO:0045184~establishment of protein localization,		GO:0005543~phospholipid binding,GO:0008289~lipid binding,GO:0019899~enzyme binding,GO:0019902~phosphatase binding,GO:0019903~protein phosphatase binding,GO:0035091~phosphoinositide binding,		snx3,
DNAJA2	10294	0.763542	2238.28	477.016	0.213117	DnaJ (Hsp40) homolog, subfamily A, member 2	16q12.1,	GO:0006457~protein folding,GO:0008284~positive regulation of cell proliferation,GO:0042127~regulation of cell proliferation,	GO:0031224~intrinsic to membrane,GO:0031225~anchored to membrane,	GO:0008270~zinc ion binding,GO:0031072~heat shock protein binding,GO:0043167~ion binding,GO:0043169~cation binding,GO:0046872~metal ion binding,GO:0046914~transition metal ion binding,GO:0051082~unfolded protein binding,		Dnaja2,
COQ3	51805	0.760729	246.006	111.424	0.452932	coenzyme Q3 homolog, methyltransferase (S. cerevisiae)	6q16.3,	GO:0006071~glycerol metabolic process,GO:0006732~coenzyme metabolic process,GO:0006733~oxidoreduction coenzyme metabolic process,GO:0006743~ubiquinone metabolic process,GO:0006744~ubiquinone biosynthetic process,GO:0009108~coenzyme biosynthetic process,GO:0019400~alditol metabolic process,GO:0019751~polyol metabolic process,GO:0042375~quinone cofactor metabolic process,GO:0045426~quinone cofactor…	GO:0005739~mitochondrion,GO:0005759~mitochondrial matrix,GO:0031974~membrane-enclosed lumen,GO:0031980~mitochondrial lumen,GO:0043233~organelle lumen,GO:0044429~mitochondrial part,GO:0070013~intracellular organelle lumen,	GO:0004395~hexaprenyldihydroxybenzoate methyltransferase activity,GO:0008169~C-methyltransferase activity,GO:0008171~O-methyltransferase activity,GO:0008425~2-polyprenyl-6-methoxy-1,4-benzoquinone methyltransferase activity,GO:0010420~polyprenyldihydroxybenzoate methyltransferase activity,GO:0030580~quinone cofactor methyltransferase activity,	hsa00130:Ubiquinone and other terpenoid-quinone biosynthesis,	COQ3,
ATP5H	10476	0.7607	3168.28	1065.36	0.33626	ATP synthase, H+ transporting, mitochondrial F0 complex, subunit d	17q25,	GO:0006091~generation of precursor metabolites and energy,GO:0006119~oxidative phosphorylation,GO:0006163~purine nucleotide metabolic process,GO:0006164~purine nucleotide biosynthetic process,GO:0006754~ATP biosynthetic process,GO:0006793~phosphorus metabolic process,GO:0006796~phosphate metabolic process,GO:0006811~ion transport,GO:0006812~cation transport,GO:0006818~hydrogen transport,GO:000914…	GO:0000276~mitochondrial proton-transporting ATP synthase complex, coupling factor F(o),GO:0005739~mitochondrion,GO:0005740~mitochondrial envelope,GO:0005743~mitochondrial inner membrane,GO:0005753~mitochondrial proton-transporting ATP synthase complex,GO:0016469~proton-transporting two-sector ATPase complex,GO:0019866~organelle inner membrane,GO:0031090~organelle membrane,GO:0031966~mitochondria…	GO:0015077~monovalent inorganic cation transmembrane transporter activity,GO:0015078~hydrogen ion transmembrane transporter activity,GO:0016887~ATPase activity,GO:0022890~inorganic cation transmembrane transporter activity,	hsa00190:Oxidative phosphorylation,hsa05010:Alzheimer's disease,hsa05012:Parkinson's disease,hsa05016:Huntington's disease,	atp5h,
NDUFS4	4724	0.760185	857.631	391.232	0.456178	NADH dehydrogenase (ubiquinone) Fe-S protein 4, 18kDa (NADH-coenzyme Q reductase)	5q11.1,	GO:0001932~regulation of protein amino acid phosphorylation,GO:0006091~generation of precursor metabolites and energy,GO:0006119~oxidative phosphorylation,GO:0006120~mitochondrial electron transport, NADH to ubiquinone,GO:0006461~protein complex assembly,GO:0006793~phosphorus metabolic process,GO:0006796~phosphate metabolic process,GO:0006800~oxygen and reactive oxygen species metabolic process,G…	GO:0005739~mitochondrion,GO:0005740~mitochondrial envelope,GO:0005743~mitochondrial inner membrane,GO:0005746~mitochondrial respiratory chain,GO:0005747~mitochondrial respiratory chain complex I,GO:0019866~organelle inner membrane,GO:0030964~NADH dehydrogenase complex,GO:0031090~organelle membrane,GO:0031966~mitochondrial membrane,GO:0031967~organelle envelope,GO:0031975~envelope,GO:0044429~mitoc…	GO:0003954~NADH dehydrogenase activity,GO:0008137~NADH dehydrogenase (ubiquinone) activity,GO:0016651~oxidoreductase activity, acting on NADH or NADPH,GO:0016655~oxidoreductase activity, acting on NADH or NADPH, quinone or similar compound as acceptor,GO:0050136~NADH dehydrogenase (quinone) activity,	hsa00190:Oxidative phosphorylation,hsa05010:Alzheimer's disease,hsa05012:Parkinson's disease,hsa05016:Huntington's disease,	NDUFS4,
GTF3A	2971	0.758514	2021.22	736.695	0.364481	general transcription factor IIIA	13q12.3-q13.1,	GO:0006350~transcription,GO:0006351~transcription, DNA-dependent,GO:0006383~transcription from RNA polymerase III promoter,GO:0009303~rRNA transcription,GO:0032774~RNA biosynthetic process,GO:0045449~regulation of transcription,		GO:0003677~DNA binding,GO:0003709~RNA polymerase III transcription factor activity,GO:0003723~RNA binding,GO:0008270~zinc ion binding,GO:0030528~transcription regulator activity,GO:0043167~ion binding,GO:0043169~cation binding,GO:0046872~metal ion binding,GO:0046914~transition metal ion binding,		GTF3A,
CYCS	54205	0.755434	4177.79	1886.24	0.451492	cytochrome c, somatic	7p15.2,	GO:0000737~DNA catabolic process, endonucleolytic,GO:0006091~generation of precursor metabolites and energy,GO:0006259~DNA metabolic process,GO:0006308~DNA catabolic process,GO:0006309~DNA fragmentation involved in apoptosis,GO:0006915~apoptosis,GO:0006919~activation of caspase activity,GO:0006921~cell structure disassembly during apoptosis,GO:0006997~nucleus organization,GO:0008219~cell death,GO…	GO:0000159~protein phosphatase type 2A complex,GO:0005739~mitochondrion,GO:0005740~mitochondrial envelope,GO:0005758~mitochondrial intermembrane space,GO:0005759~mitochondrial matrix,GO:0005829~cytosol,GO:0008287~protein serine/threonine phosphatase complex,GO:0031967~organelle envelope,GO:0031970~organelle envelope lumen,GO:0031974~membrane-enclosed lumen,GO:0031975~envelope,GO:0031980~mitochond…	GO:0004721~phosphoprotein phosphatase activity,GO:0004722~protein serine/threonine phosphatase activity,GO:0005506~iron ion binding,GO:0009055~electron carrier activity,GO:0016791~phosphatase activity,GO:0020037~heme binding,GO:0043167~ion binding,GO:0043169~cation binding,GO:0045155~electron transporter, transferring electrons from CoQH2-cytochrome c reductase complex and cytochrome c oxidase co…	hsa04115:p53 signaling pathway,hsa04210:Apoptosis,hsa05010:Alzheimer's disease,hsa05012:Parkinson's disease,hsa05014:Amyotrophic lateral sclerosis (ALS),hsa05016:Huntington's disease,hsa05200:Pathways in cancer,hsa05210:Colorectal cancer,hsa05222:Small cell lung cancer,hsa05416:Viral myocarditis,	CYCS,
PSMC2	5701	0.754153	1851.23	354.682	0.191592	proteasome (prosome, macropain) 26S subunit, ATPase, 2	7q22.1-q22.3,	GO:0000278~mitotic cell cycle,GO:0006508~proteolysis,GO:0006511~ubiquitin-dependent protein catabolic process,GO:0007049~cell cycle,GO:0009057~macromolecule catabolic process,GO:0010498~proteasomal protein catabolic process,GO:0010604~positive regulation of macromolecule metabolic process,GO:0010605~negative regulation of macromolecule metabolic process,GO:0019941~modification-dependent protein c…	GO:0000502~proteasome complex,	GO:0000166~nucleotide binding,GO:0001882~nucleoside binding,GO:0001883~purine nucleoside binding,GO:0005524~ATP binding,GO:0016887~ATPase activity,GO:0017076~purine nucleotide binding,GO:0030554~adenyl nucleotide binding,GO:0032553~ribonucleotide binding,GO:0032555~purine ribonucleotide binding,GO:0032559~adenyl ribonucleotide binding,	hsa03050:Proteasome,	PSMC2,
OLA1	29789	0.753361	1466.41	329.993	0.225034	Obg-like ATPase 1	2q31.1,	GO:0006163~purine nucleotide metabolic process,GO:0006195~purine nucleotide catabolic process,GO:0006200~ATP catabolic process,GO:0009141~nucleoside triphosphate metabolic process,GO:0009143~nucleoside triphosphate catabolic process,GO:0009144~purine nucleoside triphosphate metabolic process,GO:0009146~purine nucleoside triphosphate catabolic process,GO:0009150~purine ribonucleotide metabolic pro…		GO:0000166~nucleotide binding,GO:0001882~nucleoside binding,GO:0001883~purine nucleoside binding,GO:0005524~ATP binding,GO:0005525~GTP binding,GO:0017076~purine nucleotide binding,GO:0019001~guanyl nucleotide binding,GO:0030554~adenyl nucleotide binding,GO:0032553~ribonucleotide binding,GO:0032555~purine ribonucleotide binding,GO:0032559~adenyl ribonucleotide binding,GO:0032561~guanyl ribonucleot…		Ola1,
TAF9	6880	0.750955	1090.14	201.362	0.184713	TAF9 RNA polymerase II, TATA box binding protein (TBP)-associated factor, 32kDa	5q11.2-q13.1,	GO:0001558~regulation of cell growth,GO:0006325~chromatin organization,GO:0006350~transcription,GO:0006351~transcription, DNA-dependent,GO:0006352~transcription initiation,GO:0006354~RNA elongation,GO:0006355~regulation of transcription, DNA-dependent,GO:0006357~regulation of transcription from RNA polymerase II promoter,GO:0006366~transcription from RNA polymerase II promoter,GO:0006367~transcri…	GO:0000123~histone acetyltransferase complex,GO:0000125~PCAF complex,GO:0005654~nucleoplasm,GO:0005667~transcription factor complex,GO:0005669~transcription factor TFIID complex,GO:0016591~DNA-directed RNA polymerase II, holoenzyme,GO:0030529~ribonucleoprotein complex,GO:0030914~STAGA complex,GO:0031974~membrane-enclosed lumen,GO:0031981~nuclear lumen,GO:0033276~transcription factor TFTC complex,…	GO:0000166~nucleotide binding,GO:0001882~nucleoside binding,GO:0001883~purine nucleoside binding,GO:0002039~p53 binding,GO:0003677~DNA binding,GO:0003712~transcription cofactor activity,GO:0003713~transcription coactivator activity,GO:0004017~adenylate kinase activity,GO:0004402~histone acetyltransferase activity,GO:0004468~lysine N-acetyltransferase activity,GO:0004765~shikimate kinase activity,…	hsa03022:Basal transcription factors,	TAF9,
HAX1	10456	0.750474	1655.97	515.999	0.311598	HCLS1 associated protein X-1	1q21.3,		GO:0000267~cell fraction,GO:0005625~soluble fraction,GO:0005635~nuclear envelope,GO:0005739~mitochondrion,GO:0005783~endoplasmic reticulum,GO:0005856~cytoskeleton,GO:0012505~endomembrane system,GO:0015629~actin cytoskeleton,GO:0031090~organelle membrane,GO:0031965~nuclear membrane,GO:0031967~organelle envelope,GO:0031975~envelope,GO:0043228~non-membrane-bounded organelle,GO:0043232~intracellular …	GO:0019838~growth factor binding,GO:0019955~cytokine binding,GO:0019966~interleukin-1 binding,GO:0047485~protein N-terminus binding,		HAX1,
ATP5S	27109	0.749148	166.144	54.9804	0.33092	ATP synthase, H+ transporting, mitochondrial F0 complex, subunit s (factor B)	14q22.1,	GO:0006163~purine nucleotide metabolic process,GO:0006164~purine nucleotide biosynthetic process,GO:0006754~ATP biosynthetic process,GO:0006811~ion transport,GO:0006812~cation transport,GO:0006818~hydrogen transport,GO:0009141~nucleoside triphosphate metabolic process,GO:0009142~nucleoside triphosphate biosynthetic process,GO:0009144~purine nucleoside triphosphate metabolic process,GO:0009145~pur…	GO:0005739~mitochondrion,GO:0005740~mitochondrial envelope,GO:0005743~mitochondrial inner membrane,GO:0016469~proton-transporting two-sector ATPase complex,GO:0019866~organelle inner membrane,GO:0031090~organelle membrane,GO:0031966~mitochondrial membrane,GO:0031967~organelle envelope,GO:0031975~envelope,GO:0033177~proton-transporting two-sector ATPase complex, proton-transporting domain,GO:00444…	GO:0015077~monovalent inorganic cation transmembrane transporter activity,GO:0015078~hydrogen ion transmembrane transporter activity,GO:0022890~inorganic cation transmembrane transporter activity,		atp5s,
PSMA1	5682	0.74418	2147.77	362.3	0.168686	proteasome (prosome, macropain) subunit, alpha type, 1	11p15.1,	GO:0000278~mitotic cell cycle,GO:0006508~proteolysis,GO:0006511~ubiquitin-dependent protein catabolic process,GO:0007049~cell cycle,GO:0009057~macromolecule catabolic process,GO:0010498~proteasomal protein catabolic process,GO:0010604~positive regulation of macromolecule metabolic process,GO:0010605~negative regulation of macromolecule metabolic process,GO:0019941~modification-dependent protein c…	GO:0000502~proteasome complex,GO:0005829~cytosol,GO:0005839~proteasome core complex,GO:0005844~polysome,GO:0030529~ribonucleoprotein complex,	GO:0003723~RNA binding,GO:0004175~endopeptidase activity,GO:0004298~threonine-type endopeptidase activity,GO:0008233~peptidase activity,GO:0070003~threonine-type peptidase activity,GO:0070011~peptidase activity, acting on L-amino acid peptides,	hsa03050:Proteasome,	PSMA1,
CHD3	1107	-0.744011	3249.28	1116.5	0.343615	chromodomain helicase DNA binding protein 3	17p13.1,	GO:0006325~chromatin organization,GO:0006333~chromatin assembly or disassembly,GO:0006350~transcription,GO:0006355~regulation of transcription, DNA-dependent,GO:0006357~regulation of transcription from RNA polymerase II promoter,GO:0016568~chromatin modification,GO:0045449~regulation of transcription,GO:0051252~regulation of RNA metabolic process,GO:0051276~chromosome organization,	GO:0000118~histone deacetylase complex,GO:0000785~chromatin,GO:0005654~nucleoplasm,GO:0005694~chromosome,GO:0016581~NuRD complex,GO:0016585~chromatin remodeling complex,GO:0017053~transcriptional repressor complex,GO:0031974~membrane-enclosed lumen,GO:0031981~nuclear lumen,GO:0043228~non-membrane-bounded organelle,GO:0043232~intracellular non-membrane-bounded organelle,GO:0043233~organelle lumen,…	GO:0000166~nucleotide binding,GO:0001882~nucleoside binding,GO:0001883~purine nucleoside binding,GO:0003677~DNA binding,GO:0003678~DNA helicase activity,GO:0003682~chromatin binding,GO:0004003~ATP-dependent DNA helicase activity,GO:0004386~helicase activity,GO:0005524~ATP binding,GO:0008026~ATP-dependent helicase activity,GO:0008094~DNA-dependent ATPase activity,GO:0008270~zinc ion binding,GO:001…		chd3,
UBE2B	7320	0.743952	1613.52	626.861	0.388507	ubiquitin-conjugating enzyme E2B (RAD6 homolog)	5q23-q31,	GO:0000209~protein polyubiquitination,GO:0000226~microtubule cytoskeleton organization,GO:0001578~microtubule bundle formation,GO:0001666~response to hypoxia,GO:0003006~reproductive developmental process,GO:0006259~DNA metabolic process,GO:0006281~DNA repair,GO:0006301~postreplication repair,GO:0006325~chromatin organization,GO:0006508~proteolysis,GO:0006511~ubiquitin-dependent protein catabolic …	GO:0000785~chromatin,GO:0005657~replication fork,GO:0005694~chromosome,GO:0005886~plasma membrane,GO:0043228~non-membrane-bounded organelle,GO:0043232~intracellular non-membrane-bounded organelle,GO:0044427~chromosomal part,	GO:0000166~nucleotide binding,GO:0001882~nucleoside binding,GO:0001883~purine nucleoside binding,GO:0004842~ubiquitin-protein ligase activity,GO:0005524~ATP binding,GO:0016879~ligase activity, forming carbon-nitrogen bonds,GO:0016881~acid-amino acid ligase activity,GO:0017076~purine nucleotide binding,GO:0019787~small conjugating protein ligase activity,GO:0019899~enzyme binding,GO:0030554~adenyl…	hsa04120:Ubiquitin mediated proteolysis,	ube2b,
DECR1	1666	0.743553	1582.83	519.655	0.328308	2,4-dienoyl CoA reductase 1, mitochondrial	8q21.3,	GO:0006461~protein complex assembly,GO:0006631~fatty acid metabolic process,GO:0006635~fatty acid beta-oxidation,GO:0009062~fatty acid catabolic process,GO:0016042~lipid catabolic process,GO:0016054~organic acid catabolic process,GO:0019395~fatty acid oxidation,GO:0030258~lipid modification,GO:0034440~lipid oxidation,GO:0043933~macromolecular complex subunit organization,GO:0044242~cellular lipid…	GO:0005739~mitochondrion,	GO:0000166~nucleotide binding,GO:0008670~2,4-dienoyl-CoA reductase (NADPH) activity,GO:0016628~oxidoreductase activity, acting on the CH-CH group of donors, NAD or NADP as acceptor,GO:0048037~cofactor binding,GO:0050661~NADP or NADPH binding,GO:0050662~coenzyme binding,GO:0070402~NADPH binding,		DECR1,
COX5A	9377	0.742661	2658.55	1082.47	0.407166	cytochrome c oxidase subunit Va	15q24.1,	GO:0055114~oxidation reduction,	GO:0005739~mitochondrion,GO:0005740~mitochondrial envelope,GO:0005743~mitochondrial inner membrane,GO:0019866~organelle inner membrane,GO:0031090~organelle membrane,GO:0031966~mitochondrial membrane,GO:0031967~organelle envelope,GO:0031975~envelope,GO:0044429~mitochondrial part,	GO:0004129~cytochrome-c oxidase activity,GO:0005506~iron ion binding,GO:0009055~electron carrier activity,GO:0015002~heme-copper terminal oxidase activity,GO:0015077~monovalent inorganic cation transmembrane transporter activity,GO:0015078~hydrogen ion transmembrane transporter activity,GO:0016675~oxidoreductase activity, acting on heme group of donors,GO:0016676~oxidoreductase activity, acting o…	hsa00190:Oxidative phosphorylation,hsa04260:Cardiac muscle contraction,hsa05010:Alzheimer's disease,hsa05012:Parkinson's disease,hsa05016:Huntington's disease,	COX5A,
C20orf43	51507	0.741058	2046.25	292.258	0.142826	chromosome 20 open reading frame 43	20q13.31,					c20orf43,
AK3	50808	0.740275	2434.54	829.875	0.340876	adenylate kinase 3	9p24.1-p24.3,	GO:0006163~purine nucleotide metabolic process,GO:0006164~purine nucleotide biosynthetic process,GO:0006754~ATP biosynthetic process,GO:0006756~AMP phosphorylation,GO:0006793~phosphorus metabolic process,GO:0006796~phosphate metabolic process,GO:0009123~nucleoside monophosphate metabolic process,GO:0009126~purine nucleoside monophosphate metabolic process,GO:0009141~nucleoside triphosphate metabo…	GO:0005739~mitochondrion,GO:0005759~mitochondrial matrix,GO:0031974~membrane-enclosed lumen,GO:0031980~mitochondrial lumen,GO:0043233~organelle lumen,GO:0044429~mitochondrial part,GO:0070013~intracellular organelle lumen,	GO:0000166~nucleotide binding,GO:0001882~nucleoside binding,GO:0001883~purine nucleoside binding,GO:0004017~adenylate kinase activity,GO:0005524~ATP binding,GO:0005525~GTP binding,GO:0016776~phosphotransferase activity, phosphate group as acceptor,GO:0017076~purine nucleotide binding,GO:0019001~guanyl nucleotide binding,GO:0019201~nucleotide kinase activity,GO:0019205~nucleobase, nucleoside, nucl…	hsa00240:Pyrimidine metabolism,	ak3,
C7orf44	55744	0.740158	543.354	132.092	0.243104	chromosome 7 open reading frame 44	7p13,		GO:0016021~integral to membrane,GO:0031224~intrinsic to membrane,			C7orf44,
TSEN15	116461	0.738936	439.643	107.224	0.243888	tRNA splicing endonuclease 15 homolog (S. cerevisiae)	1q25,	GO:0006396~RNA processing,GO:0006397~mRNA processing,GO:0006399~tRNA metabolic process,GO:0008033~tRNA processing,GO:0016071~mRNA metabolic process,GO:0034470~ncRNA processing,GO:0034660~ncRNA metabolic process,	GO:0005730~nucleolus,GO:0031974~membrane-enclosed lumen,GO:0031981~nuclear lumen,GO:0043228~non-membrane-bounded organelle,GO:0043232~intracellular non-membrane-bounded organelle,GO:0043233~organelle lumen,GO:0070013~intracellular organelle lumen,	GO:0004518~nuclease activity,GO:0004519~endonuclease activity,		TSEN15,
PRKRA	8575	0.736787	907.335	262.842	0.289685	protein kinase, interferon-inducible double stranded RNA dependent activator	2q31.2,	GO:0001501~skeletal system development,GO:0006396~RNA processing,GO:0006468~protein amino acid phosphorylation,GO:0006793~phosphorus metabolic process,GO:0006796~phosphate metabolic process,GO:0006917~induction of apoptosis,GO:0006955~immune response,GO:0007423~sensory organ development,GO:0008285~negative regulation of cell proliferation,GO:0009615~response to virus,GO:0010033~response to organi…	GO:0048471~perinuclear region of cytoplasm,	GO:0003723~RNA binding,GO:0003725~double-stranded RNA binding,GO:0008047~enzyme activator activity,GO:0042802~identical protein binding,GO:0042803~protein homodimerization activity,GO:0046983~protein dimerization activity,		PRKRA,
AKTIP	64400	0.736402	622.748	234.36	0.376333	AKT interacting protein; similar to AKT interacting protein	16q12.2,5p14.2,	GO:0006915~apoptosis,GO:0007032~endosome organization,GO:0007033~vacuole organization,GO:0007034~vacuolar transport,GO:0007040~lysosome organization,GO:0007041~lysosomal transport,GO:0008104~protein localization,GO:0008219~cell death,GO:0008333~endosome to lysosome transport,GO:0012501~programmed cell death,GO:0015031~protein transport,GO:0016192~vesicle-mediated transport,GO:0016197~endosome tra…	GO:0005773~vacuole,GO:0005774~vacuolar membrane,GO:0005886~plasma membrane,GO:0019898~extrinsic to membrane,GO:0030897~HOPS complex,GO:0031090~organelle membrane,GO:0044437~vacuolar part,GO:0070695~FHF complex,	GO:0016879~ligase activity, forming carbon-nitrogen bonds,GO:0016881~acid-amino acid ligase activity,GO:0019787~small conjugating protein ligase activity,		AKTIP,LOC100130746,
MRPL32	64983	0.736356	776.494	172.92	0.222693	mitochondrial ribosomal protein L32	7p14,	GO:0006412~translation,	GO:0000313~organellar ribosome,GO:0005739~mitochondrion,GO:0005759~mitochondrial matrix,GO:0005761~mitochondrial ribosome,GO:0005840~ribosome,GO:0015934~large ribosomal subunit,GO:0030529~ribonucleoprotein complex,GO:0031974~membrane-enclosed lumen,GO:0031980~mitochondrial lumen,GO:0033279~ribosomal subunit,GO:0043228~non-membrane-bounded organelle,GO:0043232~intracellular non-membrane-bounded or…	GO:0003735~structural constituent of ribosome,GO:0005198~structural molecule activity,GO:0045182~translation regulator activity,		mRpL32,
LACTB2	51110	0.735759	226.362	75.713	0.334477	lactamase, beta 2	8p22-q22.3,		GO:0005739~mitochondrion,	GO:0008270~zinc ion binding,GO:0043167~ion binding,GO:0043169~cation binding,GO:0046872~metal ion binding,GO:0046914~transition metal ion binding,		LACTB2,
CNBP	7555	0.731827	8766.16	2753.68	0.314126	CCHC-type zinc finger, nucleic acid binding protein	3q21,	GO:0006350~transcription,GO:0006355~regulation of transcription, DNA-dependent,GO:0006357~regulation of transcription from RNA polymerase II promoter,GO:0006694~steroid biosynthetic process,GO:0006695~cholesterol biosynthetic process,GO:0008202~steroid metabolic process,GO:0008203~cholesterol metabolic process,GO:0008284~positive regulation of cell proliferation,GO:0008610~lipid biosynthetic proc…	GO:0005783~endoplasmic reticulum,GO:0005829~cytosol,	GO:0003677~DNA binding,GO:0003697~single-stranded DNA binding,GO:0003700~transcription factor activity,GO:0003723~RNA binding,GO:0003727~single-stranded RNA binding,GO:0008270~zinc ion binding,GO:0030528~transcription regulator activity,GO:0043167~ion binding,GO:0043169~cation binding,GO:0043566~structure-specific DNA binding,GO:0046872~metal ion binding,GO:0046914~transition metal ion binding,		CNBP,
SDHB	6390	0.731077	1915.6	848.908	0.443156	succinate dehydrogenase complex, subunit B, iron sulfur (Ip)	1p36.1-p35,	GO:0006084~acetyl-CoA metabolic process,GO:0006091~generation of precursor metabolites and energy,GO:0006099~tricarboxylic acid cycle,GO:0006105~succinate metabolic process,GO:0006732~coenzyme metabolic process,GO:0009060~aerobic respiration,GO:0009109~coenzyme catabolic process,GO:0015980~energy derivation by oxidation of organic compounds,GO:0022900~electron transport chain,GO:0022904~respirato…	GO:0005739~mitochondrion,GO:0005740~mitochondrial envelope,GO:0005743~mitochondrial inner membrane,GO:0019866~organelle inner membrane,GO:0031090~organelle membrane,GO:0031966~mitochondrial membrane,GO:0031967~organelle envelope,GO:0031975~envelope,GO:0044429~mitochondrial part,	GO:0000104~succinate dehydrogenase activity,GO:0005506~iron ion binding,GO:0008177~succinate dehydrogenase (ubiquinone) activity,GO:0009055~electron carrier activity,GO:0016635~oxidoreductase activity, acting on the CH-CH group of donors, quinone or related compound as acceptor,GO:0043167~ion binding,GO:0043169~cation binding,GO:0046872~metal ion binding,GO:0046914~transition metal ion binding,GO…	hsa00020:Citrate cycle (TCA cycle),hsa00190:Oxidative phosphorylation,hsa05010:Alzheimer's disease,hsa05012:Parkinson's disease,hsa05016:Huntington's disease,	SdhB,
YAF2	10138	0.730915	247.241	106.49	0.430713	YY1 associated factor 2	12q12,	GO:0006350~transcription,GO:0009890~negative regulation of biosynthetic process,GO:0009891~positive regulation of biosynthetic process,GO:0010557~positive regulation of macromolecule biosynthetic process,GO:0010558~negative regulation of macromolecule biosynthetic process,GO:0010604~positive regulation of macromolecule metabolic process,GO:0010605~negative regulation of macromolecule metabolic pr…		GO:0003712~transcription cofactor activity,GO:0003713~transcription coactivator activity,GO:0003714~transcription corepressor activity,GO:0008134~transcription factor binding,GO:0008270~zinc ion binding,GO:0016563~transcription activator activity,GO:0016564~transcription repressor activity,GO:0030528~transcription regulator activity,GO:0043167~ion binding,GO:0043169~cation binding,GO:0046872~meta…		YAF2,
COQ2	27235	0.730154	377.991	118.559	0.313655	coenzyme Q2 homolog, prenyltransferase (yeast)	4q21.23,	GO:0006071~glycerol metabolic process,GO:0006720~isoprenoid metabolic process,GO:0006732~coenzyme metabolic process,GO:0006733~oxidoreduction coenzyme metabolic process,GO:0006743~ubiquinone metabolic process,GO:0006744~ubiquinone biosynthetic process,GO:0008299~isoprenoid biosynthetic process,GO:0008610~lipid biosynthetic process,GO:0009108~coenzyme biosynthetic process,GO:0019400~alditol metabo…	GO:0005739~mitochondrion,GO:0016021~integral to membrane,GO:0031224~intrinsic to membrane,	GO:0004659~prenyltransferase activity,GO:0016765~transferase activity, transferring alkyl or aryl (other than methyl) groups,	hsa00130:Ubiquinone and other terpenoid-quinone biosynthesis,	COQ2,
FAM82B	51115	0.729968	796.433	265.874	0.333831	family with sequence similarity 82, member B	8q21.3,		GO:0005819~spindle,GO:0005856~cytoskeleton,GO:0005874~microtubule,GO:0015630~microtubule cytoskeleton,GO:0043228~non-membrane-bounded organelle,GO:0043232~intracellular non-membrane-bounded organelle,GO:0044430~cytoskeletal part,			Fam82b,
NDUFB8	4714	0.729768	2110.15	794.148	0.376347	NADH dehydrogenase (ubiquinone) 1 beta subcomplex, 8, 19kDa	10q23.2-q23.33,	GO:0006091~generation of precursor metabolites and energy,GO:0006119~oxidative phosphorylation,GO:0006120~mitochondrial electron transport, NADH to ubiquinone,GO:0006793~phosphorus metabolic process,GO:0006796~phosphate metabolic process,GO:0015980~energy derivation by oxidation of organic compounds,GO:0016310~phosphorylation,GO:0022900~electron transport chain,GO:0022904~respiratory electron tra…	GO:0005739~mitochondrion,GO:0005740~mitochondrial envelope,GO:0005743~mitochondrial inner membrane,GO:0005746~mitochondrial respiratory chain,GO:0005747~mitochondrial respiratory chain complex I,GO:0005783~endoplasmic reticulum,GO:0016021~integral to membrane,GO:0019866~organelle inner membrane,GO:0030964~NADH dehydrogenase complex,GO:0031090~organelle membrane,GO:0031224~intrinsic to membrane,GO…	GO:0003954~NADH dehydrogenase activity,GO:0008137~NADH dehydrogenase (ubiquinone) activity,GO:0016651~oxidoreductase activity, acting on NADH or NADPH,GO:0016655~oxidoreductase activity, acting on NADH or NADPH, quinone or similar compound as acceptor,GO:0050136~NADH dehydrogenase (quinone) activity,	hsa00190:Oxidative phosphorylation,hsa05010:Alzheimer's disease,hsa05012:Parkinson's disease,hsa05016:Huntington's disease,	Ndufb8,
BZW2	28969	0.729195	2170.57	1002	0.461628	basic leucine zipper and W2 domains 2	7p21.1,					BZW2,
DRG1	4733	0.72919	1201.41	276.039	0.229763	developmentally regulated GTP binding protein 1	22q12.2,	GO:0006350~transcription,	GO:0005856~cytoskeleton,GO:0043228~non-membrane-bounded organelle,GO:0043232~intracellular non-membrane-bounded organelle,	GO:0000166~nucleotide binding,GO:0005525~GTP binding,GO:0008134~transcription factor binding,GO:0017076~purine nucleotide binding,GO:0019001~guanyl nucleotide binding,GO:0032553~ribonucleotide binding,GO:0032555~purine ribonucleotide binding,GO:0032561~guanyl ribonucleotide binding,		DRG1,
PSMD7	5713	0.72905	2600.86	566.893	0.217963	proteasome (prosome, macropain) 26S subunit, non-ATPase, 7	16q23-q24,	GO:0000278~mitotic cell cycle,GO:0006508~proteolysis,GO:0006511~ubiquitin-dependent protein catabolic process,GO:0007049~cell cycle,GO:0009057~macromolecule catabolic process,GO:0010498~proteasomal protein catabolic process,GO:0010604~positive regulation of macromolecule metabolic process,GO:0010605~negative regulation of macromolecule metabolic process,GO:0019941~modification-dependent protein c…	GO:0000502~proteasome complex,GO:0005838~proteasome regulatory particle,GO:0022624~proteasome accessory complex,		hsa03050:Proteasome,	psmd7,
CAPZA2	830	0.728288	2672.83	1017.25	0.380588	capping protein (actin filament) muscle Z-line, alpha 2	7q31.2-q31.3,	GO:0006461~protein complex assembly,GO:0006928~cell motion,GO:0007010~cytoskeleton organization,GO:0008064~regulation of actin polymerization or depolymerization,GO:0010639~negative regulation of organelle organization,GO:0030029~actin filament-based process,GO:0030036~actin cytoskeleton organization,GO:0030832~regulation of actin filament length,GO:0030833~regulation of actin filament polymeriza…	GO:0005856~cytoskeleton,GO:0005938~cell cortex,GO:0008290~F-actin capping protein complex,GO:0015629~actin cytoskeleton,GO:0030863~cortical cytoskeleton,GO:0043228~non-membrane-bounded organelle,GO:0043232~intracellular non-membrane-bounded organelle,GO:0044430~cytoskeletal part,GO:0044448~cell cortex part,	GO:0003779~actin binding,GO:0008092~cytoskeletal protein binding,		Capza2,
ATP5J2	9551	0.725847	2061.71	803.549	0.389748	ATP synthase, H+ transporting, mitochondrial F0 complex, subunit F2	7q22.1,	GO:0006163~purine nucleotide metabolic process,GO:0006164~purine nucleotide biosynthetic process,GO:0006754~ATP biosynthetic process,GO:0006811~ion transport,GO:0006812~cation transport,GO:0006818~hydrogen transport,GO:0009141~nucleoside triphosphate metabolic process,GO:0009142~nucleoside triphosphate biosynthetic process,GO:0009144~purine nucleoside triphosphate metabolic process,GO:0009145~pur…	GO:0005739~mitochondrion,GO:0005740~mitochondrial envelope,GO:0005743~mitochondrial inner membrane,GO:0005753~mitochondrial proton-transporting ATP synthase complex,GO:0016469~proton-transporting two-sector ATPase complex,GO:0019866~organelle inner membrane,GO:0031090~organelle membrane,GO:0031966~mitochondrial membrane,GO:0031967~organelle envelope,GO:0031975~envelope,GO:0033177~proton-transport…	GO:0016887~ATPase activity,	hsa00190:Oxidative phosphorylation,	ATP5J2,
PPID	5481	0.725828	646.35	201.514	0.311772	peptidylprolyl isomerase D	4q31.3,	GO:0006457~protein folding,		GO:0003755~peptidyl-prolyl cis-trans isomerase activity,GO:0008144~drug binding,GO:0016018~cyclosporin A binding,GO:0016859~cis-trans isomerase activity,GO:0031072~heat shock protein binding,GO:0042277~peptide binding,	hsa04020:Calcium signaling pathway,hsa05012:Parkinson's disease,hsa05016:Huntington's disease,	ppiD,
NSMCE2	286053	0.725807	289.235	76.8162	0.265584	non-SMC element 2, MMS21 homolog (S. cerevisiae)	8q24.13,	GO:0006259~DNA metabolic process,GO:0006281~DNA repair,GO:0006310~DNA recombination,GO:0006508~proteolysis,GO:0006974~response to DNA damage stimulus,GO:0009057~macromolecule catabolic process,GO:0019941~modification-dependent protein catabolic process,GO:0030163~protein catabolic process,GO:0033554~cellular response to stress,GO:0043632~modification-dependent macromolecule catabolic process,GO:0…		GO:0008270~zinc ion binding,GO:0043167~ion binding,GO:0043169~cation binding,GO:0046872~metal ion binding,GO:0046914~transition metal ion binding,		NSMCE2,
PDHB	5162	0.725537	1671.74	666.542	0.398712	pyruvate dehydrogenase (lipoamide) beta	3p21.1-p14.2,	GO:0005996~monosaccharide metabolic process,GO:0006006~glucose metabolic process,GO:0006007~glucose catabolic process,GO:0006084~acetyl-CoA metabolic process,GO:0006085~acetyl-CoA biosynthetic process,GO:0006086~acetyl-CoA biosynthetic process from pyruvate,GO:0006090~pyruvate metabolic process,GO:0006091~generation of precursor metabolites and energy,GO:0006096~glycolysis,GO:0006099~tricarboxyli…	GO:0005739~mitochondrion,GO:0005759~mitochondrial matrix,GO:0031974~membrane-enclosed lumen,GO:0031980~mitochondrial lumen,GO:0043233~organelle lumen,GO:0044429~mitochondrial part,GO:0045254~pyruvate dehydrogenase complex,GO:0070013~intracellular organelle lumen,	GO:0004738~pyruvate dehydrogenase activity,GO:0004739~pyruvate dehydrogenase (acetyl-transferring) activity,GO:0016624~oxidoreductase activity, acting on the aldehyde or oxo group of donors, disulfide as acceptor,	hsa00010:Glycolysis / Gluconeogenesis,hsa00020:Citrate cycle (TCA cycle),hsa00290:Valine, leucine and isoleucine biosynthesis,hsa00620:Pyruvate metabolism,hsa00650:Butanoate metabolism,	pdhB,
C13orf1	57213	0.725476	417.592	108.205	0.259117	chromosome 13 open reading frame 1	13q14,					C13orf1,
C16orf87	388272	0.725105	110.887	34.2681	0.309037	chromosome 16 open reading frame 87	16q11.2,					c16orf87,
C9orf46	55848	0.724841	359.895	101.094	0.280897	chromosome 9 open reading frame 46	9p24.1,		GO:0016021~integral to membrane,GO:0031224~intrinsic to membrane,			C9orf46,
MMADHC	27249	0.722534	2356.61	505.716	0.214595	methylmalonic aciduria (cobalamin deficiency) cblD type, with homocystinuria	2q23.2,		GO:0005739~mitochondrion,			MMADHC,
ATP5G1	516	0.722298	1613.84	696.229	0.431412	ATP synthase, H+ transporting, mitochondrial F0 complex, subunit C1 (subunit 9)	17q21.32,	GO:0006091~generation of precursor metabolites and energy,GO:0006119~oxidative phosphorylation,GO:0006163~purine nucleotide metabolic process,GO:0006164~purine nucleotide biosynthetic process,GO:0006754~ATP biosynthetic process,GO:0006793~phosphorus metabolic process,GO:0006796~phosphate metabolic process,GO:0006811~ion transport,GO:0006812~cation transport,GO:0006818~hydrogen transport,GO:000914…	GO:0005739~mitochondrion,GO:0005740~mitochondrial envelope,GO:0005743~mitochondrial inner membrane,GO:0005753~mitochondrial proton-transporting ATP synthase complex,GO:0016021~integral to membrane,GO:0016469~proton-transporting two-sector ATPase complex,GO:0019866~organelle inner membrane,GO:0031090~organelle membrane,GO:0031224~intrinsic to membrane,GO:0031966~mitochondrial membrane,GO:0031967~o…	GO:0008289~lipid binding,GO:0015077~monovalent inorganic cation transmembrane transporter activity,GO:0015078~hydrogen ion transmembrane transporter activity,GO:0015399~primary active transmembrane transporter activity,GO:0015405~P-P-bond-hydrolysis-driven transmembrane transporter activity,GO:0016820~hydrolase activity, acting on acid anhydrides, catalyzing transmembrane movement of substances,G…	hsa00190:Oxidative phosphorylation,hsa05010:Alzheimer's disease,hsa05012:Parkinson's disease,hsa05016:Huntington's disease,	ATP5G1,
UTP11L	51118	0.721051	895.388	313.774	0.350434	UTP11-like, U3 small nucleolar ribonucleoprotein, (yeast)	1p34.3,	GO:0006364~rRNA processing,GO:0006396~RNA processing,GO:0006917~induction of apoptosis,GO:0007166~cell surface receptor linked signal transduction,GO:0007167~enzyme linked receptor protein signaling pathway,GO:0007169~transmembrane receptor protein tyrosine kinase signaling pathway,GO:0010941~regulation of cell death,GO:0010942~positive regulation of cell death,GO:0012502~induction of programmed …	GO:0005576~extracellular region,GO:0005615~extracellular space,GO:0005730~nucleolus,GO:0030529~ribonucleoprotein complex,GO:0030684~preribosome,GO:0031974~membrane-enclosed lumen,GO:0031981~nuclear lumen,GO:0032040~small-subunit processome,GO:0043228~non-membrane-bounded organelle,GO:0043232~intracellular non-membrane-bounded organelle,GO:0043233~organelle lumen,GO:0044421~extracellular region pa…			UTP11L,
VPS29	51699	0.719885	1434.79	495.024	0.345016	vacuolar protein sorting 29 homolog (S. cerevisiae)	12q24,	GO:0008104~protein localization,GO:0015031~protein transport,GO:0045184~establishment of protein localization,	GO:0005768~endosome,GO:0019898~extrinsic to membrane,	GO:0004647~phosphoserine phosphatase activity,GO:0008270~zinc ion binding,GO:0016791~phosphatase activity,GO:0043167~ion binding,GO:0043169~cation binding,GO:0046872~metal ion binding,GO:0046914~transition metal ion binding,		VPS29,
MRPL15	29088	0.719338	1092.4	398.192	0.364512	mitochondrial ribosomal protein L15	8q11.2-q13,	GO:0006412~translation,	GO:0005739~mitochondrion,GO:0005840~ribosome,GO:0015934~large ribosomal subunit,GO:0030529~ribonucleoprotein complex,GO:0033279~ribosomal subunit,GO:0043228~non-membrane-bounded organelle,GO:0043232~intracellular non-membrane-bounded organelle,	GO:0003735~structural constituent of ribosome,GO:0005198~structural molecule activity,		mrpl15,
CABIN1	23523	-0.719001	1249.96	312.24	0.249799	calcineurin binding protein 1	22q11.23,	GO:0006325~chromatin organization,GO:0007166~cell surface receptor linked signal transduction,GO:0016568~chromatin modification,GO:0051276~chromosome organization,		GO:0004857~enzyme inhibitor activity,GO:0004864~phosphoprotein phosphatase inhibitor activity,GO:0019208~phosphatase regulator activity,GO:0019212~phosphatase inhibitor activity,GO:0019888~protein phosphatase regulator activity,GO:0019899~enzyme binding,GO:0019902~phosphatase binding,GO:0019903~protein phosphatase binding,GO:0030346~protein phosphatase 2B binding,		CABIN1,
C6orf162	57150	0.718351	100.555	30.0658	0.298997	chromosome 6 open reading frame 162	6q15-q16.1,		GO:0016021~integral to membrane,GO:0031224~intrinsic to membrane,			C6orf162,
TCEB1	6921	0.7166	732.528	221.95	0.302992	similar to elongin C; transcription elongation factor B (SIII), polypeptide 1 (15kDa, elongin C)	19p13.2,8q21.11,	GO:0006350~transcription,GO:0006355~regulation of transcription, DNA-dependent,GO:0006357~regulation of transcription from RNA polymerase II promoter,GO:0006508~proteolysis,GO:0006511~ubiquitin-dependent protein catabolic process,GO:0009057~macromolecule catabolic process,GO:0019941~modification-dependent protein catabolic process,GO:0030163~protein catabolic process,GO:0043632~modification-depen…	GO:0000151~ubiquitin ligase complex,GO:0000153~cytoplasmic ubiquitin ligase complex,GO:0005654~nucleoplasm,GO:0005829~cytosol,GO:0030891~VCB complex,GO:0031974~membrane-enclosed lumen,GO:0031981~nuclear lumen,GO:0043233~organelle lumen,GO:0070013~intracellular organelle lumen,	GO:0003702~RNA polymerase II transcription factor activity,GO:0030528~transcription regulator activity,	hsa04120:Ubiquitin mediated proteolysis,hsa05200:Pathways in cancer,hsa05211:Renal cell carcinoma,	LOC100132973,TCEB1,
SKP1	6500	0.71503	4876.13	1180.47	0.242092	S-phase kinase-associated protein 1	5q31,	GO:0000278~mitotic cell cycle,GO:0006508~proteolysis,GO:0006511~ubiquitin-dependent protein catabolic process,GO:0007049~cell cycle,GO:0009057~macromolecule catabolic process,GO:0010604~positive regulation of macromolecule metabolic process,GO:0019941~modification-dependent protein catabolic process,GO:0022402~cell cycle process,GO:0030163~protein catabolic process,GO:0031396~regulation of protei…	GO:0000151~ubiquitin ligase complex,GO:0005654~nucleoplasm,GO:0005829~cytosol,GO:0019005~SCF ubiquitin ligase complex,GO:0031461~cullin-RING ubiquitin ligase complex,GO:0031974~membrane-enclosed lumen,GO:0031981~nuclear lumen,GO:0043233~organelle lumen,GO:0070013~intracellular organelle lumen,		hsa04110:Cell cycle,hsa04114:Oocyte meiosis,hsa04120:Ubiquitin mediated proteolysis,hsa04310:Wnt signaling pathway,hsa04350:TGF-beta signaling pathway,	SKP1,
OXSM	54995	0.714186	215.305	59.1755	0.274844	3-oxoacyl-ACP synthase, mitochondrial	3p24.2,	GO:0006631~fatty acid metabolic process,GO:0006633~fatty acid biosynthetic process,GO:0006637~acyl-CoA metabolic process,GO:0006732~coenzyme metabolic process,GO:0008610~lipid biosynthetic process,GO:0016053~organic acid biosynthetic process,GO:0046394~carboxylic acid biosynthetic process,GO:0046459~short-chain fatty acid metabolic process,GO:0051186~cofactor metabolic process,GO:0051790~short-ch…	GO:0005739~mitochondrion,	GO:0004312~fatty-acid synthase activity,GO:0004315~3-oxoacyl-[acyl-carrier-protein] synthase activity,	hsa00061:Fatty acid biosynthesis,	OXSM,
ICT1	3396	0.714134	443.954	133.365	0.300402	immature colon carcinoma transcript 1	17q25.1,	GO:0006412~translation,GO:0006415~translational termination,GO:0022411~cellular component disassembly,GO:0032984~macromolecular complex disassembly,GO:0034621~cellular macromolecular complex subunit organization,GO:0034623~cellular macromolecular complex disassembly,GO:0043241~protein complex disassembly,GO:0043624~cellular protein complex disassembly,GO:0043933~macromolecular complex subunit org…		GO:0003747~translation release factor activity,GO:0008079~translation termination factor activity,GO:0008135~translation factor activity, nucleic acid binding,		ICT1,
DNAJC19	131118	0.713523	363.688	155.108	0.426486	similar to translocase of the inner mitochondrial membrane 14; DnaJ (Hsp40) homolog, subfamily C, member 19	14q21.3,3q26.33,	GO:0003006~reproductive developmental process,GO:0006457~protein folding,GO:0006605~protein targeting,GO:0006626~protein targeting to mitochondrion,GO:0006839~mitochondrial transport,GO:0006886~intracellular protein transport,GO:0007005~mitochondrion organization,GO:0007548~sex differentiation,GO:0007600~sensory perception,GO:0007601~visual perception,GO:0008104~protein localization,GO:0015031~pr…	GO:0005739~mitochondrion,GO:0005740~mitochondrial envelope,GO:0005743~mitochondrial inner membrane,GO:0016021~integral to membrane,GO:0019866~organelle inner membrane,GO:0031090~organelle membrane,GO:0031224~intrinsic to membrane,GO:0031966~mitochondrial membrane,GO:0031967~organelle envelope,GO:0031975~envelope,GO:0044429~mitochondrial part,	GO:0031072~heat shock protein binding,		DNAJC19,LOC644589,
BOLA3	388962	0.713192	245.784	87.0585	0.354207	similar to bolA-like 3; bolA homolog 3 (E. coli)	2p13.1,5q23.2,					bola3,LOC644754,
NDUFA7	4701	0.713152	789.467	343.572	0.435195	NADH dehydrogenase (ubiquinone) 1 alpha subcomplex, 7, 14.5kDa	19p13.2,	GO:0006091~generation of precursor metabolites and energy,GO:0006119~oxidative phosphorylation,GO:0006120~mitochondrial electron transport, NADH to ubiquinone,GO:0006793~phosphorus metabolic process,GO:0006796~phosphate metabolic process,GO:0015980~energy derivation by oxidation of organic compounds,GO:0016310~phosphorylation,GO:0022900~electron transport chain,GO:0022904~respiratory electron tra…	GO:0005739~mitochondrion,GO:0005740~mitochondrial envelope,GO:0005743~mitochondrial inner membrane,GO:0005746~mitochondrial respiratory chain,GO:0005747~mitochondrial respiratory chain complex I,GO:0019866~organelle inner membrane,GO:0030964~NADH dehydrogenase complex,GO:0031090~organelle membrane,GO:0031966~mitochondrial membrane,GO:0031967~organelle envelope,GO:0031975~envelope,GO:0044429~mitoc…	GO:0003954~NADH dehydrogenase activity,GO:0008137~NADH dehydrogenase (ubiquinone) activity,GO:0016651~oxidoreductase activity, acting on NADH or NADPH,GO:0016655~oxidoreductase activity, acting on NADH or NADPH, quinone or similar compound as acceptor,GO:0050136~NADH dehydrogenase (quinone) activity,	hsa00190:Oxidative phosphorylation,hsa05010:Alzheimer's disease,hsa05012:Parkinson's disease,hsa05016:Huntington's disease,	Ndufa7,
TPRKB	51002	0.713144	323.687	76.4675	0.236239	TP53RK binding protein	2p24.3-p24.1,	GO:0009057~macromolecule catabolic process,GO:0030163~protein catabolic process,	GO:0005829~cytosol,	GO:0019899~enzyme binding,GO:0019900~kinase binding,GO:0019901~protein kinase binding,		TPRKB,
HCCS	3052	0.712922	673.105	139.556	0.207332	holocytochrome c synthase (cytochrome c heme-lyase)	Xp22.3,	GO:0055114~oxidation reduction,	GO:0005739~mitochondrion,GO:0005740~mitochondrial envelope,GO:0005743~mitochondrial inner membrane,GO:0019866~organelle inner membrane,GO:0031090~organelle membrane,GO:0031966~mitochondrial membrane,GO:0031967~organelle envelope,GO:0031975~envelope,GO:0044429~mitochondrial part,	GO:0004408~holocytochrome-c synthase activity,GO:0005506~iron ion binding,GO:0016846~carbon-sulfur lyase activity,GO:0043167~ion binding,GO:0043169~cation binding,GO:0046872~metal ion binding,GO:0046914~transition metal ion binding,	hsa00860:Porphyrin and chlorophyll metabolism,	HCCS,
COX7C	1350	0.712764	4174.06	1596.87	0.38257	cytochrome c oxidase subunit VIIc	5q14,	GO:0006091~generation of precursor metabolites and energy,	GO:0005739~mitochondrion,GO:0005740~mitochondrial envelope,GO:0005743~mitochondrial inner membrane,GO:0016021~integral to membrane,GO:0019866~organelle inner membrane,GO:0031090~organelle membrane,GO:0031224~intrinsic to membrane,GO:0031966~mitochondrial membrane,GO:0031967~organelle envelope,GO:0031975~envelope,GO:0044429~mitochondrial part,	GO:0004129~cytochrome-c oxidase activity,GO:0015002~heme-copper terminal oxidase activity,GO:0015077~monovalent inorganic cation transmembrane transporter activity,GO:0015078~hydrogen ion transmembrane transporter activity,GO:0016675~oxidoreductase activity, acting on heme group of donors,GO:0016676~oxidoreductase activity, acting on heme group of donors, oxygen as acceptor,GO:0022890~inorganic c…	hsa00190:Oxidative phosphorylation,hsa04260:Cardiac muscle contraction,hsa05010:Alzheimer's disease,hsa05012:Parkinson's disease,hsa05016:Huntington's disease,	Cox7c,
VDAC3	7419	0.712103	2592.35	1338.11	0.516177	voltage-dependent anion channel 3	8p11.2,	GO:0001662~behavioral fear response,GO:0002209~behavioral defense response,GO:0006811~ion transport,GO:0006820~anion transport,GO:0006863~purine transport,GO:0006952~defense response,GO:0007267~cell-cell signaling,GO:0007268~synaptic transmission,GO:0007270~nerve-nerve synaptic transmission,GO:0007610~behavior,GO:0007611~learning or memory,GO:0007612~learning,GO:0015851~nucleobase transport,GO:00…	GO:0000267~cell fraction,GO:0005624~membrane fraction,GO:0005626~insoluble fraction,GO:0005739~mitochondrion,GO:0005740~mitochondrial envelope,GO:0005741~mitochondrial outer membrane,GO:0005743~mitochondrial inner membrane,GO:0005792~microsome,GO:0016021~integral to membrane,GO:0019718~rough microsome,GO:0019866~organelle inner membrane,GO:0019867~outer membrane,GO:0031090~organelle membrane,GO:0…	GO:0000166~nucleotide binding,GO:0005216~ion channel activity,GO:0005244~voltage-gated ion channel activity,GO:0005253~anion channel activity,GO:0008308~voltage-gated anion channel activity,GO:0008509~anion transmembrane transporter activity,GO:0015267~channel activity,GO:0022803~passive transmembrane transporter activity,GO:0022832~voltage-gated channel activity,GO:0022836~gated channel activity…	hsa04020:Calcium signaling pathway,hsa05012:Parkinson's disease,hsa05016:Huntington's disease,	VDAC3,
ZFAND6	54469	0.711113	1264.36	372.832	0.294878	zinc finger, AN1-type domain 6	15q25.1,			GO:0003677~DNA binding,GO:0008270~zinc ion binding,GO:0043167~ion binding,GO:0043169~cation binding,GO:0046872~metal ion binding,GO:0046914~transition metal ion binding,		zfand6,
SAP18	10284	0.710734	2532.42	561.611	0.221769	Sin3A-associated protein, 18kDa	13q12.11,	GO:0006350~transcription,GO:0006355~regulation of transcription, DNA-dependent,GO:0006357~regulation of transcription from RNA polymerase II promoter,GO:0045449~regulation of transcription,GO:0051252~regulation of RNA metabolic process,	GO:0000118~histone deacetylase complex,GO:0005654~nucleoplasm,GO:0016585~chromatin remodeling complex,GO:0031974~membrane-enclosed lumen,GO:0031981~nuclear lumen,GO:0043233~organelle lumen,GO:0044451~nucleoplasm part,GO:0070013~intracellular organelle lumen,	GO:0003712~transcription cofactor activity,GO:0003714~transcription corepressor activity,GO:0008134~transcription factor binding,GO:0016564~transcription repressor activity,GO:0030528~transcription regulator activity,		SAP18,
MRPL13	28998	0.710273	631.294	202.159	0.32023	mitochondrial ribosomal protein L13	8q22.1-q22.3,	GO:0006412~translation,	GO:0000313~organellar ribosome,GO:0000315~organellar large ribosomal subunit,GO:0005739~mitochondrion,GO:0005759~mitochondrial matrix,GO:0005761~mitochondrial ribosome,GO:0005762~mitochondrial large ribosomal subunit,GO:0005840~ribosome,GO:0015934~large ribosomal subunit,GO:0030529~ribonucleoprotein complex,GO:0031974~membrane-enclosed lumen,GO:0031980~mitochondrial lumen,GO:0033279~ribosomal sub…	GO:0003735~structural constituent of ribosome,GO:0005198~structural molecule activity,	hsa03010:Ribosome,	mrpl13,
GTF2H5	404672	0.709024	578.248	153.136	0.264828	general transcription factor IIH, polypeptide 5	6q25.3,	GO:0006259~DNA metabolic process,GO:0006281~DNA repair,GO:0006289~nucleotide-excision repair,GO:0006350~transcription,GO:0006974~response to DNA damage stimulus,GO:0033554~cellular response to stress,GO:0045449~regulation of transcription,		GO:0003677~DNA binding,	hsa03420:Nucleotide excision repair,	GTF2H5,
CRIPT	9419	0.707109	311.935	93.8724	0.300936	cysteine-rich PDZ-binding protein	2p21,		GO:0005886~plasma membrane,GO:0030054~cell junction,GO:0030425~dendrite,GO:0042995~cell projection,GO:0043005~neuron projection,GO:0043197~dendritic spine,GO:0044456~synapse part,GO:0044459~plasma membrane part,GO:0044463~cell projection part,GO:0045202~synapse,GO:0045211~postsynaptic membrane,	GO:0019904~protein domain specific binding,		cript,
HIGD1A	25994	0.706359	3021.08	1299.74	0.430224	similar to HIG1 domain family, member 1A; HIG1 hypoxia inducible domain family, member 1A; HIG1 hypoxia inducible domain family, member 1D	12q13.13,1p13.2,3p22.1,		GO:0016021~integral to membrane,GO:0031224~intrinsic to membrane,			HIGD1A,HIGD1D,LOC100130383,
MRS2	57380	0.704926	682.188	229.872	0.336962	MRS2 magnesium homeostasis factor homolog (S. cerevisiae)	6p22.3-p22.1,	GO:0006811~ion transport,GO:0006812~cation transport,GO:0030001~metal ion transport,GO:0055085~transmembrane transport,	GO:0005739~mitochondrion,GO:0005740~mitochondrial envelope,GO:0005743~mitochondrial inner membrane,GO:0016021~integral to membrane,GO:0019866~organelle inner membrane,GO:0031090~organelle membrane,GO:0031224~intrinsic to membrane,GO:0031966~mitochondrial membrane,GO:0031967~organelle envelope,GO:0031975~envelope,GO:0044429~mitochondrial part,	GO:0000287~magnesium ion binding,GO:0043167~ion binding,GO:0043169~cation binding,GO:0046872~metal ion binding,GO:0046873~metal ion transmembrane transporter activity,		MRS2,
CRADD	8738	0.704152	229.939	71.5187	0.311033	CASP2 and RIPK1 domain containing adaptor with death domain	12q21.33-q23.1,	GO:0006508~proteolysis,GO:0006915~apoptosis,GO:0006917~induction of apoptosis,GO:0008219~cell death,GO:0008624~induction of apoptosis by extracellular signals,GO:0010941~regulation of cell death,GO:0010942~positive regulation of cell death,GO:0012501~programmed cell death,GO:0012502~induction of programmed cell death,GO:0016265~death,GO:0042981~regulation of apoptosis,GO:0043065~positive regulati…		GO:0002020~protease binding,GO:0004175~endopeptidase activity,GO:0004197~cysteine-type endopeptidase activity,GO:0008233~peptidase activity,GO:0008234~cysteine-type peptidase activity,GO:0019899~enzyme binding,GO:0019904~protein domain specific binding,GO:0030674~protein binding, bridging,GO:0030693~caspase activity,GO:0070011~peptidase activity, acting on L-amino acid peptides,GO:0070513~death d…		CRADD,
SIP1	8487	0.70379	123.147	37.5288	0.304748	survival of motor neuron protein interacting protein 1	14q13,	GO:0000245~spliceosome assembly,GO:0000375~RNA splicing, via transesterification reactions,GO:0000377~RNA splicing, via transesterification reactions with bulged adenosine as nucleophile,GO:0000387~spliceosomal snRNP biogenesis,GO:0000398~nuclear mRNA splicing, via spliceosome,GO:0006396~RNA processing,GO:0006397~mRNA processing,GO:0008380~RNA splicing,GO:0016071~mRNA metabolic process,GO:0022613…	GO:0005654~nucleoplasm,GO:0005681~spliceosome,GO:0005829~cytosol,GO:0015030~Cajal body,GO:0016604~nuclear body,GO:0030529~ribonucleoprotein complex,GO:0031974~membrane-enclosed lumen,GO:0031981~nuclear lumen,GO:0043233~organelle lumen,GO:0044451~nucleoplasm part,GO:0070013~intracellular organelle lumen,	GO:0031202~RNA splicing factor activity, transesterification mechanism,		sip1,
MRPL30	51263	0.703433	1002.93	210.688	0.210073	mitochondrial ribosomal protein L30	2q11.2,	GO:0006412~translation,	GO:0005739~mitochondrion,GO:0005840~ribosome,GO:0030529~ribonucleoprotein complex,GO:0043228~non-membrane-bounded organelle,GO:0043232~intracellular non-membrane-bounded organelle,	GO:0003735~structural constituent of ribosome,GO:0005198~structural molecule activity,		MRPL30,
C12orf41	54934	0.702176	491.07	130.753	0.266261	chromosome 12 open reading frame 41	12q13.11,					c12orf41,
PSMD8	5714	0.7018	3826.58	996.608	0.260444	proteasome (prosome, macropain) 26S subunit, non-ATPase, 8	19q13.2,	GO:0000278~mitotic cell cycle,GO:0006508~proteolysis,GO:0006511~ubiquitin-dependent protein catabolic process,GO:0007049~cell cycle,GO:0009057~macromolecule catabolic process,GO:0010498~proteasomal protein catabolic process,GO:0010604~positive regulation of macromolecule metabolic process,GO:0010605~negative regulation of macromolecule metabolic process,GO:0019941~modification-dependent protein c…	GO:0000502~proteasome complex,GO:0005730~nucleolus,GO:0005829~cytosol,GO:0005838~proteasome regulatory particle,GO:0022624~proteasome accessory complex,GO:0031974~membrane-enclosed lumen,GO:0031981~nuclear lumen,GO:0043228~non-membrane-bounded organelle,GO:0043232~intracellular non-membrane-bounded organelle,GO:0043233~organelle lumen,GO:0070013~intracellular organelle lumen,		hsa03050:Proteasome,	PSMD8,
SPRYD4	283377	0.701273	516.787	125.254	0.24237	SPRY domain containing 4	12q13.2,					Spryd4,
FAM36A	116228	0.700999	637.412	227.929	0.357585	family with sequence similarity 36, member A	1q44,		GO:0016021~integral to membrane,GO:0031224~intrinsic to membrane,			Fam36a,
NDUFC1	4717	0.70045	1005.41	371.416	0.369418	NADH dehydrogenase (ubiquinone) 1, subcomplex unknown, 1, 6kDa	4q28.2-q31.1,	GO:0006091~generation of precursor metabolites and energy,GO:0006119~oxidative phosphorylation,GO:0006120~mitochondrial electron transport, NADH to ubiquinone,GO:0006793~phosphorus metabolic process,GO:0006796~phosphate metabolic process,GO:0015980~energy derivation by oxidation of organic compounds,GO:0016310~phosphorylation,GO:0022900~electron transport chain,GO:0022904~respiratory electron tra…	GO:0005739~mitochondrion,GO:0005740~mitochondrial envelope,GO:0005743~mitochondrial inner membrane,GO:0005746~mitochondrial respiratory chain,GO:0005747~mitochondrial respiratory chain complex I,GO:0016021~integral to membrane,GO:0019866~organelle inner membrane,GO:0030964~NADH dehydrogenase complex,GO:0031090~organelle membrane,GO:0031224~intrinsic to membrane,GO:0031966~mitochondrial membrane,G…	GO:0003954~NADH dehydrogenase activity,GO:0008137~NADH dehydrogenase (ubiquinone) activity,GO:0016651~oxidoreductase activity, acting on NADH or NADPH,GO:0016655~oxidoreductase activity, acting on NADH or NADPH, quinone or similar compound as acceptor,GO:0050136~NADH dehydrogenase (quinone) activity,	hsa00190:Oxidative phosphorylation,hsa05010:Alzheimer's disease,hsa05012:Parkinson's disease,hsa05016:Huntington's disease,	NDUFC1,
DNAJA3	9093	0.700319	1404.51	390.23	0.277841	DnaJ (Hsp40) homolog, subfamily A, member 3	16p13.3,	GO:0000002~mitochondrial genome maintenance,GO:0001775~cell activation,GO:0001776~leukocyte homeostasis,GO:0001959~regulation of cytokine-mediated signaling pathway,GO:0001960~negative regulation of cytokine-mediated signaling pathway,GO:0002260~lymphocyte homeostasis,GO:0002520~immune system development,GO:0002521~leukocyte differentiation,GO:0002684~positive regulation of immune system process,…	GO:0005739~mitochondrion,GO:0005759~mitochondrial matrix,GO:0005829~cytosol,GO:0005856~cytoskeleton,GO:0005884~actin filament,GO:0009295~nucleoid,GO:0015629~actin cytoskeleton,GO:0031974~membrane-enclosed lumen,GO:0031980~mitochondrial lumen,GO:0042645~mitochondrial nucleoid,GO:0043228~non-membrane-bounded organelle,GO:0043232~intracellular non-membrane-bounded organelle,GO:0043233~organelle lume…	GO:0005083~small GTPase regulator activity,GO:0005133~interferon-gamma receptor binding,GO:0008134~transcription factor binding,GO:0008270~zinc ion binding,GO:0019899~enzyme binding,GO:0019900~kinase binding,GO:0019901~protein kinase binding,GO:0030695~GTPase regulator activity,GO:0031072~heat shock protein binding,GO:0043167~ion binding,GO:0043169~cation binding,GO:0046872~metal ion binding,GO:0…		DNAJA3,
ATP5B	506	0.700281	23003.4	8921.58	0.387838	ATP synthase, H+ transporting, mitochondrial F1 complex, beta polypeptide	12q13.13,	GO:0001525~angiogenesis,GO:0001568~blood vessel development,GO:0001944~vasculature development,GO:0006091~generation of precursor metabolites and energy,GO:0006119~oxidative phosphorylation,GO:0006163~purine nucleotide metabolic process,GO:0006164~purine nucleotide biosynthetic process,GO:0006172~ADP biosynthetic process,GO:0006195~purine nucleotide catabolic process,GO:0006200~ATP catabolic proc…	GO:0000275~mitochondrial proton-transporting ATP synthase complex, catalytic core F(1),GO:0005739~mitochondrion,GO:0005740~mitochondrial envelope,GO:0005743~mitochondrial inner membrane,GO:0005753~mitochondrial proton-transporting ATP synthase complex,GO:0005754~mitochondrial proton-transporting ATP synthase, catalytic core,GO:0005759~mitochondrial matrix,GO:0005886~plasma membrane,GO:0009295~nuc…	GO:0000166~nucleotide binding,GO:0001882~nucleoside binding,GO:0001883~purine nucleoside binding,GO:0005509~calcium ion binding,GO:0005524~ATP binding,GO:0008034~lipoprotein binding,GO:0008553~hydrogen-exporting ATPase activity, phosphorylative mechanism,GO:0015077~monovalent inorganic cation transmembrane transporter activity,GO:0015078~hydrogen ion transmembrane transporter activity,GO:0015399~…	hsa00190:Oxidative phosphorylation,hsa05010:Alzheimer's disease,hsa05012:Parkinson's disease,hsa05016:Huntington's disease,	ATP5B,
MRPS35	60488	0.700131	1278.74	245.119	0.191688	mitochondrial ribosomal protein S35	12p11,	GO:0006518~peptide metabolic process,GO:0006974~response to DNA damage stimulus,GO:0033554~cellular response to stress,GO:0042769~DNA damage response, detection of DNA damage,GO:0043043~peptide biosynthetic process,GO:0051606~detection of stimulus,	GO:0000313~organellar ribosome,GO:0000314~organellar small ribosomal subunit,GO:0005739~mitochondrion,GO:0005759~mitochondrial matrix,GO:0005761~mitochondrial ribosome,GO:0005763~mitochondrial small ribosomal subunit,GO:0005840~ribosome,GO:0015935~small ribosomal subunit,GO:0030529~ribonucleoprotein complex,GO:0031974~membrane-enclosed lumen,GO:0031980~mitochondrial lumen,GO:0033279~ribosomal sub…			MRPS35,
TAF11	6882	0.699637	541.541	114.684	0.211773	TAF11 RNA polymerase II, TATA box binding protein (TBP)-associated factor, 28kDa	6p21.31,	GO:0006350~transcription,GO:0006351~transcription, DNA-dependent,GO:0006352~transcription initiation,GO:0006354~RNA elongation,GO:0006366~transcription from RNA polymerase II promoter,GO:0006367~transcription initiation from RNA polymerase II promoter,GO:0006368~RNA elongation from RNA polymerase II promoter,GO:0006461~protein complex assembly,GO:0009891~positive regulation of biosynthetic proces…	GO:0005654~nucleoplasm,GO:0005667~transcription factor complex,GO:0005669~transcription factor TFIID complex,GO:0016591~DNA-directed RNA polymerase II, holoenzyme,GO:0031974~membrane-enclosed lumen,GO:0031981~nuclear lumen,GO:0043233~organelle lumen,GO:0044451~nucleoplasm part,GO:0070013~intracellular organelle lumen,	GO:0003677~DNA binding,GO:0003702~RNA polymerase II transcription factor activity,GO:0003712~transcription cofactor activity,GO:0003713~transcription coactivator activity,GO:0008134~transcription factor binding,GO:0016251~general RNA polymerase II transcription factor activity,GO:0016563~transcription activator activity,GO:0030528~transcription regulator activity,GO:0035257~nuclear hormone recept…	hsa03022:Basal transcription factors,	TAF11,
C2orf56	55471	0.697872	209.334	71.8076	0.343029	chromosome 2 open reading frame 56	2p22.2,		GO:0005739~mitochondrion,			C2orf56,
MRPS27	23107	0.696894	1626.19	315.771	0.194179	mitochondrial ribosomal protein S27	5q13.2,		GO:0005739~mitochondrion,GO:0005840~ribosome,GO:0030529~ribonucleoprotein complex,GO:0043228~non-membrane-bounded organelle,GO:0043232~intracellular non-membrane-bounded organelle,			MRPS27,
COPS2	9318	0.696586	1986.62	402.328	0.202518	COP9 constitutive photomorphogenic homolog subunit 2 (Arabidopsis)	15q21.2,	GO:0006350~transcription,GO:0006351~transcription, DNA-dependent,GO:0006366~transcription from RNA polymerase II promoter,GO:0008283~cell proliferation,GO:0009890~negative regulation of biosynthetic process,GO:0010558~negative regulation of macromolecule biosynthetic process,GO:0010605~negative regulation of macromolecule metabolic process,GO:0010629~negative regulation of gene expression,GO:0016…	GO:0005730~nucleolus,GO:0008180~signalosome,GO:0031974~membrane-enclosed lumen,GO:0031981~nuclear lumen,GO:0043228~non-membrane-bounded organelle,GO:0043232~intracellular non-membrane-bounded organelle,GO:0043233~organelle lumen,GO:0070013~intracellular organelle lumen,	GO:0003712~transcription cofactor activity,GO:0003714~transcription corepressor activity,GO:0008134~transcription factor binding,GO:0016564~transcription repressor activity,GO:0030528~transcription regulator activity,		COPS2,
SBDS	51119	0.696041	2760.69	897.445	0.32508	Shwachman-Bodian-Diamond syndrome pseudogene; Shwachman-Bodian-Diamond syndrome	7q11.21,7q11.23,	GO:0001501~skeletal system development,GO:0001503~ossification,GO:0001701~in utero embryonic development,GO:0001824~blastocyst development,GO:0001832~blastocyst growth,GO:0001833~inner cell mass cell proliferation,GO:0002520~immune system development,GO:0006364~rRNA processing,GO:0006396~RNA processing,GO:0006928~cell motion,GO:0006935~chemotaxis,GO:0007026~negative regulation of microtubule depo…	GO:0000922~spindle pole,GO:0005730~nucleolus,GO:0005819~spindle,GO:0005856~cytoskeleton,GO:0015630~microtubule cytoskeleton,GO:0031974~membrane-enclosed lumen,GO:0031981~nuclear lumen,GO:0043228~non-membrane-bounded organelle,GO:0043232~intracellular non-membrane-bounded organelle,GO:0043233~organelle lumen,GO:0044430~cytoskeletal part,GO:0070013~intracellular organelle lumen,	GO:0003723~RNA binding,GO:0008017~microtubule binding,GO:0008092~cytoskeletal protein binding,GO:0015631~tubulin binding,GO:0019843~rRNA binding,		SBDS,SBDSP1,
NDUFA4	4697	0.693695	3624.24	2180.29	0.601586	NADH dehydrogenase (ubiquinone) 1 alpha subcomplex, 4, 9kDa	7p21.3,	GO:0006091~generation of precursor metabolites and energy,GO:0006119~oxidative phosphorylation,GO:0006120~mitochondrial electron transport, NADH to ubiquinone,GO:0006793~phosphorus metabolic process,GO:0006796~phosphate metabolic process,GO:0015980~energy derivation by oxidation of organic compounds,GO:0016310~phosphorylation,GO:0022900~electron transport chain,GO:0022904~respiratory electron tra…	GO:0005739~mitochondrion,GO:0005740~mitochondrial envelope,GO:0005743~mitochondrial inner membrane,GO:0005746~mitochondrial respiratory chain,GO:0005747~mitochondrial respiratory chain complex I,GO:0019866~organelle inner membrane,GO:0030964~NADH dehydrogenase complex,GO:0031090~organelle membrane,GO:0031966~mitochondrial membrane,GO:0031967~organelle envelope,GO:0031975~envelope,GO:0044429~mitoc…	GO:0003954~NADH dehydrogenase activity,GO:0008137~NADH dehydrogenase (ubiquinone) activity,GO:0016651~oxidoreductase activity, acting on NADH or NADPH,GO:0016655~oxidoreductase activity, acting on NADH or NADPH, quinone or similar compound as acceptor,GO:0050136~NADH dehydrogenase (quinone) activity,	hsa00190:Oxidative phosphorylation,hsa05010:Alzheimer's disease,hsa05012:Parkinson's disease,hsa05016:Huntington's disease,	Ndufa4,
LIAS	11019	0.693333	241.494	85.4251	0.353736	lipoic acid synthetase	4p14,	GO:0000273~lipoic acid metabolic process,GO:0006732~coenzyme metabolic process,GO:0006790~sulfur metabolic process,GO:0009105~lipoic acid biosynthetic process,GO:0009106~lipoate metabolic process,GO:0009107~lipoate biosynthetic process,GO:0009108~coenzyme biosynthetic process,GO:0016053~organic acid biosynthetic process,GO:0018130~heterocycle biosynthetic process,GO:0044272~sulfur compound biosyn…	GO:0005730~nucleolus,GO:0005739~mitochondrion,GO:0031974~membrane-enclosed lumen,GO:0031981~nuclear lumen,GO:0043228~non-membrane-bounded organelle,GO:0043232~intracellular non-membrane-bounded organelle,GO:0043233~organelle lumen,GO:0070013~intracellular organelle lumen,	GO:0005506~iron ion binding,GO:0016782~transferase activity, transferring sulfur-containing groups,GO:0016783~sulfurtransferase activity,GO:0016879~ligase activity, forming carbon-nitrogen bonds,GO:0016979~lipoate-protein ligase activity,GO:0016992~lipoate synthase activity,GO:0017140~lipoic acid synthase activity,GO:0043167~ion binding,GO:0043169~cation binding,GO:0046872~metal ion binding,GO:00…	hsa00785:Lipoic acid metabolism,	LIAS,
HRASLS	57110	0.693155	92.1453	58.7173	0.637225	HRAS-like suppressor	3q29,		GO:0005635~nuclear envelope,GO:0005641~nuclear envelope lumen,GO:0012505~endomembrane system,GO:0031967~organelle envelope,GO:0031970~organelle envelope lumen,GO:0031974~membrane-enclosed lumen,GO:0031975~envelope,			HRASLS,
C18orf55	29090	0.692458	425.469	156.295	0.367348	chromosome 18 open reading frame 55	18q22.3,	GO:0008104~protein localization,GO:0015031~protein transport,GO:0045184~establishment of protein localization,GO:0055085~transmembrane transport,	GO:0005739~mitochondrion,GO:0016021~integral to membrane,GO:0031224~intrinsic to membrane,			C18orf55,
WBP4	11193	0.691466	355.646	107.163	0.30132	WW domain binding protein 4 (formin binding protein 21)	13q14.11,	GO:0006396~RNA processing,GO:0006397~mRNA processing,GO:0008380~RNA splicing,GO:0016071~mRNA metabolic process,	GO:0005654~nucleoplasm,GO:0005681~spliceosome,GO:0016604~nuclear body,GO:0016607~nuclear speck,GO:0030529~ribonucleoprotein complex,GO:0031974~membrane-enclosed lumen,GO:0031981~nuclear lumen,GO:0043233~organelle lumen,GO:0044451~nucleoplasm part,GO:0070013~intracellular organelle lumen,	GO:0008270~zinc ion binding,GO:0043167~ion binding,GO:0043169~cation binding,GO:0046872~metal ion binding,GO:0046914~transition metal ion binding,		WBP4,
FKBP3	2287	0.691343	1565.22	929.474	0.593831	FK506 binding protein 3, 25kDa	14q21.3,	GO:0006457~protein folding,		GO:0003755~peptidyl-prolyl cis-trans isomerase activity,GO:0005527~macrolide binding,GO:0005528~FK506 binding,GO:0008144~drug binding,GO:0016859~cis-trans isomerase activity,		FKBP3,
MAPKAPK3	7867	0.691156	2638.14	1298.92	0.49236	mitogen-activated protein kinase-activated protein kinase 3	3p21.3,	GO:0006468~protein amino acid phosphorylation,GO:0006793~phosphorus metabolic process,GO:0006796~phosphate metabolic process,GO:0007242~intracellular signaling cascade,GO:0007264~small GTPase mediated signal transduction,GO:0007265~Ras protein signal transduction,GO:0016310~phosphorylation,	GO:0005829~cytosol,	GO:0000166~nucleotide binding,GO:0001882~nucleoside binding,GO:0001883~purine nucleoside binding,GO:0004672~protein kinase activity,GO:0004674~protein serine/threonine kinase activity,GO:0004708~MAP kinase kinase activity,GO:0004712~protein serine/threonine/tyrosine kinase activity,GO:0005524~ATP binding,GO:0017076~purine nucleotide binding,GO:0030554~adenyl nucleotide binding,GO:0032553~ribonucl…	hsa04010:MAPK signaling pathway,hsa04370:VEGF signaling pathway,	mapkapk3,
CUL2	8453	0.690764	817.661	201.457	0.246382	cullin 2	10p11.21,	GO:0000082~G1/S transition of mitotic cell cycle,GO:0000278~mitotic cell cycle,GO:0006508~proteolysis,GO:0006511~ubiquitin-dependent protein catabolic process,GO:0006917~induction of apoptosis,GO:0007049~cell cycle,GO:0007050~cell cycle arrest,GO:0008285~negative regulation of cell proliferation,GO:0008629~induction of apoptosis by intracellular signals,GO:0009057~macromolecule catabolic process,…	GO:0000151~ubiquitin ligase complex,GO:0031461~cullin-RING ubiquitin ligase complex,	GO:0019899~enzyme binding,GO:0031625~ubiquitin protein ligase binding,	hsa04120:Ubiquitin mediated proteolysis,hsa05200:Pathways in cancer,hsa05211:Renal cell carcinoma,	cul2,
MRPL46	26589	0.690564	562.182	174.423	0.31026	mitochondrial ribosomal protein L46	15q24-q25,		GO:0005739~mitochondrion,GO:0005840~ribosome,GO:0030529~ribonucleoprotein complex,GO:0043228~non-membrane-bounded organelle,GO:0043232~intracellular non-membrane-bounded organelle,			mrpl46,
MRPL35	51318	0.690098	928.483	210.742	0.226974	mitochondrial ribosomal protein L35	2p11.2,	GO:0006412~translation,	GO:0000313~organellar ribosome,GO:0005739~mitochondrion,GO:0005759~mitochondrial matrix,GO:0005761~mitochondrial ribosome,GO:0005840~ribosome,GO:0030529~ribonucleoprotein complex,GO:0031974~membrane-enclosed lumen,GO:0031980~mitochondrial lumen,GO:0043228~non-membrane-bounded organelle,GO:0043232~intracellular non-membrane-bounded organelle,GO:0043233~organelle lumen,GO:0044429~mitochondrial part…	GO:0003735~structural constituent of ribosome,GO:0005198~structural molecule activity,GO:0045182~translation regulator activity,		MRPL35,
COQ5	84274	0.689758	566.927	210.619	0.37151	coenzyme Q5 homolog, methyltransferase (S. cerevisiae)	12q24.31,	GO:0006732~coenzyme metabolic process,GO:0006733~oxidoreduction coenzyme metabolic process,GO:0006743~ubiquinone metabolic process,GO:0006744~ubiquinone biosynthetic process,GO:0009108~coenzyme biosynthetic process,GO:0042375~quinone cofactor metabolic process,GO:0045426~quinone cofactor biosynthetic process,GO:0051186~cofactor metabolic process,GO:0051188~cofactor biosynthetic process,	GO:0005739~mitochondrion,		hsa00130:Ubiquinone and other terpenoid-quinone biosynthesis,	COQ5,
PFDN1	5201	0.689699	1216.41	231.787	0.19055	prefoldin subunit 1	5q31,	GO:0006457~protein folding,GO:0007049~cell cycle,	GO:0005829~cytosol,GO:0005886~plasma membrane,GO:0016272~prefoldin complex,GO:0044445~cytosolic part,	GO:0003677~DNA binding,GO:0003700~transcription factor activity,GO:0030528~transcription regulator activity,GO:0051082~unfolded protein binding,		PFDN1,
YBX1	4904	0.689234	8002.87	2620.6	0.327457	Y box binding protein 1	1p34,	GO:0000375~RNA splicing, via transesterification reactions,GO:0000377~RNA splicing, via transesterification reactions with bulged adenosine as nucleophile,GO:0000398~nuclear mRNA splicing, via spliceosome,GO:0001701~in utero embryonic development,GO:0006350~transcription,GO:0006351~transcription, DNA-dependent,GO:0006355~regulation of transcription, DNA-dependent,GO:0006366~transcription from RNA…	GO:0030529~ribonucleoprotein complex,	GO:0003677~DNA binding,GO:0003690~double-stranded DNA binding,GO:0003697~single-stranded DNA binding,GO:0003700~transcription factor activity,GO:0003723~RNA binding,GO:0016564~transcription repressor activity,GO:0030528~transcription regulator activity,GO:0043566~structure-specific DNA binding,		ybx1,
C3orf23	285343	0.688593	572.781	176.217	0.307652	chromosome 3 open reading frame 23	3p21.33-p21.32,		GO:0005739~mitochondrion,			C3orf23,
UQCRFS1	7386	0.688522	2965.99	1743.95	0.587983	ubiquinol-cytochrome c reductase, Rieske iron-sulfur polypeptide-like 1; ubiquinol-cytochrome c reductase, Rieske iron-sulfur polypeptide 1	19q12-q13.1,22q13,22q13|22q13.1,	GO:0006091~generation of precursor metabolites and energy,GO:0009719~response to endogenous stimulus,GO:0009725~response to hormone stimulus,GO:0010033~response to organic substance,GO:0022900~electron transport chain,GO:0042493~response to drug,GO:0046677~response to antibiotic,GO:0055114~oxidation reduction,	GO:0005739~mitochondrion,GO:0005740~mitochondrial envelope,GO:0005743~mitochondrial inner membrane,GO:0005746~mitochondrial respiratory chain,GO:0005750~mitochondrial respiratory chain complex III,GO:0016021~integral to membrane,GO:0019866~organelle inner membrane,GO:0031090~organelle membrane,GO:0031224~intrinsic to membrane,GO:0031966~mitochondrial membrane,GO:0031967~organelle envelope,GO:0031…	GO:0005506~iron ion binding,GO:0008121~ubiquinol-cytochrome-c reductase activity,GO:0009055~electron carrier activity,GO:0015077~monovalent inorganic cation transmembrane transporter activity,GO:0015078~hydrogen ion transmembrane transporter activity,GO:0016679~oxidoreductase activity, acting on diphenols and related substances as donors,GO:0016681~oxidoreductase activity, acting on diphenols and…	hsa00190:Oxidative phosphorylation,hsa04260:Cardiac muscle contraction,hsa05010:Alzheimer's disease,hsa05012:Parkinson's disease,hsa05016:Huntington's disease,	uqcrfs1,UQCRFSL1,
SNRNP27	11017	0.688402	499.236	166.082	0.332671	small nuclear ribonucleoprotein 27kDa (U4/U6.U5)	2p14,	GO:0006396~RNA processing,GO:0006397~mRNA processing,GO:0008380~RNA splicing,GO:0016071~mRNA metabolic process,			hsa03040:Spliceosome,	SNRNP27,
IL17RA	23765	-0.687159	347.816	92.1244	0.264865	interleukin 17 receptor A	22q11.1,	GO:0007166~cell surface receptor linked signal transduction,	GO:0005886~plasma membrane,GO:0005887~integral to plasma membrane,GO:0016021~integral to membrane,GO:0031224~intrinsic to membrane,GO:0031226~intrinsic to plasma membrane,GO:0044459~plasma membrane part,	GO:0004896~cytokine receptor activity,GO:0019955~cytokine binding,GO:0019975~interleukin-17 binding,GO:0030368~interleukin-17 receptor activity,	hsa04060:Cytokine-cytokine receptor interaction,	Il17ra,
RBX1	9978	0.686707	1224.04	498.488	0.407247	ring-box 1	22q13.2,	GO:0006259~DNA metabolic process,GO:0006281~DNA repair,GO:0006508~proteolysis,GO:0006974~response to DNA damage stimulus,GO:0009057~macromolecule catabolic process,GO:0019941~modification-dependent protein catabolic process,GO:0030163~protein catabolic process,GO:0032446~protein modification by small protein conjugation,GO:0033554~cellular response to stress,GO:0043632~modification-dependent macr…	GO:0000151~ubiquitin ligase complex,GO:0000153~cytoplasmic ubiquitin ligase complex,GO:0005829~cytosol,GO:0030891~VCB complex,	GO:0008270~zinc ion binding,GO:0016879~ligase activity, forming carbon-nitrogen bonds,GO:0016881~acid-amino acid ligase activity,GO:0019787~small conjugating protein ligase activity,GO:0019788~NEDD8 ligase activity,GO:0043167~ion binding,GO:0043169~cation binding,GO:0046872~metal ion binding,GO:0046914~transition metal ion binding,	hsa03420:Nucleotide excision repair,hsa04110:Cell cycle,hsa04114:Oocyte meiosis,hsa04120:Ubiquitin mediated proteolysis,hsa04310:Wnt signaling pathway,hsa04350:TGF-beta signaling pathway,hsa05200:Pathways in cancer,hsa05211:Renal cell carcinoma,	RBX1,
MRPL22	29093	0.686678	398.02	100.342	0.252103	mitochondrial ribosomal protein L22	5q33.1-q33.3,	GO:0006412~translation,	GO:0005739~mitochondrion,GO:0005840~ribosome,GO:0015934~large ribosomal subunit,GO:0030529~ribonucleoprotein complex,GO:0033279~ribosomal subunit,GO:0043228~non-membrane-bounded organelle,GO:0043232~intracellular non-membrane-bounded organelle,	GO:0003735~structural constituent of ribosome,GO:0005198~structural molecule activity,		MRPL22,
C2orf7	84279	0.686243	614.238	313.567	0.510498	chromosome 2 open reading frame 7	2p13.2,		GO:0005576~extracellular region,			C2orf7,
LOC401397	401397	0.684229	658.55	233.48	0.354537	hypothetical LOC401397	7q31.1,		GO:0016021~integral to membrane,GO:0031224~intrinsic to membrane,			LOC401397,
FBXO3	26273	0.684078	1141.25	405.015	0.354889	F-box protein 3	11p13,	GO:0006508~proteolysis,GO:0009057~macromolecule catabolic process,GO:0016567~protein ubiquitination,GO:0019941~modification-dependent protein catabolic process,GO:0030163~protein catabolic process,GO:0032446~protein modification by small protein conjugation,GO:0043632~modification-dependent macromolecule catabolic process,GO:0044257~cellular protein catabolic process,GO:0044265~cellular macromole…	GO:0000151~ubiquitin ligase complex,	GO:0004842~ubiquitin-protein ligase activity,GO:0016879~ligase activity, forming carbon-nitrogen bonds,GO:0016881~acid-amino acid ligase activity,GO:0019787~small conjugating protein ligase activity,		FBXO3,
MKKS	8195	0.683969	996.689	229.989	0.230753	McKusick-Kaufman syndrome	20p12,20p12.2,	GO:0000902~cell morphogenesis,GO:0001947~heart looping,GO:0002009~morphogenesis of an epithelium,GO:0003006~reproductive developmental process,GO:0003007~heart morphogenesis,GO:0006457~protein folding,GO:0007276~gamete generation,GO:0007281~germ cell development,GO:0007283~spermatogenesis,GO:0007286~spermatid development,GO:0007368~determination of left/right symmetry,GO:0007369~gastrulation,GO:0…	GO:0005929~cilium,GO:0031514~motile secondary cilium,GO:0042995~cell projection,	GO:0000166~nucleotide binding,GO:0001882~nucleoside binding,GO:0001883~purine nucleoside binding,GO:0005524~ATP binding,GO:0017076~purine nucleotide binding,GO:0030554~adenyl nucleotide binding,GO:0032553~ribonucleotide binding,GO:0032555~purine ribonucleotide binding,GO:0032559~adenyl ribonucleotide binding,GO:0051082~unfolded protein binding,		MKKS,
TIMM44	10469	0.6824	801.796	225.151	0.280809	translocase of inner mitochondrial membrane 44 homolog (yeast)	19p13.3,19p13.3|19p13.3-p13.2,	GO:0006605~protein targeting,GO:0006626~protein targeting to mitochondrion,GO:0006839~mitochondrial transport,GO:0006886~intracellular protein transport,GO:0007005~mitochondrion organization,GO:0008104~protein localization,GO:0015031~protein transport,GO:0017038~protein import,GO:0033365~protein localization in organelle,GO:0034613~cellular protein localization,GO:0045184~establishment of protein…	GO:0005739~mitochondrion,GO:0005740~mitochondrial envelope,GO:0005743~mitochondrial inner membrane,GO:0005744~mitochondrial inner membrane presequence translocase complex,GO:0005759~mitochondrial matrix,GO:0019866~organelle inner membrane,GO:0031090~organelle membrane,GO:0031966~mitochondrial membrane,GO:0031967~organelle envelope,GO:0031974~membrane-enclosed lumen,GO:0031975~envelope,GO:0031980~…	GO:0000166~nucleotide binding,GO:0001882~nucleoside binding,GO:0001883~purine nucleoside binding,GO:0005524~ATP binding,GO:0008320~protein transmembrane transporter activity,GO:0008565~protein transporter activity,GO:0015399~primary active transmembrane transporter activity,GO:0015405~P-P-bond-hydrolysis-driven transmembrane transporter activity,GO:0015450~P-P-bond-hydrolysis-driven protein trans…		Timm44,
ADSL	158	0.682231	1214.47	683.694	0.562954	adenylosuccinate lyase	22q13.1,22q13.1|22q13.2,	GO:0006163~purine nucleotide metabolic process,GO:0006164~purine nucleotide biosynthetic process,GO:0006167~AMP biosynthetic process,GO:0006188~IMP biosynthetic process,GO:0006189~'de novo' IMP biosynthetic process,GO:0006461~protein complex assembly,GO:0009123~nucleoside monophosphate metabolic process,GO:0009124~nucleoside monophosphate biosynthetic process,GO:0009126~purine nucleoside monophos…	GO:0005829~cytosol,	GO:0004018~N6-(1,2-dicarboxyethyl)AMP AMP-lyase (fumarate-forming) activity,GO:0016840~carbon-nitrogen lyase activity,GO:0016842~amidine-lyase activity,GO:0070626~(S)-2-(5-amino-1-(5-phospho-D-ribosyl)imidazole-4-carboxamido)succinate AMP-lyase (fumarate-forming) activity,	hsa00230:Purine metabolism,hsa00250:Alanine, aspartate and glutamate metabolism,	ADSL,
CCDC43	124808	0.681938	521.333	173.817	0.333409	coiled-coil domain containing 43	17q21.31,					Ccdc43,
FAF1	11124	0.681317	1106.94	218.79	0.197654	Fas (TNFRSF6) associated factor 1	1p33,	GO:0006508~proteolysis,GO:0006511~ubiquitin-dependent protein catabolic process,GO:0006915~apoptosis,GO:0007242~intracellular signaling cascade,GO:0007243~protein kinase cascade,GO:0007249~I-kappaB kinase/NF-kappaB cascade,GO:0007253~cytoplasmic sequestering of NF-kappaB,GO:0008104~protein localization,GO:0008219~cell death,GO:0009057~macromolecule catabolic process,GO:0009894~regulation of catab…	GO:0005635~nuclear envelope,GO:0005829~cytosol,GO:0005886~plasma membrane,GO:0012505~endomembrane system,GO:0031264~death-inducing signaling complex,GO:0031265~CD95 death-inducing signaling complex,GO:0031967~organelle envelope,GO:0031975~envelope,GO:0044459~plasma membrane part,GO:0048471~perinuclear region of cytoplasm,	GO:0008134~transcription factor binding,GO:0019207~kinase regulator activity,GO:0019887~protein kinase regulator activity,GO:0019899~enzyme binding,GO:0019900~kinase binding,GO:0019901~protein kinase binding,GO:0019904~protein domain specific binding,GO:0031072~heat shock protein binding,GO:0051059~NF-kappaB binding,		FAF1,
LOC151162	151162	-0.681243	1067.94	406.107	0.380272	mannosyl (alpha-1,6-)-glycoprotein beta-1,6-N-acetyl-glucosaminyltransferase; hypothetical LOC151162	2q21,2q21.3,	GO:0006486~protein amino acid glycosylation,GO:0006487~protein amino acid N-linked glycosylation,GO:0009100~glycoprotein metabolic process,GO:0009101~glycoprotein biosynthetic process,GO:0043413~biopolymer glycosylation,GO:0070085~glycosylation,	GO:0000139~Golgi membrane,GO:0005794~Golgi apparatus,GO:0012505~endomembrane system,GO:0016021~integral to membrane,GO:0031090~organelle membrane,GO:0031224~intrinsic to membrane,GO:0044431~Golgi apparatus part,	GO:0008375~acetylglucosaminyltransferase activity,GO:0030144~alpha-1,6-mannosyl-glycoprotein 6-beta-N-acetylglucosaminyltransferase activity,	hsa00510:N-Glycan biosynthesis,	LOC151162,Mgat5,
MRPL16	54948	0.680889	730.172	215.972	0.295782	mitochondrial ribosomal protein L16	11q12-q13.1,	GO:0006412~translation,	GO:0000313~organellar ribosome,GO:0000315~organellar large ribosomal subunit,GO:0005739~mitochondrion,GO:0005759~mitochondrial matrix,GO:0005761~mitochondrial ribosome,GO:0005762~mitochondrial large ribosomal subunit,GO:0005840~ribosome,GO:0015934~large ribosomal subunit,GO:0030529~ribonucleoprotein complex,GO:0031974~membrane-enclosed lumen,GO:0031980~mitochondrial lumen,GO:0033279~ribosomal sub…	GO:0003723~RNA binding,GO:0003735~structural constituent of ribosome,GO:0005198~structural molecule activity,GO:0019843~rRNA binding,		mrpl16,
MRPS30	10884	0.680858	531.571	111.696	0.210125	mitochondrial ribosomal protein S30	5q11,	GO:0006412~translation,GO:0006915~apoptosis,GO:0008219~cell death,GO:0012501~programmed cell death,GO:0016265~death,	GO:0005739~mitochondrion,GO:0005840~ribosome,GO:0030529~ribonucleoprotein complex,GO:0043228~non-membrane-bounded organelle,GO:0043232~intracellular non-membrane-bounded organelle,	GO:0003735~structural constituent of ribosome,GO:0005198~structural molecule activity,		Mrps30,
MTHFD2L	441024	0.680571	155.165	43.174	0.278245	methylenetetrahydrofolate dehydrogenase (NADP+ dependent) 2-like	4q13.3,	GO:0000096~sulfur amino acid metabolic process,GO:0000097~sulfur amino acid biosynthetic process,GO:0000105~histidine biosynthetic process,GO:0006163~purine nucleotide metabolic process,GO:0006164~purine nucleotide biosynthetic process,GO:0006547~histidine metabolic process,GO:0006555~methionine metabolic process,GO:0006730~one-carbon metabolic process,GO:0006732~coenzyme metabolic process,GO:000…		GO:0000287~magnesium ion binding,GO:0004477~methenyltetrahydrofolate cyclohydrolase activity,GO:0004486~methylenetetrahydrofolate dehydrogenase activity,GO:0004487~methylenetetrahydrofolate dehydrogenase (NAD+) activity,GO:0016645~oxidoreductase activity, acting on the CH-NH group of donors,GO:0016646~oxidoreductase activity, acting on the CH-NH group of donors, NAD or NADP as acceptor,GO:0016814…		Mthfd2l,
MTRF1	9617	0.679092	106.789	29.9141	0.280124	mitochondrial translational release factor 1	13q14.1-q14.3,	GO:0006412~translation,GO:0006415~translational termination,GO:0006417~regulation of translation,GO:0006449~regulation of translational termination,GO:0010608~posttranscriptional regulation of gene expression,GO:0022411~cellular component disassembly,GO:0032268~regulation of cellular protein metabolic process,GO:0032984~macromolecular complex disassembly,GO:0034621~cellular macromolecular complex…	GO:0005739~mitochondrion,	GO:0003747~translation release factor activity,GO:0008079~translation termination factor activity,GO:0008135~translation factor activity, nucleic acid binding,GO:0016149~translation release factor activity, codon specific,		MTRF1,
SRP9	6726	0.678642	3113.49	701.388	0.225274	signal recognition particle 9-like 1; signal recognition particle 9kDa	10q23.32,1q42.12,	GO:0006417~regulation of translation,GO:0006448~regulation of translational elongation,GO:0006605~protein targeting,GO:0006612~protein targeting to membrane,GO:0006613~cotranslational protein targeting to membrane,GO:0006614~SRP-dependent cotranslational protein targeting to membrane,GO:0006886~intracellular protein transport,GO:0008104~protein localization,GO:0009890~negative regulation of biosy…	GO:0005783~endoplasmic reticulum,GO:0005785~signal recognition particle receptor complex,GO:0005786~signal recognition particle, endoplasmic reticulum targeting,GO:0005789~endoplasmic reticulum membrane,GO:0005791~rough endoplasmic reticulum,GO:0012505~endomembrane system,GO:0030529~ribonucleoprotein complex,GO:0030867~rough endoplasmic reticulum membrane,GO:0031090~organelle membrane,GO:0042175~…	GO:0003723~RNA binding,GO:0005047~signal recognition particle binding,GO:0008312~7S RNA binding,GO:0043021~ribonucleoprotein binding,	hsa03060:Protein export,	srp9,SRP9L1,
EIF2C1	26523	-0.677857	774.372	172.943	0.223333	eukaryotic translation initiation factor 2C, 1	1p35-p34,	GO:0000956~nuclear-transcribed mRNA catabolic process,GO:0006350~transcription,GO:0006401~RNA catabolic process,GO:0006402~mRNA catabolic process,GO:0006417~regulation of translation,GO:0009057~macromolecule catabolic process,GO:0009890~negative regulation of biosynthetic process,GO:0010558~negative regulation of macromolecule biosynthetic process,GO:0010605~negative regulation of macromolecule m…	GO:0000932~cytoplasmic mRNA processing body,GO:0030529~ribonucleoprotein complex,	GO:0003723~RNA binding,GO:0003743~translation initiation factor activity,GO:0008135~translation factor activity, nucleic acid binding,		EIF2C1,
TIMM17A	10440	0.677118	1012.59	285.981	0.282426	translocase of inner mitochondrial membrane 17 homolog A (yeast)	1q32.1,	GO:0006605~protein targeting,GO:0006626~protein targeting to mitochondrion,GO:0006839~mitochondrial transport,GO:0006886~intracellular protein transport,GO:0007005~mitochondrion organization,GO:0008104~protein localization,GO:0015031~protein transport,GO:0017038~protein import,GO:0033365~protein localization in organelle,GO:0034613~cellular protein localization,GO:0045184~establishment of protein…	GO:0005739~mitochondrion,GO:0005740~mitochondrial envelope,GO:0005743~mitochondrial inner membrane,GO:0005744~mitochondrial inner membrane presequence translocase complex,GO:0016021~integral to membrane,GO:0019866~organelle inner membrane,GO:0031090~organelle membrane,GO:0031224~intrinsic to membrane,GO:0031966~mitochondrial membrane,GO:0031967~organelle envelope,GO:0031975~envelope,GO:0044429~mi…	GO:0008320~protein transmembrane transporter activity,GO:0008565~protein transporter activity,GO:0015399~primary active transmembrane transporter activity,GO:0015405~P-P-bond-hydrolysis-driven transmembrane transporter activity,GO:0015450~P-P-bond-hydrolysis-driven protein transmembrane transporter activity,GO:0022884~macromolecule transmembrane transporter activity,		TIMM17A,
LYRM1	57149	0.676484	473.593	148.205	0.312938	LYR motif containing 1	16p11.2,					lyrm1,
FH	2271	0.676045	2023	741.058	0.366317	fumarate hydratase	1q42.1,	GO:0001894~tissue homeostasis,GO:0006084~acetyl-CoA metabolic process,GO:0006091~generation of precursor metabolites and energy,GO:0006099~tricarboxylic acid cycle,GO:0006106~fumarate metabolic process,GO:0006108~malate metabolic process,GO:0006732~coenzyme metabolic process,GO:0009060~aerobic respiration,GO:0009109~coenzyme catabolic process,GO:0015980~energy derivation by oxidation of organic c…	GO:0005739~mitochondrion,GO:0005759~mitochondrial matrix,GO:0031974~membrane-enclosed lumen,GO:0031980~mitochondrial lumen,GO:0043233~organelle lumen,GO:0044429~mitochondrial part,GO:0045239~tricarboxylic acid cycle enzyme complex,GO:0070013~intracellular organelle lumen,	GO:0004333~fumarate hydratase activity,GO:0016836~hydro-lyase activity,	hsa00020:Citrate cycle (TCA cycle),hsa05200:Pathways in cancer,hsa05211:Renal cell carcinoma,	FH,
CHCHD2	51142	0.676005	3329.66	1114.18	0.334623	coiled-coil-helix-coiled-coil-helix domain containing 2; similar to coiled-coil-helix-coiled-coil-helix domain containing 2	1p36.21,5q13.2,7p11.2,		GO:0005739~mitochondrion,			Chchd2,LOC645317,LOC728324,
PSMC6	5706	0.675291	872.871	252.45	0.289218	proteasome (prosome, macropain) 26S subunit, ATPase, 6	14q22.1,	GO:0000278~mitotic cell cycle,GO:0006508~proteolysis,GO:0006511~ubiquitin-dependent protein catabolic process,GO:0007049~cell cycle,GO:0009057~macromolecule catabolic process,GO:0010498~proteasomal protein catabolic process,GO:0010604~positive regulation of macromolecule metabolic process,GO:0010605~negative regulation of macromolecule metabolic process,GO:0019941~modification-dependent protein c…	GO:0000502~proteasome complex,	GO:0000166~nucleotide binding,GO:0001882~nucleoside binding,GO:0001883~purine nucleoside binding,GO:0005524~ATP binding,GO:0016887~ATPase activity,GO:0017076~purine nucleotide binding,GO:0030554~adenyl nucleotide binding,GO:0030674~protein binding, bridging,GO:0032553~ribonucleotide binding,GO:0032555~purine ribonucleotide binding,GO:0032559~adenyl ribonucleotide binding,	hsa03050:Proteasome,	Psmc6,
C17orf42	79736	0.674106	148.118	40.3146	0.272179	chromosome 17 open reading frame 42						C17orf42,
TSG101	7251	0.673462	1789.98	377.977	0.211162	tumor susceptibility gene 101	11p15,	GO:0001558~regulation of cell growth,GO:0006355~regulation of transcription, DNA-dependent,GO:0006508~proteolysis,GO:0006511~ubiquitin-dependent protein catabolic process,GO:0006513~protein monoubiquitination,GO:0007049~cell cycle,GO:0007050~cell cycle arrest,GO:0007398~ectoderm development,GO:0008104~protein localization,GO:0008285~negative regulation of cell proliferation,GO:0008544~epidermis d…	GO:0005730~nucleolus,GO:0005768~endosome,GO:0005770~late endosome,GO:0005771~multivesicular body,GO:0005886~plasma membrane,GO:0019898~extrinsic to membrane,GO:0031974~membrane-enclosed lumen,GO:0031981~nuclear lumen,GO:0043228~non-membrane-bounded organelle,GO:0043232~intracellular non-membrane-bounded organelle,GO:0043233~organelle lumen,GO:0070013~intracellular organelle lumen,	GO:0003677~DNA binding,GO:0003712~transcription cofactor activity,GO:0003713~transcription coactivator activity,GO:0003714~transcription corepressor activity,GO:0008134~transcription factor binding,GO:0016563~transcription activator activity,GO:0016564~transcription repressor activity,GO:0016879~ligase activity, forming carbon-nitrogen bonds,GO:0016881~acid-amino acid ligase activity,GO:0019787~s…	hsa04144:Endocytosis,	Tsg101,
HCFC1	3054	-0.67297	2130.92	488.623	0.229302	host cell factor C1 (VP16-accessory protein)	Xq28,	GO:0006350~transcription,GO:0006351~transcription, DNA-dependent,GO:0006366~transcription from RNA polymerase II promoter,GO:0007049~cell cycle,GO:0016032~viral reproduction,GO:0019042~latent virus infection,GO:0019046~reactivation of latent virus,GO:0022415~viral reproductive process,GO:0032774~RNA biosynthetic process,GO:0043254~regulation of protein complex assembly,GO:0044087~regulation of ce…	GO:0005654~nucleoplasm,GO:0031974~membrane-enclosed lumen,GO:0031981~nuclear lumen,GO:0034708~methyltransferase complex,GO:0035097~histone methyltransferase complex,GO:0043233~organelle lumen,GO:0044451~nucleoplasm part,GO:0070013~intracellular organelle lumen,GO:0070688~MLL5-L complex,	GO:0003677~DNA binding,GO:0003700~transcription factor activity,GO:0003712~transcription cofactor activity,GO:0003713~transcription coactivator activity,GO:0008134~transcription factor binding,GO:0016563~transcription activator activity,GO:0030528~transcription regulator activity,GO:0042802~identical protein binding,		Hcfc1,
MRPS10	55173	0.672886	1485.58	476.219	0.320561	mitochondrial ribosomal protein S10	6p21.1,	GO:0006412~translation,	GO:0005739~mitochondrion,GO:0005840~ribosome,GO:0030529~ribonucleoprotein complex,GO:0043228~non-membrane-bounded organelle,GO:0043232~intracellular non-membrane-bounded organelle,	GO:0003735~structural constituent of ribosome,GO:0005198~structural molecule activity,		mrps10,
XRCC6BP1	91419	0.671079	116.947	40.428	0.345694	XRCC6 binding protein 1	12q14.1,	GO:0000726~non-recombinational repair,GO:0006259~DNA metabolic process,GO:0006281~DNA repair,GO:0006302~double-strand break repair,GO:0006303~double-strand break repair via nonhomologous end joining,GO:0006508~proteolysis,GO:0006974~response to DNA damage stimulus,GO:0033554~cellular response to stress,	GO:0005958~DNA-dependent protein kinase-DNA ligase 4 complex,GO:0070419~nonhomologous end joining complex,	GO:0004672~protein kinase activity,GO:0004674~protein serine/threonine kinase activity,GO:0004677~DNA-dependent protein kinase activity,GO:0008233~peptidase activity,GO:0008237~metallopeptidase activity,GO:0008270~zinc ion binding,GO:0043167~ion binding,GO:0043169~cation binding,GO:0046872~metal ion binding,GO:0046914~transition metal ion binding,GO:0070011~peptidase activity, acting on L-amino a…		xrcc6bp1,
POLDIP2	26073	0.670836	3191.45	760.768	0.238377	polymerase (DNA-directed), delta interacting protein 2	17q11.2,		GO:0005739~mitochondrion,GO:0005759~mitochondrial matrix,GO:0009295~nucleoid,GO:0031974~membrane-enclosed lumen,GO:0031980~mitochondrial lumen,GO:0042645~mitochondrial nucleoid,GO:0043228~non-membrane-bounded organelle,GO:0043232~intracellular non-membrane-bounded organelle,GO:0043233~organelle lumen,GO:0044429~mitochondrial part,GO:0070013~intracellular organelle lumen,			POLDIP2,
GANAB	23193	-0.66995	6684.04	1711.52	0.25606	glucosidase, alpha; neutral AB	11q12.3,		GO:0005783~endoplasmic reticulum,GO:0005794~Golgi apparatus,GO:0016023~cytoplasmic membrane-bounded vesicle,GO:0031410~cytoplasmic vesicle,GO:0031982~vesicle,GO:0031988~membrane-bounded vesicle,GO:0042470~melanosome,GO:0048770~pigment granule,	GO:0033919~glucan 1,3-alpha-glucosidase activity,	hsa00510:N-Glycan biosynthesis,	GANAB,
GIN1	54826	0.669856	116.382	37.479	0.322035	gypsy retrotransposon integrase 1	5q21.1,	GO:0006259~DNA metabolic process,GO:0015074~DNA integration,		GO:0003677~DNA binding,		GIN1,
TMED8	283578	-0.669528	207.616	56.0541	0.269989	transmembrane emp24 protein transport domain containing 8	14q24.3,					TMED8,
UQCRC2	7385	0.66908	5961.69	2658	0.445846	ubiquinol-cytochrome c reductase core protein II	16p12,	GO:0006091~generation of precursor metabolites and energy,GO:0006119~oxidative phosphorylation,GO:0006508~proteolysis,GO:0006793~phosphorus metabolic process,GO:0006796~phosphate metabolic process,GO:0009060~aerobic respiration,GO:0015980~energy derivation by oxidation of organic compounds,GO:0016310~phosphorylation,GO:0022900~electron transport chain,GO:0045333~cellular respiration,GO:0055114~ox…	GO:0005739~mitochondrion,GO:0005740~mitochondrial envelope,GO:0005743~mitochondrial inner membrane,GO:0005746~mitochondrial respiratory chain,GO:0005750~mitochondrial respiratory chain complex III,GO:0019866~organelle inner membrane,GO:0031090~organelle membrane,GO:0031966~mitochondrial membrane,GO:0031967~organelle envelope,GO:0031975~envelope,GO:0044429~mitochondrial part,GO:0044455~mitochondri…	GO:0004175~endopeptidase activity,GO:0004222~metalloendopeptidase activity,GO:0008233~peptidase activity,GO:0008237~metallopeptidase activity,GO:0008270~zinc ion binding,GO:0032403~protein complex binding,GO:0043167~ion binding,GO:0043169~cation binding,GO:0046872~metal ion binding,GO:0046914~transition metal ion binding,GO:0070011~peptidase activity, acting on L-amino acid peptides,	hsa00190:Oxidative phosphorylation,hsa04260:Cardiac muscle contraction,hsa05010:Alzheimer's disease,hsa05012:Parkinson's disease,hsa05016:Huntington's disease,	Uqcrc2,
SLC25A3	5250	0.669022	10488.3	2671.54	0.254717	solute carrier family 25 (mitochondrial carrier; phosphate carrier), member 3	12q23,	GO:0006091~generation of precursor metabolites and energy,GO:0055085~transmembrane transport,	GO:0005739~mitochondrion,GO:0005740~mitochondrial envelope,GO:0005743~mitochondrial inner membrane,GO:0005886~plasma membrane,GO:0005887~integral to plasma membrane,GO:0016021~integral to membrane,GO:0019866~organelle inner membrane,GO:0031090~organelle membrane,GO:0031224~intrinsic to membrane,GO:0031226~intrinsic to plasma membrane,GO:0031966~mitochondrial membrane,GO:0031967~organelle envelope…	GO:0008509~anion transmembrane transporter activity,GO:0015103~inorganic anion transmembrane transporter activity,GO:0015114~phosphate transmembrane transporter activity,GO:0015293~symporter activity,GO:0015320~phosphate carrier activity,		SLC25A3,
TMEM126B	55863	0.668475	337.92	99.0526	0.293125	transmembrane protein 126B	11q14.1,		GO:0016021~integral to membrane,GO:0031224~intrinsic to membrane,			TMEM126B,
LYPLAL1	127018	0.667848	355.778	118.38	0.332737	lysophospholipase-like 1	1q41,			GO:0004091~carboxylesterase activity,GO:0004620~phospholipase activity,GO:0004622~lysophospholipase activity,GO:0016298~lipase activity,		Lyplal1,
ASNSD1	54529	0.667497	905.654	239.769	0.264747	asparagine synthetase domain containing 1	2p24.3-q21.3,	GO:0006528~asparagine metabolic process,GO:0006529~asparagine biosynthetic process,GO:0006541~glutamine metabolic process,GO:0008652~cellular amino acid biosynthetic process,GO:0009064~glutamine family amino acid metabolic process,GO:0009066~aspartate family amino acid metabolic process,GO:0009067~aspartate family amino acid biosynthetic process,GO:0009309~amine biosynthetic process,GO:0016053~or…		GO:0004066~asparagine synthase (glutamine-hydrolyzing) activity,GO:0016879~ligase activity, forming carbon-nitrogen bonds,GO:0016884~carbon-nitrogen ligase activity, with glutamine as amido-N-donor,		Asnsd1,
MRPS16	51021	0.667035	2047.62	388.502	0.189733	mitochondrial ribosomal protein S16	10q22.1,	GO:0006412~translation,	GO:0000313~organellar ribosome,GO:0000314~organellar small ribosomal subunit,GO:0005739~mitochondrion,GO:0005759~mitochondrial matrix,GO:0005761~mitochondrial ribosome,GO:0005763~mitochondrial small ribosomal subunit,GO:0005840~ribosome,GO:0015935~small ribosomal subunit,GO:0030529~ribonucleoprotein complex,GO:0031974~membrane-enclosed lumen,GO:0031980~mitochondrial lumen,GO:0033279~ribosomal sub…	GO:0003735~structural constituent of ribosome,GO:0005198~structural molecule activity,		mrps16,
TNRC18	84629	-0.665034	2154.71	710.541	0.329762	trinucleotide repeat containing 18	7p22.1,			GO:0003677~DNA binding,		TNRC18,
LASP1	3927	-0.664992	3680.65	1089.28	0.295948	LIM and SH3 protein 1	17q11-q21.3,	GO:0006811~ion transport,GO:0007010~cytoskeleton organization,GO:0030865~cortical cytoskeleton organization,	GO:0005856~cytoskeleton,GO:0005886~plasma membrane,GO:0005912~adherens junction,GO:0005924~cell-substrate adherens junction,GO:0005925~focal adhesion,GO:0005938~cell cortex,GO:0015629~actin cytoskeleton,GO:0016323~basolateral plasma membrane,GO:0030054~cell junction,GO:0030055~cell-substrate junction,GO:0030863~cortical cytoskeleton,GO:0030864~cortical actin cytoskeleton,GO:0043228~non-membrane-b…	GO:0003779~actin binding,GO:0005070~SH3/SH2 adaptor activity,GO:0008092~cytoskeletal protein binding,GO:0008270~zinc ion binding,GO:0030674~protein binding, bridging,GO:0043167~ion binding,GO:0043169~cation binding,GO:0046872~metal ion binding,GO:0046914~transition metal ion binding,GO:0051015~actin filament binding,GO:0060090~molecular adaptor activity,		LASP1,
MRPS33	51650	0.664976	656.679	190.662	0.290343	mitochondrial ribosomal protein S33	7q32-q34,	GO:0006412~translation,	GO:0000313~organellar ribosome,GO:0000314~organellar small ribosomal subunit,GO:0005739~mitochondrion,GO:0005759~mitochondrial matrix,GO:0005761~mitochondrial ribosome,GO:0005763~mitochondrial small ribosomal subunit,GO:0005840~ribosome,GO:0015935~small ribosomal subunit,GO:0030529~ribonucleoprotein complex,GO:0031974~membrane-enclosed lumen,GO:0031980~mitochondrial lumen,GO:0033279~ribosomal sub…	GO:0003735~structural constituent of ribosome,GO:0005198~structural molecule activity,		mRpS33,
MRPS18C	51023	0.664643	384.737	111.032	0.288591	mitochondrial ribosomal protein S18C	4q21.23,	GO:0006412~translation,	GO:0000313~organellar ribosome,GO:0000314~organellar small ribosomal subunit,GO:0005739~mitochondrion,GO:0005759~mitochondrial matrix,GO:0005761~mitochondrial ribosome,GO:0005763~mitochondrial small ribosomal subunit,GO:0005840~ribosome,GO:0015935~small ribosomal subunit,GO:0030529~ribonucleoprotein complex,GO:0031974~membrane-enclosed lumen,GO:0031980~mitochondrial lumen,GO:0033279~ribosomal sub…	GO:0003735~structural constituent of ribosome,GO:0005198~structural molecule activity,		MRPS18C,
SEC16A	9919	-0.664597	2928.67	673.517	0.229974	SEC16 homolog A (S. cerevisiae)	9q34.3,	GO:0008104~protein localization,GO:0015031~protein transport,GO:0016192~vesicle-mediated transport,GO:0045184~establishment of protein localization,	GO:0005783~endoplasmic reticulum,GO:0005794~Golgi apparatus,GO:0019898~extrinsic to membrane,			SEC16A,
UQCRH	7388	0.663493	2134.09	669.39	0.313666	ubiquinol-cytochrome c reductase hinge protein-like; ubiquinol-cytochrome c reductase hinge protein	1p33,1p36.21,	GO:0006091~generation of precursor metabolites and energy,GO:0006119~oxidative phosphorylation,GO:0006122~mitochondrial electron transport, ubiquinol to cytochrome c,GO:0006461~protein complex assembly,GO:0006793~phosphorus metabolic process,GO:0006796~phosphate metabolic process,GO:0009060~aerobic respiration,GO:0015980~energy derivation by oxidation of organic compounds,GO:0016310~phosphorylati…	GO:0005739~mitochondrion,GO:0005740~mitochondrial envelope,GO:0005743~mitochondrial inner membrane,GO:0005746~mitochondrial respiratory chain,GO:0005750~mitochondrial respiratory chain complex III,GO:0019866~organelle inner membrane,GO:0031090~organelle membrane,GO:0031966~mitochondrial membrane,GO:0031967~organelle envelope,GO:0031975~envelope,GO:0044429~mitochondrial part,GO:0044455~mitochondri…	GO:0008121~ubiquinol-cytochrome-c reductase activity,GO:0015077~monovalent inorganic cation transmembrane transporter activity,GO:0015078~hydrogen ion transmembrane transporter activity,GO:0016679~oxidoreductase activity, acting on diphenols and related substances as donors,GO:0016681~oxidoreductase activity, acting on diphenols and related substances as donors, cytochrome as acceptor,GO:0022890~…	hsa00190:Oxidative phosphorylation,hsa04260:Cardiac muscle contraction,hsa05010:Alzheimer's disease,hsa05012:Parkinson's disease,hsa05016:Huntington's disease,	Uqcrh,UQCRHL,
GCC1	79571	-0.662343	651.087	112.099	0.172172	GRIP and coiled-coil domain containing 1	7q32.1,		GO:0005794~Golgi apparatus,GO:0019898~extrinsic to membrane,			gcc1,
C16orf63	123811	0.661965	895.853	271.699	0.303286	chromosome 16 open reading frame 63	16p13.11,					C16orf63,
MTCH2	23788	0.661546	2163.48	585.144	0.270465	mitochondrial carrier homolog 2 (C. elegans)	11p11.2,	GO:0055085~transmembrane transport,	GO:0005739~mitochondrion,GO:0005740~mitochondrial envelope,GO:0005743~mitochondrial inner membrane,GO:0016021~integral to membrane,GO:0019866~organelle inner membrane,GO:0031090~organelle membrane,GO:0031224~intrinsic to membrane,GO:0031966~mitochondrial membrane,GO:0031967~organelle envelope,GO:0031975~envelope,GO:0044429~mitochondrial part,			mtch2,
NGLY1	55768	0.660058	550.672	122.413	0.222297	N-glycanase 1	3p24.2,	GO:0006516~glycoprotein catabolic process,GO:0009057~macromolecule catabolic process,GO:0009100~glycoprotein metabolic process,		GO:0000224~peptide-N4-(N-acetyl-beta-glucosaminyl)asparagine amidase activity,GO:0008270~zinc ion binding,GO:0016811~hydrolase activity, acting on carbon-nitrogen (but not peptide) bonds, in linear amides,GO:0043167~ion binding,GO:0043169~cation binding,GO:0046872~metal ion binding,GO:0046914~transition metal ion binding,		ngly1,
C12orf60	144608	0.659393	14.4807	6.7043	0.462982	chromosome 12 open reading frame 60	12p12.3,					C12orf60,
TACO1	51204	0.659373	469.762	153.914	0.327642	coiled-coil domain containing 44	17q23.3,		GO:0005739~mitochondrion,			TACO1,
BAT2L1	84726	-0.659223	4240.83	1243.63	0.293251	HLA-B associated transcript 2-like	9q34.13,					BAT2L1,
NKIRAS1	28512	0.657775	204.655	77.7295	0.379808	NFKB inhibitor interacting Ras-like 1	3p24.2,	GO:0007242~intracellular signaling cascade,GO:0007243~protein kinase cascade,GO:0007249~I-kappaB kinase/NF-kappaB cascade,GO:0007264~small GTPase mediated signal transduction,		GO:0000166~nucleotide binding,GO:0003924~GTPase activity,GO:0005525~GTP binding,GO:0017076~purine nucleotide binding,GO:0019001~guanyl nucleotide binding,GO:0032553~ribonucleotide binding,GO:0032555~purine ribonucleotide binding,GO:0032561~guanyl ribonucleotide binding,		NKIRAS1,
PSMD14	10213	0.657769	1476.83	423.601	0.286832	proteasome (prosome, macropain) 26S subunit, non-ATPase, 14	2q24.2,	GO:0000278~mitotic cell cycle,GO:0006508~proteolysis,GO:0006511~ubiquitin-dependent protein catabolic process,GO:0007049~cell cycle,GO:0009057~macromolecule catabolic process,GO:0010498~proteasomal protein catabolic process,GO:0010604~positive regulation of macromolecule metabolic process,GO:0010605~negative regulation of macromolecule metabolic process,GO:0016579~protein deubiquitination,GO:0019…	GO:0000502~proteasome complex,GO:0005829~cytosol,	GO:0004221~ubiquitin thiolesterase activity,GO:0008233~peptidase activity,GO:0008237~metallopeptidase activity,GO:0008270~zinc ion binding,GO:0016790~thiolester hydrolase activity,GO:0043167~ion binding,GO:0043169~cation binding,GO:0046872~metal ion binding,GO:0046914~transition metal ion binding,GO:0070011~peptidase activity, acting on L-amino acid peptides,	hsa03050:Proteasome,	PSMD14,
COX16	51241	0.657607	854.888	222.764	0.260577	COX16 cytochrome c oxidase assembly homolog (S. cerevisiae)	14q24.2,		GO:0005739~mitochondrion,GO:0005740~mitochondrial envelope,GO:0016021~integral to membrane,GO:0031090~organelle membrane,GO:0031224~intrinsic to membrane,GO:0031966~mitochondrial membrane,GO:0031967~organelle envelope,GO:0031975~envelope,GO:0044429~mitochondrial part,			COX16,
TAOK2	9344	-0.65703	1255.4	190.166	0.151478	TAO kinase 2	16p11.2,	GO:0000165~MAPKKK cascade,GO:0000186~activation of MAPKK activity,GO:0001558~regulation of cell growth,GO:0006468~protein amino acid phosphorylation,GO:0006605~protein targeting,GO:0006612~protein targeting to membrane,GO:0006793~phosphorus metabolic process,GO:0006796~phosphate metabolic process,GO:0006886~intracellular protein transport,GO:0006915~apoptosis,GO:0006928~cell motion,GO:0007010~cyt…	GO:0016021~integral to membrane,GO:0016023~cytoplasmic membrane-bounded vesicle,GO:0031224~intrinsic to membrane,GO:0031410~cytoplasmic vesicle,GO:0031982~vesicle,GO:0031988~membrane-bounded vesicle,	GO:0000166~nucleotide binding,GO:0000287~magnesium ion binding,GO:0001882~nucleoside binding,GO:0001883~purine nucleoside binding,GO:0004672~protein kinase activity,GO:0004674~protein serine/threonine kinase activity,GO:0005524~ATP binding,GO:0017076~purine nucleotide binding,GO:0030554~adenyl nucleotide binding,GO:0032553~ribonucleotide binding,GO:0032555~purine ribonucleotide binding,GO:0032559…	hsa04010:MAPK signaling pathway,	taok2,
ATP5A1	498	0.65684	16825.3	5835.41	0.346823	ATP synthase, H+ transporting, mitochondrial F1 complex, alpha subunit 1, cardiac muscle	18q12-q21,	GO:0001936~regulation of endothelial cell proliferation,GO:0001937~negative regulation of endothelial cell proliferation,GO:0006091~generation of precursor metabolites and energy,GO:0006119~oxidative phosphorylation,GO:0006163~purine nucleotide metabolic process,GO:0006164~purine nucleotide biosynthetic process,GO:0006172~ADP biosynthetic process,GO:0006195~purine nucleotide catabolic process,GO:…	GO:0000275~mitochondrial proton-transporting ATP synthase complex, catalytic core F(1),GO:0005739~mitochondrion,GO:0005740~mitochondrial envelope,GO:0005743~mitochondrial inner membrane,GO:0005753~mitochondrial proton-transporting ATP synthase complex,GO:0005759~mitochondrial matrix,GO:0005886~plasma membrane,GO:0016469~proton-transporting two-sector ATPase complex,GO:0019866~organelle inner memb…	GO:0000166~nucleotide binding,GO:0001882~nucleoside binding,GO:0001883~purine nucleoside binding,GO:0005524~ATP binding,GO:0015077~monovalent inorganic cation transmembrane transporter activity,GO:0015078~hydrogen ion transmembrane transporter activity,GO:0015399~primary active transmembrane transporter activity,GO:0015405~P-P-bond-hydrolysis-driven transmembrane transporter activity,GO:0016820~h…	hsa00190:Oxidative phosphorylation,hsa05010:Alzheimer's disease,hsa05012:Parkinson's disease,hsa05016:Huntington's disease,	Atp5a1,
TMEM70	54968	0.6564	612.858	312.027	0.509133	transmembrane protein 70	8q21.11,	GO:0006461~protein complex assembly,GO:0007005~mitochondrion organization,GO:0033615~mitochondrial proton-transporting ATP synthase complex assembly,GO:0034621~cellular macromolecular complex subunit organization,GO:0034622~cellular macromolecular complex assembly,GO:0043461~proton-transporting ATP synthase complex assembly,GO:0043623~cellular protein complex assembly,GO:0043933~macromolecular co…	GO:0005739~mitochondrion,GO:0005740~mitochondrial envelope,GO:0016021~integral to membrane,GO:0031090~organelle membrane,GO:0031224~intrinsic to membrane,GO:0031300~intrinsic to organelle membrane,GO:0031301~integral to organelle membrane,GO:0031966~mitochondrial membrane,GO:0031967~organelle envelope,GO:0031975~envelope,GO:0032592~integral to mitochondrial membrane,GO:0044429~mitochondrial part,…			TMEM70,
CECR5	27440	0.656053	743.364	221.522	0.297999	cat eye syndrome chromosome region, candidate 5						CECR5,
FAM96A	84191	0.655269	507.732	129.398	0.254854	family with sequence similarity 96, member A	15q22.31,					Fam96a,
PTCD2	79810	0.654573	148.31	69.8694	0.471102	pentatricopeptide repeat domain 2	5q13.2,	GO:0001655~urogenital system development,GO:0001822~kidney development,GO:0001889~liver development,GO:0003007~heart morphogenesis,GO:0007005~mitochondrion organization,GO:0007507~heart development,GO:0007517~muscle organ development,GO:0014706~striated muscle tissue development,GO:0042692~muscle cell differentiation,GO:0048729~tissue morphogenesis,GO:0048738~cardiac muscle tissue development,GO:…				PTCD2,
KIF13B	23303	-0.653999	1757.64	787.133	0.447835	kinesin family member 13B	8p21.1,	GO:0001775~cell activation,GO:0006605~protein targeting,GO:0006886~intracellular protein transport,GO:0007017~microtubule-based process,GO:0007018~microtubule-based movement,GO:0008104~protein localization,GO:0015031~protein transport,GO:0034613~cellular protein localization,GO:0042110~T cell activation,GO:0045184~establishment of protein localization,GO:0045321~leukocyte activation,GO:0046649~ly…	GO:0005856~cytoskeleton,GO:0005874~microtubule,GO:0015630~microtubule cytoskeleton,GO:0043228~non-membrane-bounded organelle,GO:0043232~intracellular non-membrane-bounded organelle,GO:0044430~cytoskeletal part,	GO:0000166~nucleotide binding,GO:0001882~nucleoside binding,GO:0001883~purine nucleoside binding,GO:0003774~motor activity,GO:0003777~microtubule motor activity,GO:0005524~ATP binding,GO:0017076~purine nucleotide binding,GO:0019899~enzyme binding,GO:0019900~kinase binding,GO:0019901~protein kinase binding,GO:0030554~adenyl nucleotide binding,GO:0032553~ribonucleotide binding,GO:0032555~purine rib…		Kif13b,
NDUFS3	4722	0.653761	1822.98	699.801	0.383877	NADH dehydrogenase (ubiquinone) Fe-S protein 3, 30kDa (NADH-coenzyme Q reductase)	11p11.11,	GO:0001558~regulation of cell growth,GO:0006091~generation of precursor metabolites and energy,GO:0006119~oxidative phosphorylation,GO:0006120~mitochondrial electron transport, NADH to ubiquinone,GO:0006793~phosphorus metabolic process,GO:0006796~phosphate metabolic process,GO:0006800~oxygen and reactive oxygen species metabolic process,GO:0006917~induction of apoptosis,GO:0008361~regulation of c…	GO:0005739~mitochondrion,GO:0005740~mitochondrial envelope,GO:0005743~mitochondrial inner membrane,GO:0005746~mitochondrial respiratory chain,GO:0005747~mitochondrial respiratory chain complex I,GO:0019866~organelle inner membrane,GO:0030964~NADH dehydrogenase complex,GO:0031090~organelle membrane,GO:0031966~mitochondrial membrane,GO:0031967~organelle envelope,GO:0031975~envelope,GO:0044429~mitoc…	GO:0003954~NADH dehydrogenase activity,GO:0008137~NADH dehydrogenase (ubiquinone) activity,GO:0009055~electron carrier activity,GO:0016651~oxidoreductase activity, acting on NADH or NADPH,GO:0016655~oxidoreductase activity, acting on NADH or NADPH, quinone or similar compound as acceptor,GO:0050136~NADH dehydrogenase (quinone) activity,	hsa00190:Oxidative phosphorylation,hsa05010:Alzheimer's disease,hsa05012:Parkinson's disease,hsa05016:Huntington's disease,	ndufs3,
DCTN3	11258	0.653206	1276.79	426.976	0.334413	dynactin 3 (p22)	9p13,	GO:0000087~M phase of mitotic cell cycle,GO:0000278~mitotic cell cycle,GO:0000279~M phase,GO:0000280~nuclear division,GO:0000910~cytokinesis,GO:0007017~microtubule-based process,GO:0007049~cell cycle,GO:0007067~mitosis,GO:0022402~cell cycle process,GO:0022403~cell cycle phase,GO:0048285~organelle fission,GO:0051301~cell division,	GO:0000775~chromosome, centromeric region,GO:0000776~kinetochore,GO:0000777~condensed chromosome kinetochore,GO:0000779~condensed chromosome, centromeric region,GO:0000793~condensed chromosome,GO:0005694~chromosome,GO:0005813~centrosome,GO:0005815~microtubule organizing center,GO:0005819~spindle,GO:0005829~cytosol,GO:0005856~cytoskeleton,GO:0005869~dynactin complex,GO:0005875~microtubule associat…	GO:0005198~structural molecule activity,		DCTN3,
MRPS9	64965	0.652566	663.686	195.578	0.294685	mitochondrial ribosomal protein S9	2q12.1,	GO:0006412~translation,GO:0006518~peptide metabolic process,GO:0006974~response to DNA damage stimulus,GO:0033554~cellular response to stress,GO:0042769~DNA damage response, detection of DNA damage,GO:0043043~peptide biosynthetic process,GO:0051606~detection of stimulus,	GO:0000313~organellar ribosome,GO:0000314~organellar small ribosomal subunit,GO:0005739~mitochondrion,GO:0005759~mitochondrial matrix,GO:0005761~mitochondrial ribosome,GO:0005763~mitochondrial small ribosomal subunit,GO:0005840~ribosome,GO:0015935~small ribosomal subunit,GO:0030529~ribonucleoprotein complex,GO:0031974~membrane-enclosed lumen,GO:0031980~mitochondrial lumen,GO:0033279~ribosomal sub…	GO:0003735~structural constituent of ribosome,GO:0005198~structural molecule activity,		MRPS9,
BRMS1L	84312	0.652565	248.225	82.2082	0.331184	breast cancer metastasis-suppressor 1-like	14q13.2,	GO:0006350~transcription,GO:0040008~regulation of growth,GO:0045449~regulation of transcription,				Brms1l,
C11orf73	51501	0.652127	492.151	161.489	0.328128	chromosome 11 open reading frame 73	11q14.2,	GO:0007030~Golgi organization,GO:0030323~respiratory tube development,GO:0030324~lung development,GO:0035295~tube development,GO:0060541~respiratory system development,				C11orf73,
PPP1R2P1	5505	0.65185	4.79944	3.21697	0.670281	protein phosphatase 1, regulatory (inhibitor) subunit 2 pseudogene 1	6p21.1,	GO:0005976~polysaccharide metabolic process,GO:0005977~glycogen metabolic process,GO:0005996~monosaccharide metabolic process,GO:0006006~glucose metabolic process,GO:0006073~cellular glucan metabolic process,GO:0006091~generation of precursor metabolites and energy,GO:0006112~energy reserve metabolic process,GO:0010921~regulation of phosphatase activity,GO:0015980~energy derivation by oxidation o…		GO:0004857~enzyme inhibitor activity,GO:0004864~phosphoprotein phosphatase inhibitor activity,GO:0019208~phosphatase regulator activity,GO:0019212~phosphatase inhibitor activity,GO:0019888~protein phosphatase regulator activity,		PPP1R2P1,
TPT1	7178	0.651517	92512.2	35590.1	0.384708	similar to tumor protein, translationally-controlled 1; tumor protein, translationally-controlled 1	13q12-q14,6q24.2,9q33.1,	GO:0006811~ion transport,GO:0006812~cation transport,GO:0006816~calcium ion transport,GO:0006873~cellular ion homeostasis,GO:0006874~cellular calcium ion homeostasis,GO:0006875~cellular metal ion homeostasis,GO:0006916~anti-apoptosis,GO:0010941~regulation of cell death,GO:0015674~di-, tri-valent inorganic cation transport,GO:0019725~cellular homeostasis,GO:0030001~metal ion transport,GO:0030003~c…	GO:0005576~extracellular region,GO:0005615~extracellular space,GO:0005768~endosome,GO:0005770~late endosome,GO:0005771~multivesicular body,GO:0005856~cytoskeleton,GO:0043228~non-membrane-bounded organelle,GO:0043232~intracellular non-membrane-bounded organelle,GO:0044421~extracellular region part,GO:0044430~cytoskeletal part,GO:0045298~tubulin complex,	GO:0005509~calcium ion binding,GO:0043167~ion binding,GO:0043169~cation binding,GO:0046872~metal ion binding,		LOC285741,LOC389787,TPT1,
SMCR8	140775	-0.650881	856.544	242.033	0.282569	Smith-Magenis syndrome chromosome region, candidate 8	17p11.2,					Smcr8,
SNRNP25	79622	0.650236	540.022	239.965	0.444361	small nuclear ribonucleoprotein 25kDa (U11/U12)	16p13.3,	GO:0006396~RNA processing,GO:0006397~mRNA processing,GO:0008380~RNA splicing,GO:0016071~mRNA metabolic process,	GO:0005681~spliceosome,GO:0005689~U12-dependent spliceosome,GO:0030529~ribonucleoprotein complex,			SNRNP25,
GRHPR	9380	0.650003	1984.29	550.726	0.277543	glyoxylate reductase/hydroxypyruvate reductase	9q12,	GO:0006081~cellular aldehyde metabolic process,GO:0007588~excretion,GO:0046487~glyoxylate metabolic process,GO:0046903~secretion,GO:0055114~oxidation reduction,		GO:0000166~nucleotide binding,GO:0008465~glycerate dehydrogenase activity,GO:0016618~hydroxypyruvate reductase activity,GO:0030267~glyoxylate reductase (NADP) activity,GO:0048037~cofactor binding,GO:0050662~coenzyme binding,GO:0051287~NAD or NADH binding,	hsa00620:Pyruvate metabolism,hsa00630:Glyoxylate and dicarboxylate metabolism,	grhpr,
CCDC53	51019	0.649958	395.802	96.3733	0.243489	coiled-coil domain containing 53	12q23.2,					ccdc53,
AIMP1	9255	0.649664	1119.62	165.868	0.148146	aminoacyl tRNA synthetase complex-interacting multifunctional protein 1	4q24,	GO:0001525~angiogenesis,GO:0001568~blood vessel development,GO:0001936~regulation of endothelial cell proliferation,GO:0001937~negative regulation of endothelial cell proliferation,GO:0001944~vasculature development,GO:0005996~monosaccharide metabolic process,GO:0006006~glucose metabolic process,GO:0006399~tRNA metabolic process,GO:0006412~translation,GO:0006418~tRNA aminoacylation for protein tr…	GO:0005576~extracellular region,GO:0005615~extracellular space,GO:0005783~endoplasmic reticulum,GO:0005794~Golgi apparatus,GO:0005829~cytosol,GO:0016023~cytoplasmic membrane-bounded vesicle,GO:0017101~aminoacyl-tRNA synthetase multienzyme complex,GO:0030141~secretory granule,GO:0031410~cytoplasmic vesicle,GO:0031982~vesicle,GO:0031988~membrane-bounded vesicle,GO:0044421~extracellular region part,	GO:0000049~tRNA binding,GO:0003723~RNA binding,GO:0005125~cytokine activity,GO:0042802~identical protein binding,GO:0042803~protein homodimerization activity,GO:0043498~cell surface binding,GO:0046983~protein dimerization activity,		AIMP1,
NDUFB9	4715	0.648997	3655.94	2151.79	0.588574	NADH dehydrogenase (ubiquinone) 1 beta subcomplex, 9, 22kDa	8q13.3,	GO:0006091~generation of precursor metabolites and energy,GO:0006119~oxidative phosphorylation,GO:0006120~mitochondrial electron transport, NADH to ubiquinone,GO:0006793~phosphorus metabolic process,GO:0006796~phosphate metabolic process,GO:0007600~sensory perception,GO:0007605~sensory perception of sound,GO:0015980~energy derivation by oxidation of organic compounds,GO:0016310~phosphorylation,GO…	GO:0005739~mitochondrion,GO:0005740~mitochondrial envelope,GO:0005743~mitochondrial inner membrane,GO:0005746~mitochondrial respiratory chain,GO:0005747~mitochondrial respiratory chain complex I,GO:0019866~organelle inner membrane,GO:0030964~NADH dehydrogenase complex,GO:0031090~organelle membrane,GO:0031966~mitochondrial membrane,GO:0031967~organelle envelope,GO:0031975~envelope,GO:0044429~mitoc…	GO:0003954~NADH dehydrogenase activity,GO:0008137~NADH dehydrogenase (ubiquinone) activity,GO:0016651~oxidoreductase activity, acting on NADH or NADPH,GO:0016655~oxidoreductase activity, acting on NADH or NADPH, quinone or similar compound as acceptor,GO:0050136~NADH dehydrogenase (quinone) activity,	hsa00190:Oxidative phosphorylation,hsa05010:Alzheimer's disease,hsa05012:Parkinson's disease,hsa05016:Huntington's disease,	NDUFB9,
ATP5L	10632	0.648333	3474.53	1061.49	0.305507	ATP synthase, H+ transporting, mitochondrial F0 complex, subunit G	11q23.3,	GO:0006091~generation of precursor metabolites and energy,GO:0006119~oxidative phosphorylation,GO:0006163~purine nucleotide metabolic process,GO:0006164~purine nucleotide biosynthetic process,GO:0006754~ATP biosynthetic process,GO:0006793~phosphorus metabolic process,GO:0006796~phosphate metabolic process,GO:0006811~ion transport,GO:0006812~cation transport,GO:0006818~hydrogen transport,GO:000914…	GO:0000276~mitochondrial proton-transporting ATP synthase complex, coupling factor F(o),GO:0005739~mitochondrion,GO:0005740~mitochondrial envelope,GO:0005743~mitochondrial inner membrane,GO:0005753~mitochondrial proton-transporting ATP synthase complex,GO:0016469~proton-transporting two-sector ATPase complex,GO:0019866~organelle inner membrane,GO:0031090~organelle membrane,GO:0031966~mitochondria…	GO:0015077~monovalent inorganic cation transmembrane transporter activity,GO:0015078~hydrogen ion transmembrane transporter activity,GO:0016887~ATPase activity,GO:0022890~inorganic cation transmembrane transporter activity,	hsa00190:Oxidative phosphorylation,	atp5l,
PPP1CC	5501	0.647721	3384.84	734.994	0.217143	protein phosphatase 1, catalytic subunit, gamma isoform	12q24.1-q24.2,	GO:0005976~polysaccharide metabolic process,GO:0005977~glycogen metabolic process,GO:0005996~monosaccharide metabolic process,GO:0006006~glucose metabolic process,GO:0006073~cellular glucan metabolic process,GO:0006091~generation of precursor metabolites and energy,GO:0006112~energy reserve metabolic process,GO:0006470~protein amino acid dephosphorylation,GO:0006793~phosphorus metabolic process,G…	GO:0005654~nucleoplasm,GO:0005739~mitochondrion,GO:0005740~mitochondrial envelope,GO:0005741~mitochondrial outer membrane,GO:0019867~outer membrane,GO:0031090~organelle membrane,GO:0031966~mitochondrial membrane,GO:0031967~organelle envelope,GO:0031968~organelle outer membrane,GO:0031974~membrane-enclosed lumen,GO:0031975~envelope,GO:0031981~nuclear lumen,GO:0034708~methyltransferase complex,GO:0…	GO:0004721~phosphoprotein phosphatase activity,GO:0004722~protein serine/threonine phosphatase activity,GO:0005506~iron ion binding,GO:0016791~phosphatase activity,GO:0019899~enzyme binding,GO:0019900~kinase binding,GO:0019901~protein kinase binding,GO:0030145~manganese ion binding,GO:0042802~identical protein binding,GO:0043167~ion binding,GO:0043169~cation binding,GO:0046872~metal ion binding,G…	hsa04114:Oocyte meiosis,hsa04270:Vascular smooth muscle contraction,hsa04510:Focal adhesion,hsa04720:Long-term potentiation,hsa04810:Regulation of actin cytoskeleton,hsa04910:Insulin signaling pathway,	Ppp1cc,
CBX5	23468	-0.647173	1953.54	568.942	0.291236	chromobox homolog 5 (HP1 alpha homolog, Drosophila)	12q13.13,	GO:0006325~chromatin organization,GO:0006333~chromatin assembly or disassembly,GO:0006355~regulation of transcription, DNA-dependent,GO:0009890~negative regulation of biosynthetic process,GO:0010558~negative regulation of macromolecule biosynthetic process,GO:0010605~negative regulation of macromolecule metabolic process,GO:0010629~negative regulation of gene expression,GO:0016481~negative regula…	GO:0000118~histone deacetylase complex,GO:0000228~nuclear chromosome,GO:0000775~chromosome, centromeric region,GO:0000776~kinetochore,GO:0000785~chromatin,GO:0000790~nuclear chromatin,GO:0000792~heterochromatin,GO:0005635~nuclear envelope,GO:0005654~nucleoplasm,GO:0005694~chromosome,GO:0005720~nuclear heterochromatin,GO:0005721~centromeric heterochromatin,GO:0005730~nucleolus,GO:0010369~chromocen…	GO:0003682~chromatin binding,GO:0016564~transcription repressor activity,GO:0016565~general transcriptional repressor activity,GO:0019899~enzyme binding,GO:0030528~transcription regulator activity,GO:0030674~protein binding, bridging,GO:0070491~transcription repressor binding,		CBX5,
ACOT13	55856	0.64666	476.636	138.721	0.291043	acyl-CoA thioesterase 13	6p22.2,	GO:0006461~protein complex assembly,GO:0043933~macromolecular complex subunit organization,GO:0051259~protein oligomerization,GO:0051260~protein homooligomerization,GO:0051262~protein tetramerization,GO:0051289~protein homotetramerization,GO:0065003~macromolecular complex assembly,GO:0070271~protein complex biogenesis,	GO:0005739~mitochondrion,	GO:0016289~CoA hydrolase activity,GO:0016291~acyl-CoA thioesterase activity,GO:0016790~thiolester hydrolase activity,		ACOT13,
UQCR10	29796	0.646264	1864.97	894.736	0.47976	ubiquinol-cytochrome c reductase complex (7.2 kD)	22cen-q12.3,	GO:0006091~generation of precursor metabolites and energy,GO:0006119~oxidative phosphorylation,GO:0006122~mitochondrial electron transport, ubiquinol to cytochrome c,GO:0006793~phosphorus metabolic process,GO:0006796~phosphate metabolic process,GO:0015980~energy derivation by oxidation of organic compounds,GO:0016310~phosphorylation,GO:0022900~electron transport chain,GO:0022904~respiratory elect…	GO:0005739~mitochondrion,GO:0005740~mitochondrial envelope,GO:0005743~mitochondrial inner membrane,GO:0019866~organelle inner membrane,GO:0031090~organelle membrane,GO:0031966~mitochondrial membrane,GO:0031967~organelle envelope,GO:0031975~envelope,GO:0044429~mitochondrial part,GO:0070469~respiratory chain,	GO:0008121~ubiquinol-cytochrome-c reductase activity,GO:0015077~monovalent inorganic cation transmembrane transporter activity,GO:0015078~hydrogen ion transmembrane transporter activity,GO:0016679~oxidoreductase activity, acting on diphenols and related substances as donors,GO:0016681~oxidoreductase activity, acting on diphenols and related substances as donors, cytochrome as acceptor,GO:0022890~…	hsa00190:Oxidative phosphorylation,hsa04260:Cardiac muscle contraction,hsa05010:Alzheimer's disease,hsa05012:Parkinson's disease,hsa05016:Huntington's disease,	Uqcr10,
CDC37L1	55664	0.646193	520.838	199.659	0.383342	cell division cycle 37 homolog (S. cerevisiae)-like 1	9p24.1,					CDC37L1,
UBE2D3	7323	0.645549	5970.51	902.594	0.151175	ubiquitin-conjugating enzyme E2D 3 (UBC4/5 homolog, yeast); ubiquitin-conjugating enzyme E2D 3 pseudogene	20p12.3,4q24,	GO:0006508~proteolysis,GO:0006511~ubiquitin-dependent protein catabolic process,GO:0007166~cell surface receptor linked signal transduction,GO:0007167~enzyme linked receptor protein signaling pathway,GO:0007178~transmembrane receptor protein serine/threonine kinase signaling pathway,GO:0009057~macromolecule catabolic process,GO:0016567~protein ubiquitination,GO:0019941~modification-dependent prot…		GO:0000166~nucleotide binding,GO:0001882~nucleoside binding,GO:0001883~purine nucleoside binding,GO:0004842~ubiquitin-protein ligase activity,GO:0005524~ATP binding,GO:0016879~ligase activity, forming carbon-nitrogen bonds,GO:0016881~acid-amino acid ligase activity,GO:0017076~purine nucleotide binding,GO:0019787~small conjugating protein ligase activity,GO:0030554~adenyl nucleotide binding,GO:003…	hsa04120:Ubiquitin mediated proteolysis,	ube2d3,UBE2D3P,
RPUSD3	285367	0.645307	571.913	149.478	0.261365	RNA pseudouridylate synthase domain containing 3	3p25.3,	GO:0001522~pseudouridine synthesis,GO:0009451~RNA modification,		GO:0003723~RNA binding,GO:0009982~pseudouridine synthase activity,GO:0016866~intramolecular transferase activity,		Rpusd3,
MYNN	55892	0.645125	398.742	111.63	0.279956	myoneurin	3q26.2,	GO:0006350~transcription,GO:0006351~transcription, DNA-dependent,GO:0032774~RNA biosynthetic process,GO:0045449~regulation of transcription,		GO:0003677~DNA binding,GO:0003700~transcription factor activity,GO:0008270~zinc ion binding,GO:0030528~transcription regulator activity,GO:0043167~ion binding,GO:0043169~cation binding,GO:0046872~metal ion binding,GO:0046914~transition metal ion binding,		MYNN,
FASTKD2	22868	0.645068	1080.61	247.555	0.229088	FAST kinase domains 2	2q33.3,	GO:0006915~apoptosis,GO:0008219~cell death,GO:0012501~programmed cell death,GO:0016265~death,		GO:0000166~nucleotide binding,GO:0001882~nucleoside binding,GO:0001883~purine nucleoside binding,GO:0004672~protein kinase activity,GO:0005524~ATP binding,GO:0017076~purine nucleotide binding,GO:0030554~adenyl nucleotide binding,GO:0032553~ribonucleotide binding,GO:0032555~purine ribonucleotide binding,GO:0032559~adenyl ribonucleotide binding,		FASTKD2,
ETFDH	2110	0.644827	1038.63	598.435	0.576179	electron-transferring-flavoprotein dehydrogenase	4q32-q35,	GO:0006091~generation of precursor metabolites and energy,GO:0006631~fatty acid metabolic process,GO:0006635~fatty acid beta-oxidation,GO:0006979~response to oxidative stress,GO:0009062~fatty acid catabolic process,GO:0016042~lipid catabolic process,GO:0016054~organic acid catabolic process,GO:0019395~fatty acid oxidation,GO:0022900~electron transport chain,GO:0030258~lipid modification,GO:003353…	GO:0005739~mitochondrion,GO:0005740~mitochondrial envelope,GO:0005743~mitochondrial inner membrane,GO:0016021~integral to membrane,GO:0019866~organelle inner membrane,GO:0031090~organelle membrane,GO:0031224~intrinsic to membrane,GO:0031300~intrinsic to organelle membrane,GO:0031301~integral to organelle membrane,GO:0031304~intrinsic to mitochondrial inner membrane,GO:0031305~integral to mitochon…	GO:0000166~nucleotide binding,GO:0001882~nucleoside binding,GO:0001883~purine nucleoside binding,GO:0004174~electron-transferring-flavoprotein dehydrogenase activity,GO:0005506~iron ion binding,GO:0009055~electron carrier activity,GO:0016645~oxidoreductase activity, acting on the CH-NH group of donors,GO:0016649~oxidoreductase activity, acting on the CH-NH group of donors, quinone or similar comp…		Etfdh,
C13orf37	440145	0.644591	354.13	97.234	0.274572	chromosome 13 open reading frame 37	13q22.1,					c13orf37,
GLRX2	51022	0.644283	143.478	55.0795	0.383888	glutaredoxin 2	1q31.2-q31.3,	GO:0000302~response to reactive oxygen species,GO:0006091~generation of precursor metabolites and energy,GO:0006259~DNA metabolic process,GO:0006457~protein folding,GO:0006467~protein thiol-disulfide exchange,GO:0006518~peptide metabolic process,GO:0006575~cellular amino acid derivative metabolic process,GO:0006732~coenzyme metabolic process,GO:0006749~glutathione metabolic process,GO:0006790~sul…	GO:0005739~mitochondrion,	GO:0005506~iron ion binding,GO:0008794~arsenate reductase (glutaredoxin) activity,GO:0009055~electron carrier activity,GO:0015035~protein disulfide oxidoreductase activity,GO:0015036~disulfide oxidoreductase activity,GO:0015037~peptide disulfide oxidoreductase activity,GO:0015038~glutathione disulfide oxidoreductase activity,GO:0016667~oxidoreductase activity, acting on sulfur group of donors,GO:…		GLRX2,
C18orf19	125228	0.644135	513.884	212.61	0.413731	chromosome 18 open reading frame 19	18p11.21,		GO:0016021~integral to membrane,GO:0031224~intrinsic to membrane,			c18orf19,
COMMD3	23412	0.644005	605.576	194.691	0.321497	COMM domain containing 3	10pter-q22.1,					Commd3,
ABCB7	22	0.64314	495.651	113.54	0.229072	ATP-binding cassette, sub-family B (MDR/TAP), member 7	Xq12-q13,	GO:0006873~cellular ion homeostasis,GO:0006879~cellular iron ion homeostasis,GO:0019725~cellular homeostasis,GO:0030003~cellular cation homeostasis,GO:0030005~cellular di-, tri-valent inorganic cation homeostasis,GO:0042592~homeostatic process,GO:0048878~chemical homeostasis,GO:0050801~ion homeostasis,GO:0055066~di-, tri-valent inorganic cation homeostasis,GO:0055072~iron ion homeostasis,GO:00550…	GO:0005739~mitochondrion,GO:0005740~mitochondrial envelope,GO:0005743~mitochondrial inner membrane,GO:0016021~integral to membrane,GO:0019866~organelle inner membrane,GO:0031090~organelle membrane,GO:0031224~intrinsic to membrane,GO:0031966~mitochondrial membrane,GO:0031967~organelle envelope,GO:0031975~envelope,GO:0044429~mitochondrial part,	GO:0000166~nucleotide binding,GO:0001882~nucleoside binding,GO:0001883~purine nucleoside binding,GO:0005524~ATP binding,GO:0015232~heme transporter activity,GO:0015399~primary active transmembrane transporter activity,GO:0015405~P-P-bond-hydrolysis-driven transmembrane transporter activity,GO:0016820~hydrolase activity, acting on acid anhydrides, catalyzing transmembrane movement of substances,GO…	hsa02010:ABC transporters,	ABCB7,
PPP1R2	5504	0.642891	1476.88	508.317	0.344183	protein phosphatase 1, regulatory (inhibitor) subunit 2	3q29,	GO:0005976~polysaccharide metabolic process,GO:0005977~glycogen metabolic process,GO:0005996~monosaccharide metabolic process,GO:0006006~glucose metabolic process,GO:0006073~cellular glucan metabolic process,GO:0006091~generation of precursor metabolites and energy,GO:0006112~energy reserve metabolic process,GO:0010921~regulation of phosphatase activity,GO:0015980~energy derivation by oxidation o…		GO:0004857~enzyme inhibitor activity,GO:0004864~phosphoprotein phosphatase inhibitor activity,GO:0004865~protein serine/threonine phosphatase inhibitor activity,GO:0019208~phosphatase regulator activity,GO:0019212~phosphatase inhibitor activity,GO:0019888~protein phosphatase regulator activity,		Ppp1r2,
HINT1	3094	0.642767	4258.39	1203.72	0.28267	histidine triad nucleotide binding protein 1	5q31.2,		GO:0005856~cytoskeleton,GO:0043228~non-membrane-bounded organelle,GO:0043232~intracellular non-membrane-bounded organelle,	GO:0005080~protein kinase C binding,GO:0019899~enzyme binding,GO:0019900~kinase binding,GO:0019901~protein kinase binding,		HINT1,
NDUFAB1	4706	0.642167	1189.16	562.037	0.472633	NADH dehydrogenase (ubiquinone) 1, alpha/beta subcomplex, 1, 8kDa	16p12.1,	GO:0006091~generation of precursor metabolites and energy,GO:0006119~oxidative phosphorylation,GO:0006120~mitochondrial electron transport, NADH to ubiquinone,GO:0006631~fatty acid metabolic process,GO:0006633~fatty acid biosynthetic process,GO:0006793~phosphorus metabolic process,GO:0006796~phosphate metabolic process,GO:0008610~lipid biosynthetic process,GO:0015980~energy derivation by oxidatio…	GO:0005739~mitochondrion,GO:0005740~mitochondrial envelope,GO:0005743~mitochondrial inner membrane,GO:0005746~mitochondrial respiratory chain,GO:0005747~mitochondrial respiratory chain complex I,GO:0005759~mitochondrial matrix,GO:0019866~organelle inner membrane,GO:0030964~NADH dehydrogenase complex,GO:0031090~organelle membrane,GO:0031966~mitochondrial membrane,GO:0031967~organelle envelope,GO:0…	GO:0000036~acyl carrier activity,GO:0003954~NADH dehydrogenase activity,GO:0005504~fatty acid binding,GO:0005509~calcium ion binding,GO:0008137~NADH dehydrogenase (ubiquinone) activity,GO:0008289~lipid binding,GO:0016597~amino acid binding,GO:0016651~oxidoreductase activity, acting on NADH or NADPH,GO:0016655~oxidoreductase activity, acting on NADH or NADPH, quinone or similar compound as accepto…	hsa00190:Oxidative phosphorylation,hsa05010:Alzheimer's disease,hsa05012:Parkinson's disease,hsa05016:Huntington's disease,	NDUFAB1,
SLC4A2	6522	-0.642065	1484.76	299.683	0.201839	solute carrier family 4, anion exchanger, member 2 (erythrocyte membrane protein band 3-like 1)	7q35-q36,	GO:0006811~ion transport,GO:0006820~anion transport,	GO:0000267~cell fraction,GO:0005624~membrane fraction,GO:0005626~insoluble fraction,GO:0005886~plasma membrane,GO:0016021~integral to membrane,GO:0016323~basolateral plasma membrane,GO:0031224~intrinsic to membrane,GO:0044459~plasma membrane part,	GO:0008509~anion transmembrane transporter activity,GO:0015297~antiporter activity,GO:0015300~solute:solute antiporter activity,GO:0015301~anion:anion antiporter activity,		SLC4A2,
NDUFB1	4707	0.641204	906.917	478.239	0.527324	NADH dehydrogenase (ubiquinone) 1 beta subcomplex, 1, 7kDa	14q32.12,	GO:0006091~generation of precursor metabolites and energy,GO:0006119~oxidative phosphorylation,GO:0006120~mitochondrial electron transport, NADH to ubiquinone,GO:0006793~phosphorus metabolic process,GO:0006796~phosphate metabolic process,GO:0015980~energy derivation by oxidation of organic compounds,GO:0016310~phosphorylation,GO:0022900~electron transport chain,GO:0022904~respiratory electron tra…	GO:0005739~mitochondrion,GO:0005740~mitochondrial envelope,GO:0005743~mitochondrial inner membrane,GO:0005746~mitochondrial respiratory chain,GO:0005747~mitochondrial respiratory chain complex I,GO:0016021~integral to membrane,GO:0019866~organelle inner membrane,GO:0030964~NADH dehydrogenase complex,GO:0031090~organelle membrane,GO:0031224~intrinsic to membrane,GO:0031966~mitochondrial membrane,G…	GO:0003954~NADH dehydrogenase activity,GO:0008137~NADH dehydrogenase (ubiquinone) activity,GO:0016651~oxidoreductase activity, acting on NADH or NADPH,GO:0016655~oxidoreductase activity, acting on NADH or NADPH, quinone or similar compound as acceptor,GO:0050136~NADH dehydrogenase (quinone) activity,	hsa00190:Oxidative phosphorylation,hsa05010:Alzheimer's disease,hsa05012:Parkinson's disease,hsa05016:Huntington's disease,	NDUFB1,
GTPBP8	29083	0.640296	241.267	67.8647	0.281285	GTP-binding protein 8 (putative)	3q13.2,			GO:0000166~nucleotide binding,GO:0005525~GTP binding,GO:0017076~purine nucleotide binding,GO:0019001~guanyl nucleotide binding,GO:0032553~ribonucleotide binding,GO:0032555~purine ribonucleotide binding,GO:0032561~guanyl ribonucleotide binding,		Gtpbp8,
NDUFAF1	51103	0.636831	456.11	198.798	0.435854	NADH dehydrogenase (ubiquinone) 1 alpha subcomplex, assembly factor 1	15q11.2-q21.3,	GO:0006091~generation of precursor metabolites and energy,GO:0006119~oxidative phosphorylation,GO:0006120~mitochondrial electron transport, NADH to ubiquinone,GO:0006461~protein complex assembly,GO:0006793~phosphorus metabolic process,GO:0006796~phosphate metabolic process,GO:0015980~energy derivation by oxidation of organic compounds,GO:0016310~phosphorylation,GO:0022900~electron transport chain…	GO:0005739~mitochondrion,GO:0005740~mitochondrial envelope,GO:0005743~mitochondrial inner membrane,GO:0005746~mitochondrial respiratory chain,GO:0005747~mitochondrial respiratory chain complex I,GO:0019866~organelle inner membrane,GO:0030964~NADH dehydrogenase complex,GO:0031090~organelle membrane,GO:0031966~mitochondrial membrane,GO:0031967~organelle envelope,GO:0031975~envelope,GO:0044429~mitoc…	GO:0051082~unfolded protein binding,		NDUFAF1,
TBL1X	6907	-0.636412	788.795	240.962	0.305481	transducin (beta)-like 1X-linked	Xp22.3,	GO:0000122~negative regulation of transcription from RNA polymerase II promoter,GO:0006350~transcription,GO:0006355~regulation of transcription, DNA-dependent,GO:0006357~regulation of transcription from RNA polymerase II promoter,GO:0006508~proteolysis,GO:0006511~ubiquitin-dependent protein catabolic process,GO:0007166~cell surface receptor linked signal transduction,GO:0007600~sensory perception…	GO:0000118~histone deacetylase complex,GO:0005654~nucleoplasm,GO:0005819~spindle,GO:0005856~cytoskeleton,GO:0005874~microtubule,GO:0005876~spindle microtubule,GO:0015630~microtubule cytoskeleton,GO:0016585~chromatin remodeling complex,GO:0017053~transcriptional repressor complex,GO:0031974~membrane-enclosed lumen,GO:0031981~nuclear lumen,GO:0043228~non-membrane-bounded organelle,GO:0043232~intrac…	GO:0003677~DNA binding,GO:0003712~transcription cofactor activity,GO:0003714~transcription corepressor activity,GO:0008013~beta-catenin binding,GO:0008022~protein C-terminus binding,GO:0008134~transcription factor binding,GO:0010843~promoter binding,GO:0016563~transcription activator activity,GO:0016564~transcription repressor activity,GO:0019904~protein domain specific binding,GO:0030528~transcr…	hsa04310:Wnt signaling pathway,	tbl1x,
MFF	56947	0.636272	1066.35	205.5	0.192713	mitochondrial fission factor	2q36.3,		GO:0005739~mitochondrion,GO:0005740~mitochondrial envelope,GO:0005741~mitochondrial outer membrane,GO:0016021~integral to membrane,GO:0019867~outer membrane,GO:0031090~organelle membrane,GO:0031224~intrinsic to membrane,GO:0031966~mitochondrial membrane,GO:0031967~organelle envelope,GO:0031968~organelle outer membrane,GO:0031975~envelope,GO:0044429~mitochondrial part,			MFF,
C7orf70	84792	0.634834	540.03	192.86	0.357128	chromosome 7 open reading frame 70	7p22.1,					C7orf70,
COQ9	57017	0.634806	1726.18	857.16	0.496563	coenzyme Q9 homolog (S. cerevisiae)	16q13,	GO:0006732~coenzyme metabolic process,GO:0006733~oxidoreduction coenzyme metabolic process,GO:0006743~ubiquinone metabolic process,GO:0006744~ubiquinone biosynthetic process,GO:0009108~coenzyme biosynthetic process,GO:0042375~quinone cofactor metabolic process,GO:0045426~quinone cofactor biosynthetic process,GO:0051186~cofactor metabolic process,GO:0051188~cofactor biosynthetic process,	GO:0005739~mitochondrion,			Coq9,
SUCLA2	8803	0.634776	1354.89	941.946	0.69522	succinate-CoA ligase, ADP-forming, beta subunit	13q12.2-q13.3,	GO:0006084~acetyl-CoA metabolic process,GO:0006091~generation of precursor metabolites and energy,GO:0006099~tricarboxylic acid cycle,GO:0006104~succinyl-CoA metabolic process,GO:0006732~coenzyme metabolic process,GO:0006778~porphyrin metabolic process,GO:0006779~porphyrin biosynthetic process,GO:0006780~uroporphyrinogen III biosynthetic process,GO:0006781~succinyl-CoA pathway,GO:0009060~aerobic …	GO:0005739~mitochondrion,	GO:0000166~nucleotide binding,GO:0001882~nucleoside binding,GO:0001883~purine nucleoside binding,GO:0004774~succinate-CoA ligase activity,GO:0004775~succinate-CoA ligase (ADP-forming) activity,GO:0005524~ATP binding,GO:0016405~CoA-ligase activity,GO:0016877~ligase activity, forming carbon-sulfur bonds,GO:0016878~acid-thiol ligase activity,GO:0017076~purine nucleotide binding,GO:0030554~adenyl nuc…	hsa00020:Citrate cycle (TCA cycle),hsa00640:Propanoate metabolism,	SUCLA2,
KLHL36	79786	-0.634483	335.247	75.6951	0.225789	kelch-like 36 (Drosophila)	16q24.1,	GO:0006508~proteolysis,GO:0009057~macromolecule catabolic process,GO:0019941~modification-dependent protein catabolic process,GO:0030163~protein catabolic process,GO:0043632~modification-dependent macromolecule catabolic process,GO:0044257~cellular protein catabolic process,GO:0044265~cellular macromolecule catabolic process,GO:0051603~proteolysis involved in cellular protein catabolic process,				KLHL36,
CIC	23152	-0.634402	1674.3	416.102	0.248523	capicua homolog (Drosophila)	19q13.2,	GO:0006350~transcription,GO:0045449~regulation of transcription,		GO:0003677~DNA binding,		Cic,
TXNL1	9352	0.633796	1622.27	378.802	0.233501	thioredoxin-like 1	18q21.31,	GO:0006091~generation of precursor metabolites and energy,GO:0019725~cellular homeostasis,GO:0022900~electron transport chain,GO:0042592~homeostatic process,GO:0045454~cell redox homeostasis,GO:0055114~oxidation reduction,		GO:0015036~disulfide oxidoreductase activity,GO:0016667~oxidoreductase activity, acting on sulfur group of donors,		txnl1,
MYL12A	10627	0.633604	7838.71	3324.21	0.424076	myosin, light chain 12A, regulatory, non-sarcomeric	18p11.31,		GO:0005856~cytoskeleton,GO:0015629~actin cytoskeleton,GO:0016459~myosin complex,GO:0043228~non-membrane-bounded organelle,GO:0043232~intracellular non-membrane-bounded organelle,GO:0044430~cytoskeletal part,	GO:0003774~motor activity,GO:0005509~calcium ion binding,GO:0043167~ion binding,GO:0043169~cation binding,GO:0046872~metal ion binding,	hsa04510:Focal adhesion,hsa04530:Tight junction,hsa04670:Leukocyte transendothelial migration,hsa04810:Regulation of actin cytoskeleton,	MYL12A,
VDAC1	7416	0.63335	6131.22	2222.51	0.36249	voltage-dependent anion channel 1; similar to voltage-dependent anion channel 1	5q31,Xq21.1,	GO:0001662~behavioral fear response,GO:0002209~behavioral defense response,GO:0006811~ion transport,GO:0006820~anion transport,GO:0006915~apoptosis,GO:0006952~defense response,GO:0007267~cell-cell signaling,GO:0007268~synaptic transmission,GO:0007270~nerve-nerve synaptic transmission,GO:0007610~behavior,GO:0007611~learning or memory,GO:0007612~learning,GO:0008219~cell death,GO:0012501~programmed …	GO:0005739~mitochondrion,GO:0005740~mitochondrial envelope,GO:0005741~mitochondrial outer membrane,GO:0005743~mitochondrial inner membrane,GO:0005759~mitochondrial matrix,GO:0005886~plasma membrane,GO:0009295~nucleoid,GO:0016021~integral to membrane,GO:0019866~organelle inner membrane,GO:0019867~outer membrane,GO:0031090~organelle membrane,GO:0031224~intrinsic to membrane,GO:0031966~mitochondrial…	GO:0005216~ion channel activity,GO:0005244~voltage-gated ion channel activity,GO:0005253~anion channel activity,GO:0008308~voltage-gated anion channel activity,GO:0008509~anion transmembrane transporter activity,GO:0015267~channel activity,GO:0022803~passive transmembrane transporter activity,GO:0022832~voltage-gated channel activity,GO:0022836~gated channel activity,GO:0022838~substrate specific…	hsa04020:Calcium signaling pathway,hsa05012:Parkinson's disease,hsa05016:Huntington's disease,	VDAC1,VDAC1P1,
KPNA4	3840	0.633318	2612.18	1069.74	0.40952	karyopherin alpha 4 (importin alpha 3)	3q25.33,	GO:0006605~protein targeting,GO:0006606~protein import into nucleus,GO:0006607~NLS-bearing substrate import into nucleus,GO:0006886~intracellular protein transport,GO:0006913~nucleocytoplasmic transport,GO:0008104~protein localization,GO:0015031~protein transport,GO:0017038~protein import,GO:0033365~protein localization in organelle,GO:0034504~protein localization in nucleus,GO:0034613~cellular p…	GO:0005635~nuclear envelope,GO:0005643~nuclear pore,GO:0012505~endomembrane system,GO:0016021~integral to membrane,GO:0031224~intrinsic to membrane,GO:0031967~organelle envelope,GO:0031975~envelope,GO:0046930~pore complex,	GO:0008565~protein transporter activity,		KPNA4,
CBR4	84869	0.632225	440.443	111.388	0.2529	carbonyl reductase 4	4q32.3,	GO:0006461~protein complex assembly,GO:0043933~macromolecular complex subunit organization,GO:0051259~protein oligomerization,GO:0051260~protein homooligomerization,GO:0051262~protein tetramerization,GO:0051289~protein homotetramerization,GO:0055114~oxidation reduction,GO:0065003~macromolecular complex assembly,GO:0070271~protein complex biogenesis,	GO:0005739~mitochondrion,GO:0005759~mitochondrial matrix,GO:0031974~membrane-enclosed lumen,GO:0031980~mitochondrial lumen,GO:0043233~organelle lumen,GO:0044429~mitochondrial part,GO:0070013~intracellular organelle lumen,	GO:0000166~nucleotide binding,GO:0003959~NADPH dehydrogenase activity,GO:0008753~NADPH dehydrogenase (quinone) activity,GO:0016651~oxidoreductase activity, acting on NADH or NADPH,GO:0048037~cofactor binding,GO:0048038~quinone binding,GO:0050661~NADP or NADPH binding,GO:0050662~coenzyme binding,GO:0070402~NADPH binding,		cbr4,
CDKN2AIPNL	91368	0.632171	334.59	123.938	0.370418	CDKN2A interacting protein N-terminal like	5q31.1,					cdkn2aipnl,
HCFC2	29915	0.630666	397.954	134.782	0.338686	host cell factor C2	12q23.3,	GO:0006355~regulation of transcription, DNA-dependent,GO:0006357~regulation of transcription from RNA polymerase II promoter,GO:0016032~viral reproduction,GO:0045449~regulation of transcription,GO:0051252~regulation of RNA metabolic process,	GO:0005886~plasma membrane,GO:0005912~adherens junction,GO:0005924~cell-substrate adherens junction,GO:0005925~focal adhesion,GO:0016323~basolateral plasma membrane,GO:0030054~cell junction,GO:0030055~cell-substrate junction,GO:0044459~plasma membrane part,GO:0070161~anchoring junction,	GO:0003702~RNA polymerase II transcription factor activity,GO:0003712~transcription cofactor activity,GO:0003713~transcription coactivator activity,GO:0008134~transcription factor binding,GO:0016563~transcription activator activity,GO:0030528~transcription regulator activity,		Hcfc2,
SELK	58515	0.630569	691.146	299.641	0.433543	selenoprotein K; similar to HSPC297	19q13.12,3p21.31,	GO:0006979~response to oxidative stress,	GO:0005783~endoplasmic reticulum,	GO:0008430~selenium binding,		LOC100129085,Selk,
MON1B	22879	-0.630442	708.004	189.683	0.267912	MON1 homolog B (yeast)	16q23.1,					MON1B,
NFU1	27247	0.630437	501.984	202.314	0.40303	NFU1 iron-sulfur cluster scaffold homolog (S. cerevisiae)	2p15-p13,	GO:0016226~iron-sulfur cluster assembly,GO:0031163~metallo-sulfur cluster assembly,GO:0051186~cofactor metabolic process,GO:0051188~cofactor biosynthetic process,	GO:0005739~mitochondrion,GO:0005829~cytosol,	GO:0005506~iron ion binding,GO:0043167~ion binding,GO:0043169~cation binding,GO:0046872~metal ion binding,GO:0046914~transition metal ion binding,GO:0051536~iron-sulfur cluster binding,GO:0051539~4 iron, 4 sulfur cluster binding,GO:0051540~metal cluster binding,		nfu1,
STAMBP	10617	0.629247	797.538	169.278	0.21225	STAM binding protein	2p13.1,	GO:0006508~proteolysis,GO:0006916~anti-apoptosis,GO:0007242~intracellular signaling cascade,GO:0007243~protein kinase cascade,GO:0007259~JAK-STAT cascade,GO:0008284~positive regulation of cell proliferation,GO:0009057~macromolecule catabolic process,GO:0010941~regulation of cell death,GO:0019941~modification-dependent protein catabolic process,GO:0030163~protein catabolic process,GO:0042127~regul…	GO:0005768~endosome,GO:0005769~early endosome,GO:0019898~extrinsic to membrane,	GO:0004221~ubiquitin thiolesterase activity,GO:0008233~peptidase activity,GO:0008237~metallopeptidase activity,GO:0008270~zinc ion binding,GO:0016790~thiolester hydrolase activity,GO:0043167~ion binding,GO:0043169~cation binding,GO:0046872~metal ion binding,GO:0046914~transition metal ion binding,GO:0070011~peptidase activity, acting on L-amino acid peptides,	hsa04144:Endocytosis,	STAMBP,
DNAJC24	120526	0.629141	242.132	83.3175	0.3441	DnaJ (Hsp40) homolog, subfamily C, member 24	11p13,			GO:0008270~zinc ion binding,GO:0031072~heat shock protein binding,GO:0043167~ion binding,GO:0043169~cation binding,GO:0046872~metal ion binding,GO:0046914~transition metal ion binding,		DNAJC24,
TIMM8B	26521	0.628653	943.134	471.685	0.500125	similar to translocase of inner mitochondrial membrane 8 homolog B; translocase of inner mitochondrial membrane 8 homolog B (yeast)	11q23.1-q23.2,Xq26.2,	GO:0006605~protein targeting,GO:0006612~protein targeting to membrane,GO:0006626~protein targeting to mitochondrion,GO:0006839~mitochondrial transport,GO:0006886~intracellular protein transport,GO:0007005~mitochondrion organization,GO:0007006~mitochondrial membrane organization,GO:0007007~inner mitochondrial membrane organization,GO:0007600~sensory perception,GO:0007605~sensory perception of soun…	GO:0005739~mitochondrion,GO:0005740~mitochondrial envelope,GO:0005743~mitochondrial inner membrane,GO:0005744~mitochondrial inner membrane presequence translocase complex,GO:0005758~mitochondrial intermembrane space,GO:0019866~organelle inner membrane,GO:0031090~organelle membrane,GO:0031966~mitochondrial membrane,GO:0031967~organelle envelope,GO:0031970~organelle envelope lumen,GO:0031974~membra…	GO:0008270~zinc ion binding,GO:0043167~ion binding,GO:0043169~cation binding,GO:0046872~metal ion binding,GO:0046914~transition metal ion binding,		LOC100131128,TIMM8B,
TANC2	26115	-0.628419	915.155	425.84	0.46532	tetratricopeptide repeat, ankyrin repeat and coiled-coil containing 2	17q23.3,					TANC2,
MED4	29079	0.628155	976.659	168.629	0.172659	mediator complex subunit 4	13q14.2,	GO:0006350~transcription,GO:0006351~transcription, DNA-dependent,GO:0006352~transcription initiation,GO:0006355~regulation of transcription, DNA-dependent,GO:0006357~regulation of transcription from RNA polymerase II promoter,GO:0006366~transcription from RNA polymerase II promoter,GO:0006367~transcription initiation from RNA polymerase II promoter,GO:0006461~protein complex assembly,GO:0007242~i…	GO:0000119~mediator complex,GO:0005654~nucleoplasm,GO:0005730~nucleolus,GO:0016592~Srb-mediator complex,GO:0031974~membrane-enclosed lumen,GO:0031981~nuclear lumen,GO:0043228~non-membrane-bounded organelle,GO:0043232~intracellular non-membrane-bounded organelle,GO:0043233~organelle lumen,GO:0044451~nucleoplasm part,GO:0070013~intracellular organelle lumen,	GO:0003702~RNA polymerase II transcription factor activity,GO:0003712~transcription cofactor activity,GO:0003713~transcription coactivator activity,GO:0008134~transcription factor binding,GO:0016251~general RNA polymerase II transcription factor activity,GO:0016455~RNA polymerase II transcription mediator activity,GO:0016563~transcription activator activity,GO:0030374~ligand-dependent nuclear rec…		med4,
NDUFA1	4694	0.628145	1989.27	972.268	0.488757	NADH dehydrogenase (ubiquinone) 1 alpha subcomplex, 1, 7.5kDa	Xq24,	GO:0006091~generation of precursor metabolites and energy,GO:0006119~oxidative phosphorylation,GO:0006120~mitochondrial electron transport, NADH to ubiquinone,GO:0006793~phosphorus metabolic process,GO:0006796~phosphate metabolic process,GO:0015980~energy derivation by oxidation of organic compounds,GO:0016310~phosphorylation,GO:0022900~electron transport chain,GO:0022904~respiratory electron tra…	GO:0005739~mitochondrion,GO:0005740~mitochondrial envelope,GO:0005743~mitochondrial inner membrane,GO:0005746~mitochondrial respiratory chain,GO:0005747~mitochondrial respiratory chain complex I,GO:0016021~integral to membrane,GO:0019866~organelle inner membrane,GO:0030964~NADH dehydrogenase complex,GO:0031090~organelle membrane,GO:0031224~intrinsic to membrane,GO:0031966~mitochondrial membrane,G…	GO:0003954~NADH dehydrogenase activity,GO:0008137~NADH dehydrogenase (ubiquinone) activity,GO:0016651~oxidoreductase activity, acting on NADH or NADPH,GO:0016655~oxidoreductase activity, acting on NADH or NADPH, quinone or similar compound as acceptor,GO:0050136~NADH dehydrogenase (quinone) activity,	hsa00190:Oxidative phosphorylation,hsa05010:Alzheimer's disease,hsa05012:Parkinson's disease,hsa05016:Huntington's disease,	NDUFA1,
USP39	10713	0.627615	1068.88	153.212	0.143339	ubiquitin specific peptidase 39	2p11.2,	GO:0000245~spliceosome assembly,GO:0000375~RNA splicing, via transesterification reactions,GO:0000377~RNA splicing, via transesterification reactions with bulged adenosine as nucleophile,GO:0000398~nuclear mRNA splicing, via spliceosome,GO:0006396~RNA processing,GO:0006397~mRNA processing,GO:0006508~proteolysis,GO:0006511~ubiquitin-dependent protein catabolic process,GO:0008380~RNA splicing,GO:00…		GO:0004221~ubiquitin thiolesterase activity,GO:0008270~zinc ion binding,GO:0016790~thiolester hydrolase activity,GO:0043167~ion binding,GO:0043169~cation binding,GO:0046872~metal ion binding,GO:0046914~transition metal ion binding,	hsa03040:Spliceosome,	Usp39,
SLC25A46	91137	0.626477	828.135	319.588	0.385913	solute carrier family 25, member 46	5q22.1,	GO:0055085~transmembrane transport,	GO:0005739~mitochondrion,GO:0005740~mitochondrial envelope,GO:0005743~mitochondrial inner membrane,GO:0016021~integral to membrane,GO:0019866~organelle inner membrane,GO:0031090~organelle membrane,GO:0031224~intrinsic to membrane,GO:0031966~mitochondrial membrane,GO:0031967~organelle envelope,GO:0031975~envelope,GO:0044429~mitochondrial part,			SLC25A46,
UQCRC1	7384	0.626153	6651.24	2813.96	0.423072	ubiquinol-cytochrome c reductase core protein I	3p21.3,	GO:0006091~generation of precursor metabolites and energy,GO:0006119~oxidative phosphorylation,GO:0006122~mitochondrial electron transport, ubiquinol to cytochrome c,GO:0006508~proteolysis,GO:0006793~phosphorus metabolic process,GO:0006796~phosphate metabolic process,GO:0009060~aerobic respiration,GO:0010033~response to organic substance,GO:0014823~response to activity,GO:0015980~energy derivatio…	GO:0005739~mitochondrion,GO:0005740~mitochondrial envelope,GO:0005743~mitochondrial inner membrane,GO:0005746~mitochondrial respiratory chain,GO:0005750~mitochondrial respiratory chain complex III,GO:0019866~organelle inner membrane,GO:0031090~organelle membrane,GO:0031966~mitochondrial membrane,GO:0031967~organelle envelope,GO:0031975~envelope,GO:0044429~mitochondrial part,GO:0044455~mitochondri…	GO:0004175~endopeptidase activity,GO:0004222~metalloendopeptidase activity,GO:0008121~ubiquinol-cytochrome-c reductase activity,GO:0008233~peptidase activity,GO:0008237~metallopeptidase activity,GO:0008270~zinc ion binding,GO:0015077~monovalent inorganic cation transmembrane transporter activity,GO:0015078~hydrogen ion transmembrane transporter activity,GO:0016679~oxidoreductase activity, acting …	hsa00190:Oxidative phosphorylation,hsa04260:Cardiac muscle contraction,hsa05010:Alzheimer's disease,hsa05012:Parkinson's disease,hsa05016:Huntington's disease,	Uqcrc1,
MDH1	4190	0.626115	4215.07	2518.21	0.597429	malate dehydrogenase 1, NAD (soluble)	2p13.3,	GO:0005996~monosaccharide metabolic process,GO:0006006~glucose metabolic process,GO:0006007~glucose catabolic process,GO:0006084~acetyl-CoA metabolic process,GO:0006091~generation of precursor metabolites and energy,GO:0006096~glycolysis,GO:0006099~tricarboxylic acid cycle,GO:0006107~oxaloacetate metabolic process,GO:0006108~malate metabolic process,GO:0006732~coenzyme metabolic process,GO:000673…	GO:0000267~cell fraction,GO:0005625~soluble fraction,GO:0005829~cytosol,	GO:0000166~nucleotide binding,GO:0004470~malic enzyme activity,GO:0016615~malate dehydrogenase activity,GO:0030060~L-malate dehydrogenase activity,GO:0048037~cofactor binding,GO:0050662~coenzyme binding,GO:0051287~NAD or NADH binding,	hsa00020:Citrate cycle (TCA cycle),hsa00620:Pyruvate metabolism,hsa00630:Glyoxylate and dicarboxylate metabolism,	Mdh1,
UQCRHL	440567	0.625935	930.987	276.81	0.29733	ubiquinol-cytochrome c reductase hinge protein-like; ubiquinol-cytochrome c reductase hinge protein	1p33,1p36.21,	GO:0006091~generation of precursor metabolites and energy,GO:0006119~oxidative phosphorylation,GO:0006122~mitochondrial electron transport, ubiquinol to cytochrome c,GO:0006461~protein complex assembly,GO:0006793~phosphorus metabolic process,GO:0006796~phosphate metabolic process,GO:0009060~aerobic respiration,GO:0015980~energy derivation by oxidation of organic compounds,GO:0016310~phosphorylati…	GO:0005739~mitochondrion,GO:0005740~mitochondrial envelope,GO:0005743~mitochondrial inner membrane,GO:0005746~mitochondrial respiratory chain,GO:0005750~mitochondrial respiratory chain complex III,GO:0019866~organelle inner membrane,GO:0031090~organelle membrane,GO:0031966~mitochondrial membrane,GO:0031967~organelle envelope,GO:0031975~envelope,GO:0044429~mitochondrial part,GO:0044455~mitochondri…	GO:0008121~ubiquinol-cytochrome-c reductase activity,GO:0015077~monovalent inorganic cation transmembrane transporter activity,GO:0015078~hydrogen ion transmembrane transporter activity,GO:0016679~oxidoreductase activity, acting on diphenols and related substances as donors,GO:0016681~oxidoreductase activity, acting on diphenols and related substances as donors, cytochrome as acceptor,GO:0022890~…	hsa00190:Oxidative phosphorylation,hsa04260:Cardiac muscle contraction,hsa05010:Alzheimer's disease,hsa05012:Parkinson's disease,hsa05016:Huntington's disease,	Uqcrh,UQCRHL,
PSMA6	5687	0.625883	2010.47	576.232	0.286616	proteasome (prosome, macropain) subunit, alpha type, 6	14q13,	GO:0000278~mitotic cell cycle,GO:0006508~proteolysis,GO:0006511~ubiquitin-dependent protein catabolic process,GO:0007049~cell cycle,GO:0009057~macromolecule catabolic process,GO:0010498~proteasomal protein catabolic process,GO:0010604~positive regulation of macromolecule metabolic process,GO:0010605~negative regulation of macromolecule metabolic process,GO:0019941~modification-dependent protein c…	GO:0000502~proteasome complex,GO:0005739~mitochondrion,GO:0005839~proteasome core complex,GO:0019773~proteasome core complex, alpha-subunit complex,	GO:0003723~RNA binding,GO:0004175~endopeptidase activity,GO:0004298~threonine-type endopeptidase activity,GO:0008233~peptidase activity,GO:0070003~threonine-type peptidase activity,GO:0070011~peptidase activity, acting on L-amino acid peptides,	hsa03050:Proteasome,	Psma6,
UBAC1	10422	0.624448	1742.95	858.324	0.492454	UBA domain containing 1	9q34.3,	GO:0006508~proteolysis,GO:0009057~macromolecule catabolic process,GO:0019941~modification-dependent protein catabolic process,GO:0030163~protein catabolic process,GO:0043632~modification-dependent macromolecule catabolic process,GO:0044257~cellular protein catabolic process,GO:0044265~cellular macromolecule catabolic process,GO:0051603~proteolysis involved in cellular protein catabolic process,	GO:0005730~nucleolus,GO:0005886~plasma membrane,GO:0031974~membrane-enclosed lumen,GO:0031981~nuclear lumen,GO:0043228~non-membrane-bounded organelle,GO:0043232~intracellular non-membrane-bounded organelle,GO:0043233~organelle lumen,GO:0070013~intracellular organelle lumen,			ubac1,
FDX1	2230	0.624409	538.856	90.9815	0.168842	ferredoxin 1	11q22,	GO:0006091~generation of precursor metabolites and energy,GO:0022900~electron transport chain,GO:0055114~oxidation reduction,	GO:0005739~mitochondrion,GO:0005759~mitochondrial matrix,GO:0031974~membrane-enclosed lumen,GO:0031980~mitochondrial lumen,GO:0043233~organelle lumen,GO:0044429~mitochondrial part,GO:0070013~intracellular organelle lumen,	GO:0005506~iron ion binding,GO:0009055~electron carrier activity,GO:0043167~ion binding,GO:0043169~cation binding,GO:0046872~metal ion binding,GO:0046914~transition metal ion binding,GO:0051536~iron-sulfur cluster binding,GO:0051537~2 iron, 2 sulfur cluster binding,GO:0051540~metal cluster binding,		FDX1,
CHCHD4	131474	0.624196	280.631	58.4983	0.208452	coiled-coil-helix-coiled-coil-helix domain containing 4	3p25.1,	GO:0008104~protein localization,GO:0015031~protein transport,GO:0045184~establishment of protein localization,GO:0055085~transmembrane transport,	GO:0005739~mitochondrion,GO:0005740~mitochondrial envelope,GO:0005758~mitochondrial intermembrane space,GO:0031967~organelle envelope,GO:0031970~organelle envelope lumen,GO:0031974~membrane-enclosed lumen,GO:0031975~envelope,GO:0044429~mitochondrial part,			Chchd4,
DPM1	8813	0.623656	621.034	151.793	0.24442	dolichyl-phosphate mannosyltransferase polypeptide 1, catalytic subunit	20q13.13,	GO:0006486~protein amino acid glycosylation,GO:0006493~protein amino acid O-linked glycosylation,GO:0006497~protein amino acid lipidation,GO:0006505~GPI anchor metabolic process,GO:0006506~GPI anchor biosynthetic process,GO:0006644~phospholipid metabolic process,GO:0006650~glycerophospholipid metabolic process,GO:0006720~isoprenoid metabolic process,GO:0008610~lipid biosynthetic process,GO:000865…	GO:0000267~cell fraction,GO:0005624~membrane fraction,GO:0005626~insoluble fraction,GO:0005783~endoplasmic reticulum,GO:0005789~endoplasmic reticulum membrane,GO:0012505~endomembrane system,GO:0031090~organelle membrane,GO:0031501~mannosyltransferase complex,GO:0033185~dolichol-phosphate-mannose synthase complex,GO:0042175~nuclear envelope-endoplasmic reticulum network,GO:0044432~endoplasmic reti…	GO:0000030~mannosyltransferase activity,GO:0004169~dolichyl-phosphate-mannose-protein mannosyltransferase activity,GO:0004582~dolichyl-phosphate beta-D-mannosyltransferase activity,	hsa00510:N-Glycan biosynthesis,	DPM1,
HRSP12	10247	0.623262	258.049	79.1625	0.306774	heat-responsive protein 12	8q22,	GO:0006417~regulation of translation,GO:0006449~regulation of translational termination,GO:0010608~posttranscriptional regulation of gene expression,GO:0032268~regulation of cellular protein metabolic process,GO:0043244~regulation of protein complex disassembly,		GO:0004518~nuclease activity,GO:0004519~endonuclease activity,		Hrsp12,
GMEB2	26205	-0.623022	543.298	103.408	0.190334	glucocorticoid modulatory element binding protein 2	20q13.33,	GO:0006350~transcription,GO:0006351~transcription, DNA-dependent,GO:0006366~transcription from RNA polymerase II promoter,GO:0032774~RNA biosynthetic process,GO:0045449~regulation of transcription,		GO:0003677~DNA binding,GO:0003702~RNA polymerase II transcription factor activity,GO:0008270~zinc ion binding,GO:0030528~transcription regulator activity,GO:0043167~ion binding,GO:0043169~cation binding,GO:0046872~metal ion binding,GO:0046914~transition metal ion binding,		GMEB2,
TMEM14B	81853	0.622696	786.66	313.717	0.398797	transmembrane protein 14D; transmembrane protein 14B	10q21.3,6p25.1-p23,		GO:0016021~integral to membrane,GO:0031224~intrinsic to membrane,			tmem14b,TMEM14D,
BCL2L13	23786	0.621775	1693.54	491.722	0.290351	BCL2-like 13 (apoptosis facilitator)	22q11.1,	GO:0006915~apoptosis,GO:0006917~induction of apoptosis,GO:0006919~activation of caspase activity,GO:0008219~cell death,GO:0010941~regulation of cell death,GO:0010942~positive regulation of cell death,GO:0010952~positive regulation of peptidase activity,GO:0012501~programmed cell death,GO:0012502~induction of programmed cell death,GO:0016265~death,GO:0042981~regulation of apoptosis,GO:0043065~posi…	GO:0005739~mitochondrion,GO:0016021~integral to membrane,GO:0031224~intrinsic to membrane,	GO:0008047~enzyme activator activity,GO:0008656~caspase activator activity,GO:0016504~peptidase activator activity,GO:0043028~caspase regulator activity,		BCL2L13,
MRPS23	51649	0.620477	622.86	155.836	0.250195	mitochondrial ribosomal protein S23	17q22-q23,		GO:0005739~mitochondrion,GO:0005840~ribosome,GO:0030529~ribonucleoprotein complex,GO:0043228~non-membrane-bounded organelle,GO:0043232~intracellular non-membrane-bounded organelle,			MRPS23,
FGFR1OP2	26127	0.620359	516.089	126.104	0.244345	FGFR1 oncogene partner 2	12p11.23,					FGFR1OP2,
ZRANB2	9406	0.620356	872.785	197.479	0.226263	zinc finger, RAN-binding domain containing 2	1p31,	GO:0006396~RNA processing,GO:0006397~mRNA processing,GO:0008380~RNA splicing,GO:0016071~mRNA metabolic process,		GO:0003677~DNA binding,GO:0003700~transcription factor activity,GO:0003723~RNA binding,GO:0008270~zinc ion binding,GO:0030528~transcription regulator activity,GO:0043167~ion binding,GO:0043169~cation binding,GO:0046872~metal ion binding,GO:0046914~transition metal ion binding,		Zranb2,
PLXNB2	23654	-0.620049	8618.63	3867.36	0.44872	plexin B2	22q13.33,	GO:0010720~positive regulation of cell development,GO:0010769~regulation of cell morphogenesis involved in differentiation,GO:0010975~regulation of neuron projection development,GO:0022604~regulation of cell morphogenesis,GO:0031344~regulation of cell projection organization,GO:0031346~positive regulation of cell projection organization,GO:0045597~positive regulation of cell differentiation,GO:00…	GO:0016021~integral to membrane,GO:0031224~intrinsic to membrane,		hsa04360:Axon guidance,	plxnb2,
KIAA1522	57648	-0.619777	6151.92	2687.91	0.436922	KIAA1522	1p35.1,					KIAA1522,
TIPRL	261726	0.619452	933.242	236.705	0.253637	TIP41, TOR signaling pathway regulator-like (S. cerevisiae)	1q23.2,					TIPRL,
MOCS2	4338	0.618727	627.973	261.394	0.41625	molybdenum cofactor synthesis 2	5q11,	GO:0006732~coenzyme metabolic process,GO:0006777~Mo-molybdopterin cofactor biosynthetic process,GO:0006790~sulfur metabolic process,GO:0009108~coenzyme biosynthetic process,GO:0018130~heterocycle biosynthetic process,GO:0019438~aromatic compound biosynthetic process,GO:0019720~Mo-molybdopterin cofactor metabolic process,GO:0032324~molybdopterin cofactor biosynthetic process,GO:0042558~pteridine a…	GO:0005829~cytosol,GO:0019008~molybdopterin synthase complex,	GO:0030366~Mo-molybdopterin synthase activity,GO:0042802~identical protein binding,		MOCS2,
HSDL2	84263	0.618658	1860.67	1199.58	0.644705	hydroxysteroid dehydrogenase like 2	9q32,	GO:0055114~oxidation reduction,	GO:0005739~mitochondrion,			hsdl2,
COPS8	10920	0.618574	800.708	335.913	0.419521	COP9 constitutive photomorphogenic homolog subunit 8 (Arabidopsis)	2q37.3,		GO:0008180~signalosome,			Cops8,
NDUFA5	4698	0.618261	1411.32	817.233	0.579054	NADH dehydrogenase (ubiquinone) 1 alpha subcomplex, 5, 13kDa	7q32,	GO:0006091~generation of precursor metabolites and energy,GO:0006119~oxidative phosphorylation,GO:0006120~mitochondrial electron transport, NADH to ubiquinone,GO:0006793~phosphorus metabolic process,GO:0006796~phosphate metabolic process,GO:0015980~energy derivation by oxidation of organic compounds,GO:0016310~phosphorylation,GO:0022900~electron transport chain,GO:0022904~respiratory electron tra…	GO:0005739~mitochondrion,GO:0005740~mitochondrial envelope,GO:0005743~mitochondrial inner membrane,GO:0005746~mitochondrial respiratory chain,GO:0005747~mitochondrial respiratory chain complex I,GO:0019866~organelle inner membrane,GO:0030964~NADH dehydrogenase complex,GO:0031090~organelle membrane,GO:0031966~mitochondrial membrane,GO:0031967~organelle envelope,GO:0031975~envelope,GO:0044429~mitoc…	GO:0003954~NADH dehydrogenase activity,GO:0008137~NADH dehydrogenase (ubiquinone) activity,GO:0016651~oxidoreductase activity, acting on NADH or NADPH,GO:0016655~oxidoreductase activity, acting on NADH or NADPH, quinone or similar compound as acceptor,GO:0050136~NADH dehydrogenase (quinone) activity,	hsa00190:Oxidative phosphorylation,hsa05010:Alzheimer's disease,hsa05012:Parkinson's disease,hsa05016:Huntington's disease,	NDUFA5,
PCNXL3	399909	-0.617741	1511.51	437.613	0.28952	pecanex-like 3 (Drosophila)	11q13.1,		GO:0016021~integral to membrane,GO:0031224~intrinsic to membrane,			PCNXL3,
TRRAP	8295	-0.617193	1488.92	466.569	0.313362	transformation/transcription domain-associated protein	7q21.2-q22.1,	GO:0000075~cell cycle checkpoint,GO:0006325~chromatin organization,GO:0006350~transcription,GO:0006473~protein amino acid acetylation,GO:0007093~mitotic cell cycle checkpoint,GO:0007346~regulation of mitotic cell cycle,GO:0016568~chromatin modification,GO:0016569~covalent chromatin modification,GO:0016570~histone modification,GO:0016573~histone acetylation,GO:0016578~histone deubiquitination,GO:0…	GO:0000123~histone acetyltransferase complex,GO:0000125~PCAF complex,GO:0005654~nucleoplasm,GO:0005667~transcription factor complex,GO:0016591~DNA-directed RNA polymerase II, holoenzyme,GO:0030914~STAGA complex,GO:0031974~membrane-enclosed lumen,GO:0031981~nuclear lumen,GO:0033276~transcription factor TFTC complex,GO:0035267~NuA4 histone acetyltransferase complex,GO:0043189~H4/H2A histone acetylt…	GO:0003712~transcription cofactor activity,GO:0003713~transcription coactivator activity,GO:0008134~transcription factor binding,GO:0016563~transcription activator activity,GO:0030528~transcription regulator activity,		TRRAP,
ANKRD46	157567	0.617176	422.031	174.708	0.413969	ankyrin repeat domain 46	8q22.3,		GO:0016021~integral to membrane,GO:0031224~intrinsic to membrane,			Ankrd46,
IGF1R	3480	-0.61704	1732.99	641.908	0.370406	insulin-like growth factor 1 receptor	15q26.3,	GO:0000902~cell morphogenesis,GO:0000904~cell morphogenesis involved in differentiation,GO:0003006~reproductive developmental process,GO:0006275~regulation of DNA replication,GO:0006461~protein complex assembly,GO:0006468~protein amino acid phosphorylation,GO:0006793~phosphorus metabolic process,GO:0006796~phosphate metabolic process,GO:0006916~anti-apoptosis,GO:0006955~immune response,GO:0007163…	GO:0000267~cell fraction,GO:0005624~membrane fraction,GO:0005626~insoluble fraction,GO:0005792~microsome,GO:0005886~plasma membrane,GO:0005887~integral to plasma membrane,GO:0016021~integral to membrane,GO:0031224~intrinsic to membrane,GO:0031226~intrinsic to plasma membrane,GO:0042598~vesicular fraction,GO:0042995~cell projection,GO:0043005~neuron projection,GO:0044459~plasma membrane part,	GO:0000166~nucleotide binding,GO:0001882~nucleoside binding,GO:0001883~purine nucleoside binding,GO:0004672~protein kinase activity,GO:0004713~protein tyrosine kinase activity,GO:0004714~transmembrane receptor protein tyrosine kinase activity,GO:0005158~insulin receptor binding,GO:0005520~insulin-like growth factor binding,GO:0005524~ATP binding,GO:0017046~peptide hormone binding,GO:0017076~purin…	hsa04114:Oocyte meiosis,hsa04144:Endocytosis,hsa04510:Focal adhesion,hsa04520:Adherens junction,hsa04730:Long-term depression,hsa04914:Progesterone-mediated oocyte maturation,hsa05200:Pathways in cancer,hsa05210:Colorectal cancer,hsa05214:Glioma,hsa05215:Prostate cancer,hsa05218:Melanoma,	IGF1R,
USMG5	84833	0.61687	1040.12	501.095	0.481766	up-regulated during skeletal muscle growth 5 homolog (mouse)	10q24.33,		GO:0005739~mitochondrion,GO:0005740~mitochondrial envelope,GO:0005743~mitochondrial inner membrane,GO:0016021~integral to membrane,GO:0019866~organelle inner membrane,GO:0031090~organelle membrane,GO:0031224~intrinsic to membrane,GO:0031966~mitochondrial membrane,GO:0031967~organelle envelope,GO:0031975~envelope,GO:0044429~mitochondrial part,			USMG5,
RSL24D1	51187	0.616403	1789.13	458.609	0.256331	ribosomal L24 domain containing 1; similar to ribosomal protein L24-like	15q21,18q21.31,	GO:0006412~translation,GO:0022613~ribonucleoprotein complex biogenesis,GO:0042254~ribosome biogenesis,	GO:0005730~nucleolus,GO:0005840~ribosome,GO:0030529~ribonucleoprotein complex,GO:0031974~membrane-enclosed lumen,GO:0031981~nuclear lumen,GO:0043228~non-membrane-bounded organelle,GO:0043232~intracellular non-membrane-bounded organelle,GO:0043233~organelle lumen,GO:0070013~intracellular organelle lumen,	GO:0003735~structural constituent of ribosome,GO:0005198~structural molecule activity,	hsa03010:Ribosome,	RSL24D1,RSL24D1P11,
MDH2	4191	0.61637	7459.27	3465.91	0.464645	malate dehydrogenase 2, NAD (mitochondrial)	7cen-q22,	GO:0005996~monosaccharide metabolic process,GO:0006006~glucose metabolic process,GO:0006007~glucose catabolic process,GO:0006084~acetyl-CoA metabolic process,GO:0006091~generation of precursor metabolites and energy,GO:0006096~glycolysis,GO:0006099~tricarboxylic acid cycle,GO:0006107~oxaloacetate metabolic process,GO:0006108~malate metabolic process,GO:0006732~coenzyme metabolic process,GO:000673…	GO:0005739~mitochondrion,GO:0005740~mitochondrial envelope,GO:0005743~mitochondrial inner membrane,GO:0005759~mitochondrial matrix,GO:0019866~organelle inner membrane,GO:0031090~organelle membrane,GO:0031966~mitochondrial membrane,GO:0031967~organelle envelope,GO:0031974~membrane-enclosed lumen,GO:0031975~envelope,GO:0031980~mitochondrial lumen,GO:0043233~organelle lumen,GO:0044429~mitochondrial …	GO:0016615~malate dehydrogenase activity,GO:0030060~L-malate dehydrogenase activity,GO:0043621~protein self-association,GO:0046554~malate dehydrogenase (NADP+) activity,	hsa00020:Citrate cycle (TCA cycle),hsa00620:Pyruvate metabolism,hsa00630:Glyoxylate and dicarboxylate metabolism,	mdh2,
NDUFB2	4708	0.615748	1868.6	949.106	0.507923	NADH dehydrogenase (ubiquinone) 1 beta subcomplex, 2, 8kDa	7q34,	GO:0006091~generation of precursor metabolites and energy,GO:0006119~oxidative phosphorylation,GO:0006120~mitochondrial electron transport, NADH to ubiquinone,GO:0006793~phosphorus metabolic process,GO:0006796~phosphate metabolic process,GO:0015980~energy derivation by oxidation of organic compounds,GO:0016310~phosphorylation,GO:0022900~electron transport chain,GO:0022904~respiratory electron tra…	GO:0005739~mitochondrion,GO:0005740~mitochondrial envelope,GO:0005743~mitochondrial inner membrane,GO:0005746~mitochondrial respiratory chain,GO:0005747~mitochondrial respiratory chain complex I,GO:0019866~organelle inner membrane,GO:0030964~NADH dehydrogenase complex,GO:0031090~organelle membrane,GO:0031966~mitochondrial membrane,GO:0031967~organelle envelope,GO:0031975~envelope,GO:0044429~mitoc…	GO:0003954~NADH dehydrogenase activity,GO:0008137~NADH dehydrogenase (ubiquinone) activity,GO:0016651~oxidoreductase activity, acting on NADH or NADPH,GO:0016655~oxidoreductase activity, acting on NADH or NADPH, quinone or similar compound as acceptor,GO:0050136~NADH dehydrogenase (quinone) activity,	hsa00190:Oxidative phosphorylation,hsa05010:Alzheimer's disease,hsa05012:Parkinson's disease,hsa05016:Huntington's disease,	NDUFB2,
RBM15B	29890	-0.615685	2210.95	496.293	0.224471	RNA binding motif protein 15B	3p21.2,	GO:0000381~regulation of alternative nuclear mRNA splicing, via spliceosome,GO:0006350~transcription,GO:0006396~RNA processing,GO:0006397~mRNA processing,GO:0006913~nucleocytoplasmic transport,GO:0008380~RNA splicing,GO:0009890~negative regulation of biosynthetic process,GO:0010558~negative regulation of macromolecule biosynthetic process,GO:0010605~negative regulation of macromolecule metabolic …	GO:0005654~nucleoplasm,GO:0005730~nucleolus,GO:0031974~membrane-enclosed lumen,GO:0031981~nuclear lumen,GO:0043228~non-membrane-bounded organelle,GO:0043232~intracellular non-membrane-bounded organelle,GO:0043233~organelle lumen,GO:0070013~intracellular organelle lumen,	GO:0000166~nucleotide binding,GO:0003723~RNA binding,		RBM15B,
CENPQ	55166	0.613941	104.573	39.4046	0.376813	centromere protein Q	6p12.3,		GO:0000775~chromosome, centromeric region,GO:0005694~chromosome,GO:0043228~non-membrane-bounded organelle,GO:0043232~intracellular non-membrane-bounded organelle,GO:0044427~chromosomal part,			Cenpq,
ZNF609	23060	-0.61341	1013.49	352.713	0.348019	zinc finger protein 609	15q22.31,			GO:0008270~zinc ion binding,GO:0043167~ion binding,GO:0043169~cation binding,GO:0046872~metal ion binding,GO:0046914~transition metal ion binding,		znf609,
LPHN1	22859	-0.613379	705.909	333.925	0.473042	latrophilin 1	19p13.2,	GO:0007166~cell surface receptor linked signal transduction,GO:0007186~G-protein coupled receptor protein signaling pathway,GO:0007218~neuropeptide signaling pathway,	GO:0005886~plasma membrane,GO:0016021~integral to membrane,GO:0031224~intrinsic to membrane,	GO:0005529~sugar binding,GO:0030246~carbohydrate binding,		LPHN1,
ADAR	103	-0.613323	5152.16	1606.65	0.311841	adenosine deaminase, RNA-specific	1q21.1-q21.2,	GO:0006396~RNA processing,GO:0006397~mRNA processing,GO:0009451~RNA modification,GO:0010605~negative regulation of macromolecule metabolic process,GO:0010629~negative regulation of gene expression,GO:0016071~mRNA metabolic process,GO:0016458~gene silencing,GO:0016553~base conversion or substitution editing,GO:0031047~gene silencing by RNA,	GO:0005730~nucleolus,GO:0031974~membrane-enclosed lumen,GO:0031981~nuclear lumen,GO:0043228~non-membrane-bounded organelle,GO:0043232~intracellular non-membrane-bounded organelle,GO:0043233~organelle lumen,GO:0070013~intracellular organelle lumen,	GO:0003677~DNA binding,GO:0003723~RNA binding,GO:0003725~double-stranded RNA binding,GO:0003726~double-stranded RNA adenosine deaminase activity,GO:0004000~adenosine deaminase activity,GO:0008270~zinc ion binding,GO:0016814~hydrolase activity, acting on carbon-nitrogen (but not peptide) bonds, in cyclic amidines,GO:0019239~deaminase activity,GO:0043167~ion binding,GO:0043169~cation binding,GO:004…	hsa04623:Cytosolic DNA-sensing pathway,	Adar,
FUK	197258	-0.613313	349.717	70.4341	0.201403	fucokinase	16q22.1,	GO:0006793~phosphorus metabolic process,GO:0006796~phosphate metabolic process,GO:0016310~phosphorylation,		GO:0000166~nucleotide binding,GO:0001882~nucleoside binding,GO:0001883~purine nucleoside binding,GO:0005524~ATP binding,GO:0017076~purine nucleotide binding,GO:0030554~adenyl nucleotide binding,GO:0032553~ribonucleotide binding,GO:0032555~purine ribonucleotide binding,GO:0032559~adenyl ribonucleotide binding,GO:0050201~fucokinase activity,	hsa00051:Fructose and mannose metabolism,hsa00520:Amino sugar and nucleotide sugar metabolism,	FUK,
GPN3	51184	0.61331	384.749	137.91	0.358441	GPN-loop GTPase 3	12q24.11,			GO:0000166~nucleotide binding,GO:0005525~GTP binding,GO:0017076~purine nucleotide binding,GO:0019001~guanyl nucleotide binding,GO:0032553~ribonucleotide binding,GO:0032555~purine ribonucleotide binding,GO:0032561~guanyl ribonucleotide binding,		Gpn3,
?	10431	0.612535	989.921	248.797	0.25133	translocase of inner mitochondrial membrane 23 homolog (yeast); translocase of inner mitochondrial membrane 23 homolog B (yeast)	10q11.21-q11.23,10q11.23,	GO:0006605~protein targeting,GO:0006626~protein targeting to mitochondrion,GO:0006839~mitochondrial transport,GO:0006886~intracellular protein transport,GO:0007005~mitochondrion organization,GO:0008104~protein localization,GO:0015031~protein transport,GO:0017038~protein import,GO:0033365~protein localization in organelle,GO:0034613~cellular protein localization,GO:0045184~establishment of protein…	GO:0005739~mitochondrion,GO:0005740~mitochondrial envelope,GO:0005743~mitochondrial inner membrane,GO:0005744~mitochondrial inner membrane presequence translocase complex,GO:0005758~mitochondrial intermembrane space,GO:0016021~integral to membrane,GO:0019866~organelle inner membrane,GO:0031090~organelle membrane,GO:0031224~intrinsic to membrane,GO:0031966~mitochondrial membrane,GO:0031967~organel…	GO:0008320~protein transmembrane transporter activity,GO:0008565~protein transporter activity,GO:0015399~primary active transmembrane transporter activity,GO:0015405~P-P-bond-hydrolysis-driven transmembrane transporter activity,GO:0015450~P-P-bond-hydrolysis-driven protein transmembrane transporter activity,GO:0022884~macromolecule transmembrane transporter activity,		LOC10431,TIMM23B,
FAM193A	8603	-0.612272	645.405	136.019	0.21075	chromosome 4 open reading frame 8	4p16.3,					Fam193a,
COX15	1355	0.611943	985.122	197.648	0.200633	COX15 homolog, cytochrome c oxidase assembly protein (yeast)	10q24,	GO:0006091~generation of precursor metabolites and energy,GO:0006119~oxidative phosphorylation,GO:0006123~mitochondrial electron transport, cytochrome c to oxygen,GO:0006461~protein complex assembly,GO:0006778~porphyrin metabolic process,GO:0006779~porphyrin biosynthetic process,GO:0006783~heme biosynthetic process,GO:0006784~heme a biosynthetic process,GO:0006793~phosphorus metabolic process,GO:…	GO:0005739~mitochondrion,GO:0005740~mitochondrial envelope,GO:0005743~mitochondrial inner membrane,GO:0005746~mitochondrial respiratory chain,GO:0016021~integral to membrane,GO:0019866~organelle inner membrane,GO:0031090~organelle membrane,GO:0031224~intrinsic to membrane,GO:0031966~mitochondrial membrane,GO:0031967~organelle envelope,GO:0031975~envelope,GO:0044429~mitochondrial part,GO:0044455~m…	GO:0004129~cytochrome-c oxidase activity,GO:0015002~heme-copper terminal oxidase activity,GO:0015077~monovalent inorganic cation transmembrane transporter activity,GO:0015078~hydrogen ion transmembrane transporter activity,GO:0016675~oxidoreductase activity, acting on heme group of donors,GO:0016676~oxidoreductase activity, acting on heme group of donors, oxygen as acceptor,GO:0022890~inorganic c…	hsa00190:Oxidative phosphorylation,hsa00860:Porphyrin and chlorophyll metabolism,	COX15,
USO1	8615	0.610584	3283.45	1315.93	0.400777	USO1 homolog, vesicle docking protein (yeast)	4q21.1,	GO:0006886~intracellular protein transport,GO:0006906~vesicle fusion,GO:0006944~membrane fusion,GO:0008104~protein localization,GO:0015031~protein transport,GO:0016044~membrane organization,GO:0016050~vesicle organization,GO:0016192~vesicle-mediated transport,GO:0034613~cellular protein localization,GO:0045184~establishment of protein localization,GO:0046907~intracellular transport,GO:0048280~ves…	GO:0000139~Golgi membrane,GO:0000267~cell fraction,GO:0005624~membrane fraction,GO:0005626~insoluble fraction,GO:0005792~microsome,GO:0005794~Golgi apparatus,GO:0005829~cytosol,GO:0012505~endomembrane system,GO:0019898~extrinsic to membrane,GO:0031090~organelle membrane,GO:0042598~vesicular fraction,GO:0044431~Golgi apparatus part,GO:0048471~perinuclear region of cytoplasm,	GO:0008565~protein transporter activity,		USO1,
SIN3A	25942	-0.609306	1459.87	392.654	0.268966	SIN3 homolog A, transcription regulator (yeast)	15q24.2,	GO:0000122~negative regulation of transcription from RNA polymerase II promoter,GO:0006350~transcription,GO:0006355~regulation of transcription, DNA-dependent,GO:0006357~regulation of transcription from RNA polymerase II promoter,GO:0009890~negative regulation of biosynthetic process,GO:0010558~negative regulation of macromolecule biosynthetic process,GO:0010605~negative regulation of macromolecu…	GO:0000118~histone deacetylase complex,GO:0000228~nuclear chromosome,GO:0000775~chromosome, centromeric region,GO:0000776~kinetochore,GO:0000785~chromatin,GO:0000790~nuclear chromatin,GO:0005654~nucleoplasm,GO:0005694~chromosome,GO:0005730~nucleolus,GO:0016580~Sin3 complex,GO:0016585~chromatin remodeling complex,GO:0031974~membrane-enclosed lumen,GO:0031981~nuclear lumen,GO:0043228~non-membrane-b…	GO:0003677~DNA binding,GO:0003712~transcription cofactor activity,GO:0003714~transcription corepressor activity,GO:0008134~transcription factor binding,GO:0016564~transcription repressor activity,GO:0030528~transcription regulator activity,	hsa05016:Huntington's disease,	SIN3A,
COX17	10063	0.609226	419.227	269.878	0.643753	COX17 cytochrome c oxidase assembly homolog (S. cerevisiae)	3q13.33,	GO:0000041~transition metal ion transport,GO:0006091~generation of precursor metabolites and energy,GO:0006811~ion transport,GO:0006812~cation transport,GO:0006825~copper ion transport,GO:0030001~metal ion transport,	GO:0005739~mitochondrion,GO:0005740~mitochondrial envelope,GO:0005758~mitochondrial intermembrane space,GO:0031967~organelle envelope,GO:0031970~organelle envelope lumen,GO:0031974~membrane-enclosed lumen,GO:0031975~envelope,GO:0044429~mitochondrial part,	GO:0005507~copper ion binding,GO:0016530~metallochaperone activity,GO:0016531~copper chaperone activity,GO:0043167~ion binding,GO:0043169~cation binding,GO:0046872~metal ion binding,GO:0046914~transition metal ion binding,	hsa00190:Oxidative phosphorylation,	cox17,
GSTM2	2946	0.609088	807.864	811.82	1.0049	glutathione S-transferase mu 2 (muscle)	1p13.3,			GO:0004364~glutathione transferase activity,GO:0016765~transferase activity, transferring alkyl or aryl (other than methyl) groups,	hsa00480:Glutathione metabolism,hsa00980:Metabolism of xenobiotics by cytochrome P450,hsa00982:Drug metabolism,	GSTM2,
RWDD4A	201965	0.608746	531.091	125.858	0.23698	RWD domain containing 4A	4q35.1,7p14.1,					RWDD4A,
AMN1	196394	0.608561	143.926	55.2464	0.383853	antagonist of mitotic exit network 1 homolog (S. cerevisiae)	12p11.21,					AMN1,
PTS	5805	0.608282	337.555	119.89	0.355171	6-pyruvoyltetrahydropterin synthase	11q22.3-q23.3,	GO:0006729~tetrahydrobiopterin biosynthetic process,GO:0018130~heterocycle biosynthetic process,GO:0019438~aromatic compound biosynthetic process,GO:0042558~pteridine and derivative metabolic process,GO:0042559~pteridine and derivative biosynthetic process,GO:0044271~nitrogen compound biosynthetic process,GO:0046146~tetrahydrobiopterin metabolic process,	GO:0005739~mitochondrion,	GO:0003874~6-pyruvoyltetrahydropterin synthase activity,GO:0008270~zinc ion binding,GO:0016838~carbon-oxygen lyase activity, acting on phosphates,GO:0042802~identical protein binding,GO:0042803~protein homodimerization activity,GO:0043167~ion binding,GO:0043169~cation binding,GO:0046872~metal ion binding,GO:0046914~transition metal ion binding,GO:0046983~protein dimerization activity,	hsa00790:Folate biosynthesis,	pts,
EIF2B3	8891	0.607273	631.482	182.427	0.288888	eukaryotic translation initiation factor 2B, subunit 3 gamma, 58kDa	1p34.1,	GO:0006412~translation,GO:0006413~translational initiation,GO:0006417~regulation of translation,GO:0006446~regulation of translational initiation,GO:0009266~response to temperature stimulus,GO:0009408~response to heat,GO:0009628~response to abiotic stimulus,GO:0009719~response to endogenous stimulus,GO:0009725~response to hormone stimulus,GO:0009743~response to carbohydrate stimulus,GO:0009746~re…	GO:0005851~eukaryotic translation initiation factor 2B complex,	GO:0003743~translation initiation factor activity,GO:0005085~guanyl-nucleotide exchange factor activity,GO:0008135~translation factor activity, nucleic acid binding,GO:0016779~nucleotidyltransferase activity,GO:0030695~GTPase regulator activity,GO:0060589~nucleoside-triphosphatase regulator activity,		EIF2B3,
UBE2W	55284	0.60669	591.631	150.044	0.25361	ubiquitin-conjugating enzyme E2W (putative)	8q21.11,	GO:0006508~proteolysis,GO:0006512~ubiquitin cycle,GO:0009057~macromolecule catabolic process,GO:0019941~modification-dependent protein catabolic process,GO:0030163~protein catabolic process,GO:0043632~modification-dependent macromolecule catabolic process,GO:0044257~cellular protein catabolic process,GO:0044265~cellular macromolecule catabolic process,GO:0051603~proteolysis involved in cellular p…		GO:0000166~nucleotide binding,GO:0001882~nucleoside binding,GO:0001883~purine nucleoside binding,GO:0004842~ubiquitin-protein ligase activity,GO:0005524~ATP binding,GO:0016879~ligase activity, forming carbon-nitrogen bonds,GO:0016881~acid-amino acid ligase activity,GO:0017076~purine nucleotide binding,GO:0019787~small conjugating protein ligase activity,GO:0030554~adenyl nucleotide binding,GO:003…	hsa04120:Ubiquitin mediated proteolysis,	UBE2W,
PTCD3	55037	0.606496	1064.97	420.925	0.395247	Pentatricopeptide repeat domain 3	2p11.2,		GO:0005739~mitochondrion,			Ptcd3,
FAM76A	199870	0.604301	254.789	75.2462	0.295328	family with sequence similarity 76, member A	1p35.3,					FAM76A,
IAH1	285148	0.604164	420.229	123.578	0.294072	isoamyl acetate-hydrolyzing esterase 1 homolog (S. cerevisiae)	2p25.1,	GO:0016042~lipid catabolic process,				IAH1,
CHD4	1108	-0.603389	5164.97	1203.61	0.233033	chromodomain helicase DNA binding protein 4	12p13,	GO:0006325~chromatin organization,GO:0006333~chromatin assembly or disassembly,GO:0006350~transcription,GO:0006355~regulation of transcription, DNA-dependent,GO:0006357~regulation of transcription from RNA polymerase II promoter,GO:0016568~chromatin modification,GO:0045449~regulation of transcription,GO:0051252~regulation of RNA metabolic process,GO:0051276~chromosome organization,	GO:0000118~histone deacetylase complex,GO:0000785~chromatin,GO:0005654~nucleoplasm,GO:0005694~chromosome,GO:0016581~NuRD complex,GO:0016585~chromatin remodeling complex,GO:0017053~transcriptional repressor complex,GO:0031974~membrane-enclosed lumen,GO:0031981~nuclear lumen,GO:0043228~non-membrane-bounded organelle,GO:0043232~intracellular non-membrane-bounded organelle,GO:0043233~organelle lumen,…	GO:0000166~nucleotide binding,GO:0001882~nucleoside binding,GO:0001883~purine nucleoside binding,GO:0003677~DNA binding,GO:0003678~DNA helicase activity,GO:0003682~chromatin binding,GO:0004003~ATP-dependent DNA helicase activity,GO:0004386~helicase activity,GO:0005524~ATP binding,GO:0008026~ATP-dependent helicase activity,GO:0008094~DNA-dependent ATPase activity,GO:0008134~transcription factor bi…		CHD4,
HMGB1	3146	0.603146	4514.94	820.292	0.181684	high-mobility group box 1; high-mobility group box 1-like 10	13q12,22q12.1,	GO:0000122~negative regulation of transcription from RNA polymerase II promoter,GO:0006259~DNA metabolic process,GO:0006260~DNA replication,GO:0006261~DNA-dependent DNA replication,GO:0006266~DNA ligation,GO:0006268~DNA unwinding during replication,GO:0006281~DNA repair,GO:0006284~base-excision repair,GO:0006288~base-excision repair, DNA ligation,GO:0006310~DNA recombination,GO:0006325~chromatin …	GO:0000793~condensed chromosome,GO:0005654~nucleoplasm,GO:0005694~chromosome,GO:0005730~nucleolus,GO:0031974~membrane-enclosed lumen,GO:0031981~nuclear lumen,GO:0043228~non-membrane-bounded organelle,GO:0043232~intracellular non-membrane-bounded organelle,GO:0043233~organelle lumen,GO:0070013~intracellular organelle lumen,	GO:0003677~DNA binding,GO:0008134~transcription factor binding,GO:0008301~DNA bending activity,	hsa03410:Base excision repair,	HMGB1,HMGB1L10,
C9orf3	84909	0.60292	1363.25	436.558	0.320233	chromosome 9 open reading frame 3	9q22.32,	GO:0006508~proteolysis,GO:0006631~fatty acid metabolic process,GO:0006633~fatty acid biosynthetic process,GO:0006636~unsaturated fatty acid biosynthetic process,GO:0006690~icosanoid metabolic process,GO:0006691~leukotriene metabolic process,GO:0008610~lipid biosynthetic process,GO:0016053~organic acid biosynthetic process,GO:0019370~leukotriene biosynthetic process,GO:0033559~unsaturated fatty ac…		GO:0004177~aminopeptidase activity,GO:0008233~peptidase activity,GO:0008237~metallopeptidase activity,GO:0008238~exopeptidase activity,GO:0008270~zinc ion binding,GO:0043167~ion binding,GO:0043169~cation binding,GO:0046872~metal ion binding,GO:0046914~transition metal ion binding,GO:0070011~peptidase activity, acting on L-amino acid peptides,		C9orf3,
SENP8	123228	0.602892	63.083	20.4352	0.323942	SUMO/sentrin specific peptidase family member 8	15q23,	GO:0006508~proteolysis,GO:0009057~macromolecule catabolic process,GO:0019941~modification-dependent protein catabolic process,GO:0030163~protein catabolic process,GO:0043632~modification-dependent macromolecule catabolic process,GO:0044257~cellular protein catabolic process,GO:0044265~cellular macromolecule catabolic process,GO:0051603~proteolysis involved in cellular protein catabolic process,		GO:0008233~peptidase activity,GO:0008234~cysteine-type peptidase activity,GO:0070011~peptidase activity, acting on L-amino acid peptides,		senp8,
YLPM1	56252	-0.60236	1629.87	389.401	0.238916	YLP motif containing 1	14q24.3,		GO:0005654~nucleoplasm,GO:0016604~nuclear body,GO:0016607~nuclear speck,GO:0031974~membrane-enclosed lumen,GO:0031981~nuclear lumen,GO:0043233~organelle lumen,GO:0044451~nucleoplasm part,GO:0070013~intracellular organelle lumen,			YLPM1,
ARAP1	116985	-0.602251	2217.52	610.108	0.275131	ArfGAP with RhoGAP domain, ankyrin repeat and PH domain 1	11q13.4,	GO:0007010~cytoskeleton organization,GO:0007015~actin filament organization,GO:0007049~cell cycle,GO:0008360~regulation of cell shape,GO:0010639~negative regulation of organelle organization,GO:0022402~cell cycle process,GO:0022604~regulation of cell morphogenesis,GO:0030029~actin filament-based process,GO:0030036~actin cytoskeleton organization,GO:0030037~actin filament reorganization during cel…	GO:0005794~Golgi apparatus,GO:0005886~plasma membrane,GO:0019898~extrinsic to membrane,	GO:0005083~small GTPase regulator activity,GO:0005096~GTPase activator activity,GO:0005099~Ras GTPase activator activity,GO:0005100~Rho GTPase activator activity,GO:0005543~phospholipid binding,GO:0005547~phosphatidylinositol-3,4,5-trisphosphate binding,GO:0008047~enzyme activator activity,GO:0008060~ARF GTPase activator activity,GO:0008270~zinc ion binding,GO:0008289~lipid binding,GO:0030695~GTP…	hsa04144:Endocytosis,	ARAP1,
ZCCHC10	54819	0.602146	349.39	103.681	0.296748	zinc finger, CCHC domain containing 10	5q31.1,			GO:0008270~zinc ion binding,GO:0043167~ion binding,GO:0043169~cation binding,GO:0046872~metal ion binding,GO:0046914~transition metal ion binding,		Zcchc10,
WWP2	11060	-0.600833	1601.74	451.184	0.281683	WW domain containing E3 ubiquitin protein ligase 2	16q22.1,	GO:0006508~proteolysis,GO:0009057~macromolecule catabolic process,GO:0010605~negative regulation of macromolecule metabolic process,GO:0010629~negative regulation of gene expression,GO:0016032~viral reproduction,GO:0016567~protein ubiquitination,GO:0019058~viral infectious cycle,GO:0019059~initiation of viral infection,GO:0019941~modification-dependent protein catabolic process,GO:0022415~viral r…	GO:0000151~ubiquitin ligase complex,	GO:0004842~ubiquitin-protein ligase activity,GO:0016879~ligase activity, forming carbon-nitrogen bonds,GO:0016881~acid-amino acid ligase activity,GO:0019787~small conjugating protein ligase activity,	hsa04120:Ubiquitin mediated proteolysis,	WWP2,
CNTROB	116840	-0.600821	609.144	138.423	0.227243	centrobin, centrosomal BRCA2 interacting protein	17p13.1,	GO:0000226~microtubule cytoskeleton organization,GO:0000910~cytokinesis,GO:0007010~cytoskeleton organization,GO:0007017~microtubule-based process,GO:0007049~cell cycle,GO:0007098~centrosome cycle,GO:0007099~centriole replication,GO:0022402~cell cycle process,GO:0031023~microtubule organizing center organization,GO:0051297~centrosome organization,GO:0051298~centrosome duplication,GO:0051299~centro…	GO:0005813~centrosome,GO:0005814~centriole,GO:0005815~microtubule organizing center,GO:0005856~cytoskeleton,GO:0015630~microtubule cytoskeleton,GO:0043228~non-membrane-bounded organelle,GO:0043232~intracellular non-membrane-bounded organelle,GO:0044430~cytoskeletal part,GO:0044450~microtubule organizing center part,	GO:0019904~protein domain specific binding,		CNTROB,
TXLNA	200081	-0.60061	1981.23	448.43	0.226339	taxilin alpha	1p35.1,	GO:0006887~exocytosis,GO:0008283~cell proliferation,GO:0016192~vesicle-mediated transport,GO:0032940~secretion by cell,GO:0046903~secretion,	GO:0005576~extracellular region,	GO:0005125~cytokine activity,GO:0030372~high molecular weight B cell growth factor receptor binding,		TXLNA,
ISCA1P1	389293	0.600597	64.3077	30.2933	0.471067	iron-sulfur cluster assembly 1 homolog (S. cerevisiae)-like; similar to HESB like domain containing 2	2q14.3,5q12.1,					ISCA1P1,ISCA1P6,
PIGF	5281	0.600341	270.397	64.3519	0.237991	phosphatidylinositol glycan anchor biosynthesis, class F	2p21-p16,	GO:0006497~protein amino acid lipidation,GO:0006505~GPI anchor metabolic process,GO:0006506~GPI anchor biosynthetic process,GO:0006644~phospholipid metabolic process,GO:0006650~glycerophospholipid metabolic process,GO:0008610~lipid biosynthetic process,GO:0008654~phospholipid biosynthetic process,GO:0016254~preassembly of GPI anchor in ER membrane,GO:0019637~organophosphate metabolic process,GO:0…	GO:0005783~endoplasmic reticulum,GO:0005789~endoplasmic reticulum membrane,GO:0012505~endomembrane system,GO:0016021~integral to membrane,GO:0031090~organelle membrane,GO:0031224~intrinsic to membrane,GO:0042175~nuclear envelope-endoplasmic reticulum network,GO:0044432~endoplasmic reticulum part,	GO:0004307~ethanolaminephosphotransferase activity,GO:0016780~phosphotransferase activity, for other substituted phosphate groups,GO:0017169~CDP-alcohol phosphatidyltransferase activity,	hsa00563:Glycosylphosphatidylinositol(GPI)-anchor biosynthesis,	pigf,
C1orf31	388753	0.599505	310.244	88.1401	0.284099	chromosome 1 open reading frame 31	1q42.2,		GO:0005739~mitochondrion,	GO:0004129~cytochrome-c oxidase activity,GO:0015002~heme-copper terminal oxidase activity,GO:0015077~monovalent inorganic cation transmembrane transporter activity,GO:0015078~hydrogen ion transmembrane transporter activity,GO:0016675~oxidoreductase activity, acting on heme group of donors,GO:0016676~oxidoreductase activity, acting on heme group of donors, oxygen as acceptor,GO:0022890~inorganic c…		C1orf31,
GNB1	2782	-0.599131	6128.64	1096.38	0.178894	guanine nucleotide binding protein (G protein), beta polypeptide 1	1p36.33,	GO:0006873~cellular ion homeostasis,GO:0006874~cellular calcium ion homeostasis,GO:0006875~cellular metal ion homeostasis,GO:0007166~cell surface receptor linked signal transduction,GO:0007186~G-protein coupled receptor protein signaling pathway,GO:0007200~activation of phospholipase C activity by G-protein coupled receptor protein signaling pathway coupled to IP3 second messenger,GO:0007202~acti…	GO:0001750~photoreceptor outer segment,GO:0005834~heterotrimeric G-protein complex,GO:0005886~plasma membrane,GO:0005929~cilium,GO:0019897~extrinsic to plasma membrane,GO:0019898~extrinsic to membrane,GO:0031513~nonmotile primary cilium,GO:0042995~cell projection,GO:0044459~plasma membrane part,	GO:0003924~GTPase activity,GO:0031701~angiotensin receptor binding,GO:0031702~type 1 angiotensin receptor binding,	hsa04062:Chemokine signaling pathway,hsa04742:Taste transduction,	GNB1,
NDUFA8	4702	0.598989	1015.71	387.246	0.381255	NADH dehydrogenase (ubiquinone) 1 alpha subcomplex, 8, 19kDa	9q33.2-q34.11,	GO:0006091~generation of precursor metabolites and energy,GO:0006119~oxidative phosphorylation,GO:0006120~mitochondrial electron transport, NADH to ubiquinone,GO:0006793~phosphorus metabolic process,GO:0006796~phosphate metabolic process,GO:0015980~energy derivation by oxidation of organic compounds,GO:0016310~phosphorylation,GO:0022900~electron transport chain,GO:0022904~respiratory electron tra…	GO:0005739~mitochondrion,GO:0005740~mitochondrial envelope,GO:0005743~mitochondrial inner membrane,GO:0005746~mitochondrial respiratory chain,GO:0005747~mitochondrial respiratory chain complex I,GO:0019866~organelle inner membrane,GO:0030964~NADH dehydrogenase complex,GO:0031090~organelle membrane,GO:0031966~mitochondrial membrane,GO:0031967~organelle envelope,GO:0031975~envelope,GO:0044429~mitoc…	GO:0003954~NADH dehydrogenase activity,GO:0008137~NADH dehydrogenase (ubiquinone) activity,GO:0016651~oxidoreductase activity, acting on NADH or NADPH,GO:0016655~oxidoreductase activity, acting on NADH or NADPH, quinone or similar compound as acceptor,GO:0050136~NADH dehydrogenase (quinone) activity,	hsa00190:Oxidative phosphorylation,hsa05010:Alzheimer's disease,hsa05012:Parkinson's disease,hsa05016:Huntington's disease,	Ndufa8,
RSL1D1	26156	0.598398	3902.44	714.523	0.183096	ribosomal L1 domain containing 1	16p13.13,	GO:0006396~RNA processing,GO:0006412~translation,GO:0032880~regulation of protein localization,	GO:0005730~nucleolus,GO:0005840~ribosome,GO:0030529~ribonucleoprotein complex,GO:0031974~membrane-enclosed lumen,GO:0031981~nuclear lumen,GO:0043228~non-membrane-bounded organelle,GO:0043232~intracellular non-membrane-bounded organelle,GO:0043233~organelle lumen,GO:0070013~intracellular organelle lumen,	GO:0003723~RNA binding,GO:0003735~structural constituent of ribosome,GO:0005198~structural molecule activity,		Rsl1d1,
AIG1	51390	0.598394	618.798	202.884	0.327868	androgen-induced 1	6q24.2,		GO:0016021~integral to membrane,GO:0031224~intrinsic to membrane,			AIG1,
POLE3	54107	0.59814	1682.31	397.552	0.236313	polymerase (DNA directed), epsilon 3 (p17 subunit)	9q33,	GO:0006259~DNA metabolic process,GO:0006260~DNA replication,		GO:0003677~DNA binding,GO:0003887~DNA-directed DNA polymerase activity,GO:0016779~nucleotidyltransferase activity,GO:0034061~DNA polymerase activity,GO:0043565~sequence-specific DNA binding,	hsa00230:Purine metabolism,hsa00240:Pyrimidine metabolism,hsa03030:DNA replication,hsa03410:Base excision repair,hsa03420:Nucleotide excision repair,	POLE3,
SLC25A11	8402	0.597872	2000.94	1335.23	0.667302	solute carrier family 25 (mitochondrial carrier; oxoglutarate carrier), member 11	17p13.3,	GO:0055085~transmembrane transport,	GO:0005739~mitochondrion,GO:0005740~mitochondrial envelope,GO:0005743~mitochondrial inner membrane,GO:0005886~plasma membrane,GO:0005887~integral to plasma membrane,GO:0016021~integral to membrane,GO:0019866~organelle inner membrane,GO:0031090~organelle membrane,GO:0031224~intrinsic to membrane,GO:0031226~intrinsic to plasma membrane,GO:0031966~mitochondrial membrane,GO:0031967~organelle envelope…	GO:0005310~dicarboxylic acid transmembrane transporter activity,GO:0008509~anion transmembrane transporter activity,GO:0015140~malate transmembrane transporter activity,GO:0015297~antiporter activity,GO:0015300~solute:solute antiporter activity,GO:0015301~anion:anion antiporter activity,GO:0015367~oxoglutarate:malate antiporter activity,GO:0015556~C4-dicarboxylate transmembrane transporter activi…		Slc25a11,
CLSTN1	22883	-0.597856	7094.47	2150.3	0.303095	calsyntenin 1	1p36.22,	GO:0007155~cell adhesion,GO:0007156~homophilic cell adhesion,GO:0016337~cell-cell adhesion,GO:0022610~biological adhesion,	GO:0000139~Golgi membrane,GO:0005783~endoplasmic reticulum,GO:0005794~Golgi apparatus,GO:0005886~plasma membrane,GO:0012505~endomembrane system,GO:0016021~integral to membrane,GO:0030054~cell junction,GO:0031090~organelle membrane,GO:0031224~intrinsic to membrane,GO:0042995~cell projection,GO:0044431~Golgi apparatus part,GO:0044456~synapse part,GO:0044459~plasma membrane part,GO:0045202~synapse,G…	GO:0005509~calcium ion binding,GO:0043167~ion binding,GO:0043169~cation binding,GO:0046872~metal ion binding,		CLSTN1,
DPH3	285381	0.597322	576.311	181.506	0.314944	DPH3, KTI11 homolog (S. cerevisiae); DPH3B, KTI11 homolog B (S. cerevisiae)	20q13.33,3p24.3,	GO:0017182~peptidyl-diphthamide metabolic process,GO:0017183~peptidyl-diphthamide biosynthetic process from peptidyl-histidine,GO:0018202~peptidyl-histidine modification,GO:0032880~regulation of protein localization,GO:0044093~positive regulation of molecular function,GO:0050708~regulation of protein secretion,GO:0050709~negative regulation of protein secretion,GO:0051046~regulation of secretion,…		GO:0008270~zinc ion binding,GO:0043167~ion binding,GO:0043169~cation binding,GO:0046872~metal ion binding,GO:0046914~transition metal ion binding,		dph3,Dph3b,
THOC7	80145	0.596857	1110.48	291.948	0.262904	THO complex 7 homolog (Drosophila)	3p14.1,	GO:0006403~RNA localization,GO:0006405~RNA export from nucleus,GO:0006406~mRNA export from nucleus,GO:0006913~nucleocytoplasmic transport,GO:0015931~nucleobase, nucleoside, nucleotide and nucleic acid transport,GO:0016032~viral reproduction,GO:0019048~virus-host interaction,GO:0022415~viral reproductive process,GO:0046784~intronless viral mRNA export from host nucleus,GO:0046907~intracellular tra…	GO:0000346~transcription export complex,GO:0000347~THO complex,GO:0000445~THO complex part of transcription export complex,			thoc7,
RPRD1A	55197	0.596009	1162.72	300.503	0.258448	regulation of nuclear pre-mRNA domain containing 1A	18q12.2,					Rprd1a,
ORC4L	5000	0.595644	487.652	100.271	0.20562	origin recognition complex, subunit 4-like (yeast)	2q22-q23,	GO:0006259~DNA metabolic process,GO:0006260~DNA replication,GO:0006261~DNA-dependent DNA replication,GO:0006270~DNA replication initiation,	GO:0000808~origin recognition complex,GO:0005654~nucleoplasm,GO:0005694~chromosome,GO:0031974~membrane-enclosed lumen,GO:0031981~nuclear lumen,GO:0043228~non-membrane-bounded organelle,GO:0043232~intracellular non-membrane-bounded organelle,GO:0043233~organelle lumen,GO:0044427~chromosomal part,GO:0070013~intracellular organelle lumen,	GO:0000166~nucleotide binding,GO:0001882~nucleoside binding,GO:0001883~purine nucleoside binding,GO:0003677~DNA binding,GO:0003688~DNA replication origin binding,GO:0005524~ATP binding,GO:0017076~purine nucleotide binding,GO:0030554~adenyl nucleotide binding,GO:0032553~ribonucleotide binding,GO:0032555~purine ribonucleotide binding,GO:0032559~adenyl ribonucleotide binding,GO:0043565~sequence-spec…	hsa04110:Cell cycle,	ORC4L,
GSTM3	2947	0.595448	848.102	1007.09	1.18746	glutathione S-transferase mu 3 (brain)	1p13.3,	GO:0001885~endothelial cell development,GO:0002064~epithelial cell development,GO:0007422~peripheral nervous system development,GO:0008065~establishment of blood-nerve barrier,GO:0009719~response to endogenous stimulus,GO:0009725~response to hormone stimulus,GO:0010033~response to organic substance,GO:0030855~epithelial cell differentiation,GO:0043627~response to estrogen stimulus,GO:0045446~endo…	GO:0000267~cell fraction,GO:0005625~soluble fraction,	GO:0004364~glutathione transferase activity,GO:0016765~transferase activity, transferring alkyl or aryl (other than methyl) groups,GO:0042802~identical protein binding,	hsa00480:Glutathione metabolism,hsa00980:Metabolism of xenobiotics by cytochrome P450,hsa00982:Drug metabolism,	GSTM3,
RWDD1	51389	0.595343	1011.2	316.885	0.313374	RWD domain containing 1-like 1; RWD domain containing 1	12q21.2,6q13-q22.33,					rwdd1,RWDD1L1,
UBE2V2	7336	0.595296	908.2	261.758	0.288216	ubiquitin-conjugating enzyme E2 variant 2	8q11.21,	GO:0000209~protein polyubiquitination,GO:0000729~DNA double-strand break processing,GO:0000738~DNA catabolic process, exonucleolytic,GO:0006259~DNA metabolic process,GO:0006281~DNA repair,GO:0006282~regulation of DNA repair,GO:0006302~double-strand break repair,GO:0006308~DNA catabolic process,GO:0006508~proteolysis,GO:0006512~ubiquitin cycle,GO:0006974~response to DNA damage stimulus,GO:0008283~…	GO:0031371~ubiquitin conjugating enzyme complex,GO:0031372~UBC13-MMS2 complex,	GO:0016879~ligase activity, forming carbon-nitrogen bonds,GO:0016881~acid-amino acid ligase activity,GO:0019787~small conjugating protein ligase activity,		ube2v2,
SCO1	6341	0.594909	480.454	69.276	0.144188	SCO cytochrome oxidase deficient homolog 1 (yeast)	17p12-p13,	GO:0000041~transition metal ion transport,GO:0006091~generation of precursor metabolites and energy,GO:0006461~protein complex assembly,GO:0006811~ion transport,GO:0006812~cation transport,GO:0006825~copper ion transport,GO:0006873~cellular ion homeostasis,GO:0006878~cellular copper ion homeostasis,GO:0008535~respiratory chain complex IV assembly,GO:0019725~cellular homeostasis,GO:0030001~metal i…	GO:0005739~mitochondrion,GO:0005740~mitochondrial envelope,GO:0005743~mitochondrial inner membrane,GO:0019866~organelle inner membrane,GO:0031090~organelle membrane,GO:0031966~mitochondrial membrane,GO:0031967~organelle envelope,GO:0031975~envelope,GO:0044429~mitochondrial part,	GO:0005507~copper ion binding,GO:0043167~ion binding,GO:0043169~cation binding,GO:0046872~metal ion binding,GO:0046914~transition metal ion binding,		sco1,
UBE2A	7319	0.594887	1599.14	440.951	0.275742	ubiquitin-conjugating enzyme E2A (RAD6 homolog)	Xq24-q25,	GO:0006259~DNA metabolic process,GO:0006281~DNA repair,GO:0006301~postreplication repair,GO:0006325~chromatin organization,GO:0006508~proteolysis,GO:0006511~ubiquitin-dependent protein catabolic process,GO:0006974~response to DNA damage stimulus,GO:0008284~positive regulation of cell proliferation,GO:0009057~macromolecule catabolic process,GO:0009314~response to radiation,GO:0009411~response to U…	GO:0000785~chromatin,GO:0005694~chromosome,GO:0043228~non-membrane-bounded organelle,GO:0043232~intracellular non-membrane-bounded organelle,GO:0044427~chromosomal part,	GO:0000166~nucleotide binding,GO:0001882~nucleoside binding,GO:0001883~purine nucleoside binding,GO:0004842~ubiquitin-protein ligase activity,GO:0005524~ATP binding,GO:0016879~ligase activity, forming carbon-nitrogen bonds,GO:0016881~acid-amino acid ligase activity,GO:0017076~purine nucleotide binding,GO:0019787~small conjugating protein ligase activity,GO:0019899~enzyme binding,GO:0030554~adenyl…	hsa04120:Ubiquitin mediated proteolysis,	UBE2A,
DCAF7	10238	-0.594403	2191.77	687.837	0.313827	WD repeat domain 68	17q23.3,					dcaf7,
COX8A	1351	0.593868	4394.26	1532.85	0.348831	cytochrome c oxidase subunit 8A (ubiquitous)	11q12-q13,	GO:0006091~generation of precursor metabolites and energy,	GO:0005739~mitochondrion,GO:0005740~mitochondrial envelope,GO:0005743~mitochondrial inner membrane,GO:0016021~integral to membrane,GO:0019866~organelle inner membrane,GO:0031090~organelle membrane,GO:0031224~intrinsic to membrane,GO:0031966~mitochondrial membrane,GO:0031967~organelle envelope,GO:0031975~envelope,GO:0044429~mitochondrial part,	GO:0004129~cytochrome-c oxidase activity,GO:0015002~heme-copper terminal oxidase activity,GO:0015077~monovalent inorganic cation transmembrane transporter activity,GO:0015078~hydrogen ion transmembrane transporter activity,GO:0016675~oxidoreductase activity, acting on heme group of donors,GO:0016676~oxidoreductase activity, acting on heme group of donors, oxygen as acceptor,GO:0022890~inorganic c…	hsa00190:Oxidative phosphorylation,hsa04260:Cardiac muscle contraction,hsa05010:Alzheimer's disease,hsa05012:Parkinson's disease,hsa05016:Huntington's disease,	COX8A,
CEP250	11190	-0.593719	630.736	173.185	0.274576	centrosomal protein 250kDa	20q11.22-q12,	GO:0000226~microtubule cytoskeleton organization,GO:0000278~mitotic cell cycle,GO:0007010~cytoskeleton organization,GO:0007017~microtubule-based process,GO:0007049~cell cycle,GO:0007098~centrosome cycle,GO:0008104~protein localization,GO:0010457~centriole-centriole cohesion,GO:0022402~cell cycle process,GO:0030997~regulation of centriole-centriole cohesion,GO:0031023~microtubule organizing center…	GO:0005813~centrosome,GO:0005814~centriole,GO:0005815~microtubule organizing center,GO:0005829~cytosol,GO:0005856~cytoskeleton,GO:0005929~cilium,GO:0005932~microtubule basal body,GO:0015630~microtubule cytoskeleton,GO:0042995~cell projection,GO:0043228~non-membrane-bounded organelle,GO:0043232~intracellular non-membrane-bounded organelle,GO:0044430~cytoskeletal part,GO:0044450~microtubule organiz…	GO:0008022~protein C-terminus binding,GO:0019899~enzyme binding,GO:0019900~kinase binding,GO:0019901~protein kinase binding,		CEP250,
SIPA1L1	26037	-0.593267	1304.02	495.825	0.380227	signal-induced proliferation-associated 1 like 1	14q24.2,	GO:0051056~regulation of small GTPase mediated signal transduction,		GO:0005096~GTPase activator activity,GO:0008047~enzyme activator activity,GO:0030695~GTPase regulator activity,GO:0060589~nucleoside-triphosphatase regulator activity,		SIPA1L1,
ACADM	34	0.593235	1892.52	1545.74	0.816763	acyl-Coenzyme A dehydrogenase, C-4 to C-12 straight chain	1p31,	GO:0001889~liver development,GO:0006575~cellular amino acid derivative metabolic process,GO:0006576~biogenic amine metabolic process,GO:0006577~betaine metabolic process,GO:0006631~fatty acid metabolic process,GO:0006635~fatty acid beta-oxidation,GO:0006766~vitamin metabolic process,GO:0006767~water-soluble vitamin metabolic process,GO:0007507~heart development,GO:0007517~muscle organ development…	GO:0005739~mitochondrion,GO:0005759~mitochondrial matrix,GO:0031974~membrane-enclosed lumen,GO:0031980~mitochondrial lumen,GO:0043233~organelle lumen,GO:0044429~mitochondrial part,GO:0070013~intracellular organelle lumen,	GO:0000166~nucleotide binding,GO:0001882~nucleoside binding,GO:0001883~purine nucleoside binding,GO:0003995~acyl-CoA dehydrogenase activity,GO:0009055~electron carrier activity,GO:0017076~purine nucleotide binding,GO:0030554~adenyl nucleotide binding,GO:0048037~cofactor binding,GO:0050660~FAD binding,GO:0050662~coenzyme binding,	hsa00071:Fatty acid metabolism,hsa00280:Valine, leucine and isoleucine degradation,hsa00410:beta-Alanine metabolism,hsa00640:Propanoate metabolism,hsa03320:PPAR signaling pathway,	ACADM,
UQCR11	10975	0.592958	1827.41	984.107	0.538526	ubiquinol-cytochrome c reductase, 6.4kDa subunit	19p13.3,	GO:0006091~generation of precursor metabolites and energy,GO:0006119~oxidative phosphorylation,GO:0006122~mitochondrial electron transport, ubiquinol to cytochrome c,GO:0006793~phosphorus metabolic process,GO:0006796~phosphate metabolic process,GO:0015980~energy derivation by oxidation of organic compounds,GO:0016310~phosphorylation,GO:0022900~electron transport chain,GO:0022904~respiratory elect…	GO:0005739~mitochondrion,GO:0005740~mitochondrial envelope,GO:0005743~mitochondrial inner membrane,GO:0016021~integral to membrane,GO:0019866~organelle inner membrane,GO:0031090~organelle membrane,GO:0031224~intrinsic to membrane,GO:0031966~mitochondrial membrane,GO:0031967~organelle envelope,GO:0031975~envelope,GO:0044429~mitochondrial part,GO:0070469~respiratory chain,	GO:0008121~ubiquinol-cytochrome-c reductase activity,GO:0009055~electron carrier activity,GO:0015077~monovalent inorganic cation transmembrane transporter activity,GO:0015078~hydrogen ion transmembrane transporter activity,GO:0016679~oxidoreductase activity, acting on diphenols and related substances as donors,GO:0016681~oxidoreductase activity, acting on diphenols and related substances as donor…	hsa00190:Oxidative phosphorylation,hsa04260:Cardiac muscle contraction,hsa05010:Alzheimer's disease,hsa05012:Parkinson's disease,hsa05016:Huntington's disease,	Uqcr11,
LYRM7	90624	0.592903	578.149	353.781	0.61192	Lyrm7 homolog (mouse)	5q31.1,					LYRM7,
GLRX5	51218	0.59284	893.088	427.274	0.478423	glutaredoxin 5	14q32.13,	GO:0019725~cellular homeostasis,GO:0042592~homeostatic process,GO:0045454~cell redox homeostasis,	GO:0005739~mitochondrion,	GO:0009055~electron carrier activity,GO:0015035~protein disulfide oxidoreductase activity,GO:0015036~disulfide oxidoreductase activity,GO:0016667~oxidoreductase activity, acting on sulfur group of donors,		glrx5,
RNF26	79102	-0.592642	965.857	263.771	0.273095	ring finger protein 26	11q23,			GO:0008270~zinc ion binding,GO:0043167~ion binding,GO:0043169~cation binding,GO:0046872~metal ion binding,GO:0046914~transition metal ion binding,		rnf26,
TBC1D9	23158	-0.592126	823.139	290.847	0.353339	TBC1 domain family, member 9 (with GRAM domain)	4q31.21,	GO:0032313~regulation of Rab GTPase activity,GO:0032318~regulation of Ras GTPase activity,GO:0032483~regulation of Rab protein signal transduction,GO:0043087~regulation of GTPase activity,GO:0046578~regulation of Ras protein signal transduction,GO:0051056~regulation of small GTPase mediated signal transduction,GO:0051336~regulation of hydrolase activity,		GO:0005083~small GTPase regulator activity,GO:0005096~GTPase activator activity,GO:0005097~Rab GTPase activator activity,GO:0005099~Ras GTPase activator activity,GO:0005509~calcium ion binding,GO:0008047~enzyme activator activity,GO:0030695~GTPase regulator activity,GO:0043167~ion binding,GO:0043169~cation binding,GO:0046872~metal ion binding,GO:0060589~nucleoside-triphosphatase regulator activit…		TBC1D9,
C7orf36	57002	0.592111	171.935	56.8376	0.330576	chromosome 7 open reading frame 36	7p14.1,					c7orf36,
MRPL33	9553	0.592049	548.226	324.322	0.591585	mitochondrial ribosomal protein L33	2p21,	GO:0006412~translation,	GO:0005739~mitochondrion,GO:0005840~ribosome,GO:0030529~ribonucleoprotein complex,GO:0043228~non-membrane-bounded organelle,GO:0043232~intracellular non-membrane-bounded organelle,	GO:0003735~structural constituent of ribosome,GO:0005198~structural molecule activity,		MRPL33,
ANKFY1	51479	-0.592025	1545.44	412.177	0.266706	ankyrin repeat and FYVE domain containing 1	17p13.3,		GO:0005768~endosome,GO:0010008~endosome membrane,GO:0019898~extrinsic to membrane,GO:0031090~organelle membrane,GO:0044440~endosomal part,	GO:0008270~zinc ion binding,GO:0043167~ion binding,GO:0043169~cation binding,GO:0046872~metal ion binding,GO:0046914~transition metal ion binding,		Ankfy1,
COQ6	51004	0.591955	319.584	134.755	0.421657	coenzyme Q6 homolog, monooxygenase (S. cerevisiae)	14q24.3,	GO:0006732~coenzyme metabolic process,GO:0006733~oxidoreduction coenzyme metabolic process,GO:0006743~ubiquinone metabolic process,GO:0006744~ubiquinone biosynthetic process,GO:0009108~coenzyme biosynthetic process,GO:0042375~quinone cofactor metabolic process,GO:0045426~quinone cofactor biosynthetic process,GO:0051186~cofactor metabolic process,GO:0051188~cofactor biosynthetic process,GO:0055114…	GO:0005739~mitochondrion,	GO:0000166~nucleotide binding,GO:0001882~nucleoside binding,GO:0001883~purine nucleoside binding,GO:0017076~purine nucleotide binding,GO:0030554~adenyl nucleotide binding,GO:0048037~cofactor binding,GO:0050660~FAD binding,GO:0050662~coenzyme binding,	hsa00130:Ubiquinone and other terpenoid-quinone biosynthesis,	COQ6,
RPP14	11102	0.591838	688.083	330.761	0.480699	ribonuclease P/MRP 14kDa subunit	3p14.3,	GO:0006396~RNA processing,GO:0006399~tRNA metabolic process,GO:0008033~tRNA processing,GO:0034470~ncRNA processing,GO:0034660~ncRNA metabolic process,		GO:0003723~RNA binding,GO:0004518~nuclease activity,GO:0004519~endonuclease activity,GO:0004521~endoribonuclease activity,GO:0004526~ribonuclease P activity,GO:0004540~ribonuclease activity,GO:0004549~tRNA-specific ribonuclease activity,GO:0016891~endoribonuclease activity, producing 5'-phosphomonoesters,GO:0016893~endonuclease activity, active with either ribo- or deoxyribonucleic acids and prod…		RPP14,
C13orf27	93081	0.591669	133.91	44.8473	0.334906	chromosome 13 open reading frame 27	13q33.1,					C13orf27,
TTC1	7265	0.591662	1053.62	253.849	0.240931	tetratricopeptide repeat domain 1	5q33.3,	GO:0006457~protein folding,		GO:0051082~unfolded protein binding,		TTC1,
MRPS24	64951	0.591553	1456.05	475.411	0.326507	mitochondrial ribosomal protein S24	7p14,	GO:0006412~translation,	GO:0000313~organellar ribosome,GO:0000314~organellar small ribosomal subunit,GO:0000315~organellar large ribosomal subunit,GO:0005739~mitochondrion,GO:0005759~mitochondrial matrix,GO:0005761~mitochondrial ribosome,GO:0005762~mitochondrial large ribosomal subunit,GO:0005763~mitochondrial small ribosomal subunit,GO:0005840~ribosome,GO:0015934~large ribosomal subunit,GO:0015935~small ribosomal subun…	GO:0003735~structural constituent of ribosome,GO:0005198~structural molecule activity,		mrps24,
SS18	6760	-0.591105	1592.67	335.543	0.210679	synovial sarcoma translocation, chromosome 18	18q11.2,	GO:0000226~microtubule cytoskeleton organization,GO:0000902~cell morphogenesis,GO:0006355~regulation of transcription, DNA-dependent,GO:0007010~cytoskeleton organization,GO:0007017~microtubule-based process,GO:0007166~cell surface receptor linked signal transduction,GO:0007167~enzyme linked receptor protein signaling pathway,GO:0007169~transmembrane receptor protein tyrosine kinase signaling path…	GO:0005856~cytoskeleton,GO:0005874~microtubule,GO:0005881~cytoplasmic microtubule,GO:0015630~microtubule cytoskeleton,GO:0043228~non-membrane-bounded organelle,GO:0043232~intracellular non-membrane-bounded organelle,GO:0044430~cytoskeletal part,	GO:0045735~nutrient reservoir activity,		SS18,
NIPSNAP3A	25934	0.590983	647.118	248.33	0.383747	nipsnap homolog 3A (C. elegans)	9q31.1,		GO:0005829~cytosol,			NIPSNAP3A,
FUNDC2	65991	0.590767	1449.25	972.634	0.671129	FUN14 domain containing 2	Xq28,		GO:0005739~mitochondrion,			FUNDC2,
DGCR2	9993	-0.590566	3502	734.75	0.209809	DiGeorge syndrome critical region gene 2	22q11.21,	GO:0007155~cell adhesion,GO:0022610~biological adhesion,GO:0042493~response to drug,	GO:0000267~cell fraction,GO:0005624~membrane fraction,GO:0005626~insoluble fraction,GO:0005792~microsome,GO:0016021~integral to membrane,GO:0031224~intrinsic to membrane,GO:0042598~vesicular fraction,	GO:0005529~sugar binding,GO:0030246~carbohydrate binding,		DGCR2,
RPF1	80135	0.590364	693.529	125.768	0.181345	brix domain containing 5	1p22.3,	GO:0006364~rRNA processing,GO:0006396~RNA processing,GO:0016072~rRNA metabolic process,GO:0022613~ribonucleoprotein complex biogenesis,GO:0034470~ncRNA processing,GO:0034660~ncRNA metabolic process,GO:0042254~ribosome biogenesis,	GO:0005730~nucleolus,GO:0031974~membrane-enclosed lumen,GO:0031981~nuclear lumen,GO:0043228~non-membrane-bounded organelle,GO:0043232~intracellular non-membrane-bounded organelle,GO:0043233~organelle lumen,GO:0070013~intracellular organelle lumen,	GO:0003723~RNA binding,GO:0019843~rRNA binding,		RPF1,
BRP44L	51660	0.590284	933.865	597.6	0.639921	brain protein 44-like	6q27,		GO:0005739~mitochondrion,GO:0005740~mitochondrial envelope,GO:0005743~mitochondrial inner membrane,GO:0019866~organelle inner membrane,GO:0031090~organelle membrane,GO:0031966~mitochondrial membrane,GO:0031967~organelle envelope,GO:0031975~envelope,GO:0044429~mitochondrial part,			Brp44l,
C4orf29	80167	0.590126	105.897	44.776	0.422828	chromosome 4 open reading frame 29	4q28.2,		GO:0005576~extracellular region,			C4orf29,
HBS1L	10767	0.590087	1223.17	420.196	0.343529	HBS1-like (S. cerevisiae)	6q23-q24,	GO:0006412~translation,		GO:0000166~nucleotide binding,GO:0003746~translation elongation factor activity,GO:0003924~GTPase activity,GO:0005525~GTP binding,GO:0008135~translation factor activity, nucleic acid binding,GO:0017076~purine nucleotide binding,GO:0019001~guanyl nucleotide binding,GO:0032553~ribonucleotide binding,GO:0032555~purine ribonucleotide binding,GO:0032561~guanyl ribonucleotide binding,		hbs1l,
ATRN	8455	-0.589859	1493.64	431.648	0.288991	attractin	20p13,	GO:0006952~defense response,GO:0006954~inflammatory response,GO:0006979~response to oxidative stress,GO:0009611~response to wounding,GO:0040008~regulation of growth,GO:0040014~regulation of multicellular organism growth,GO:0043473~pigmentation,	GO:0005576~extracellular region,GO:0005615~extracellular space,GO:0005886~plasma membrane,GO:0005887~integral to plasma membrane,GO:0016021~integral to membrane,GO:0031224~intrinsic to membrane,GO:0031226~intrinsic to plasma membrane,GO:0044421~extracellular region part,GO:0044459~plasma membrane part,	GO:0005529~sugar binding,GO:0030246~carbohydrate binding,		ATRN,
RAVER1	125950	-0.589553	1107.69	305.779	0.276052	ribonucleoprotein, PTB-binding 1	19p13.2,			GO:0000166~nucleotide binding,GO:0003723~RNA binding,		RAVER1,
MAN2B2	23324	-0.589464	1079.18	366.219	0.339349	mannosidase, alpha, class 2B, member 2	4p16.1,	GO:0005996~monosaccharide metabolic process,GO:0006013~mannose metabolic process,GO:0019318~hexose metabolic process,	GO:0005576~extracellular region,	GO:0004559~alpha-mannosidase activity,GO:0008270~zinc ion binding,GO:0015923~mannosidase activity,GO:0030246~carbohydrate binding,GO:0043167~ion binding,GO:0043169~cation binding,GO:0046872~metal ion binding,GO:0046914~transition metal ion binding,	hsa00511:Other glycan degradation,	MAN2B2,
ITGB4	3691	-0.589164	8023.99	3728.35	0.46465	integrin, beta 4	17q25,	GO:0007155~cell adhesion,GO:0007160~cell-matrix adhesion,GO:0007166~cell surface receptor linked signal transduction,GO:0007229~integrin-mediated signaling pathway,GO:0022610~biological adhesion,GO:0030030~cell projection organization,GO:0030031~cell projection assembly,GO:0030035~microspike assembly,GO:0031589~cell-substrate adhesion,GO:0046847~filopodium assembly,	GO:0005886~plasma membrane,GO:0005887~integral to plasma membrane,GO:0008305~integrin complex,GO:0009925~basal plasma membrane,GO:0016021~integral to membrane,GO:0016323~basolateral plasma membrane,GO:0031224~intrinsic to membrane,GO:0031226~intrinsic to plasma membrane,GO:0043235~receptor complex,GO:0044459~plasma membrane part,GO:0045178~basal part of cell,		hsa04510:Focal adhesion,hsa04512:ECM-receptor interaction,hsa04810:Regulation of actin cytoskeleton,hsa05410:Hypertrophic cardiomyopathy (HCM),hsa05412:Arrhythmogenic right ventricular cardiomyopathy (ARVC),hsa05414:Dilated cardiomyopathy,	ITGB4,
SF3B2	10992	-0.588918	4391.46	694.552	0.15816	splicing factor 3b, subunit 2, 145kDa	11q13.1,	GO:0000375~RNA splicing, via transesterification reactions,GO:0000377~RNA splicing, via transesterification reactions with bulged adenosine as nucleophile,GO:0000398~nuclear mRNA splicing, via spliceosome,GO:0006396~RNA processing,GO:0006397~mRNA processing,GO:0008380~RNA splicing,GO:0016071~mRNA metabolic process,	GO:0005681~spliceosome,GO:0030529~ribonucleoprotein complex,		hsa03040:Spliceosome,	SF3B2,
TOMM5	401505	0.588862	996.798	357.477	0.358625	translocase of outer mitochondrial membrane 5 homolog (yeast)	9p13.2,	GO:0006605~protein targeting,GO:0006626~protein targeting to mitochondrion,GO:0006839~mitochondrial transport,GO:0006886~intracellular protein transport,GO:0007005~mitochondrion organization,GO:0008104~protein localization,GO:0015031~protein transport,GO:0017038~protein import,GO:0033365~protein localization in organelle,GO:0034613~cellular protein localization,GO:0045184~establishment of protein…	GO:0005739~mitochondrion,GO:0005740~mitochondrial envelope,GO:0005741~mitochondrial outer membrane,GO:0005742~mitochondrial outer membrane translocase complex,GO:0016021~integral to membrane,GO:0019867~outer membrane,GO:0031090~organelle membrane,GO:0031224~intrinsic to membrane,GO:0031966~mitochondrial membrane,GO:0031967~organelle envelope,GO:0031968~organelle outer membrane,GO:0031975~envelope…	GO:0008565~protein transporter activity,		tomm5,
GTF2F1	2962	-0.588731	1955.25	348.522	0.178249	general transcription factor IIF, polypeptide 1, 74kDa	19p13.3,	GO:0000375~RNA splicing, via transesterification reactions,GO:0000377~RNA splicing, via transesterification reactions with bulged adenosine as nucleophile,GO:0000398~nuclear mRNA splicing, via spliceosome,GO:0006350~transcription,GO:0006351~transcription, DNA-dependent,GO:0006352~transcription initiation,GO:0006354~RNA elongation,GO:0006366~transcription from RNA polymerase II promoter,GO:0006367…	GO:0005654~nucleoplasm,GO:0005667~transcription factor complex,GO:0005674~transcription factor TFIIF complex,GO:0016591~DNA-directed RNA polymerase II, holoenzyme,GO:0031974~membrane-enclosed lumen,GO:0031981~nuclear lumen,GO:0043233~organelle lumen,GO:0044451~nucleoplasm part,GO:0070013~intracellular organelle lumen,	GO:0003677~DNA binding,GO:0003702~RNA polymerase II transcription factor activity,GO:0003712~transcription cofactor activity,GO:0003713~transcription coactivator activity,GO:0008134~transcription factor binding,GO:0016251~general RNA polymerase II transcription factor activity,GO:0016563~transcription activator activity,GO:0030528~transcription regulator activity,	hsa03022:Basal transcription factors,	GTF2F1,
LRRC16A	55604	-0.588573	556.25	224.037	0.402764	leucine rich repeat containing 16A	6p22.2,					Lrrc16a,
N6AMT1	29104	0.588491	135.759	45.6119	0.335977	N-6 adenine-specific DNA methyltransferase 1 (putative)	21q21.3,	GO:0001558~regulation of cell growth,GO:0006730~one-carbon metabolic process,GO:0008361~regulation of cell size,GO:0030307~positive regulation of cell growth,GO:0032259~methylation,GO:0032535~regulation of cellular component size,GO:0040008~regulation of growth,GO:0045793~positive regulation of cell size,GO:0045927~positive regulation of growth,		GO:0008276~protein methyltransferase activity,		N6AMT1,
GAPDH	2597	0.588329	94412.2	49236.3	0.521504	glyceraldehyde-3-phosphate dehydrogenase-like 6; hypothetical protein LOC100133042; glyceraldehyde-3-phosphate dehydrogenase	12p13,12p13.31,15q22.31,	GO:0005996~monosaccharide metabolic process,GO:0006006~glucose metabolic process,GO:0006007~glucose catabolic process,GO:0006091~generation of precursor metabolites and energy,GO:0006096~glycolysis,GO:0016052~carbohydrate catabolic process,GO:0019318~hexose metabolic process,GO:0019320~hexose catabolic process,GO:0044275~cellular carbohydrate catabolic process,GO:0046164~alcohol catabolic process…	GO:0048471~perinuclear region of cytoplasm,	GO:0000166~nucleotide binding,GO:0004365~glyceraldehyde-3-phosphate dehydrogenase (phosphorylating) activity,GO:0008943~glyceraldehyde-3-phosphate dehydrogenase activity,GO:0016620~oxidoreductase activity, acting on the aldehyde or oxo group of donors, NAD or NADP as acceptor,GO:0048037~cofactor binding,GO:0050662~coenzyme binding,GO:0051287~NAD or NADH binding,	hsa00010:Glycolysis / Gluconeogenesis,hsa05010:Alzheimer's disease,	GAPDH,GAPDHL6,LOC100133042,
HBXIP	10542	0.588209	1252.15	407.12	0.325138	hepatitis B virus x interacting protein	1p13.3,	GO:0006916~anti-apoptosis,GO:0009615~response to virus,GO:0010466~negative regulation of peptidase activity,GO:0010941~regulation of cell death,GO:0016032~viral reproduction,GO:0019058~viral infectious cycle,GO:0019079~viral genome replication,GO:0022415~viral reproductive process,GO:0042981~regulation of apoptosis,GO:0043066~negative regulation of apoptosis,GO:0043067~regulation of programmed ce…	GO:0005829~cytosol,			hbxip,
WDYHV1	55093	0.588195	185.773	45.8995	0.247074	WDYHV motif containing 1	8q24.13,		GO:0005829~cytosol,	GO:0016811~hydrolase activity, acting on carbon-nitrogen (but not peptide) bonds, in linear amides,GO:0070773~protein N-terminal glutamine amidohydrolase activity,		WDYHV1,
EDEM1	9695	-0.587311	1269.67	364.36	0.286973	ER degradation enhancer, mannosidase alpha-like 1	3p26.2,	GO:0006508~proteolysis,GO:0006511~ubiquitin-dependent protein catabolic process,GO:0006986~response to unfolded protein,GO:0009057~macromolecule catabolic process,GO:0010033~response to organic substance,GO:0010498~proteasomal protein catabolic process,GO:0019941~modification-dependent protein catabolic process,GO:0030163~protein catabolic process,GO:0030433~ER-associated protein catabolic proces…	GO:0005783~endoplasmic reticulum,GO:0005789~endoplasmic reticulum membrane,GO:0012505~endomembrane system,GO:0016021~integral to membrane,GO:0030176~integral to endoplasmic reticulum membrane,GO:0031090~organelle membrane,GO:0031224~intrinsic to membrane,GO:0031227~intrinsic to endoplasmic reticulum membrane,GO:0031300~intrinsic to organelle membrane,GO:0031301~integral to organelle membrane,GO:0…	GO:0004571~mannosyl-oligosaccharide 1,2-alpha-mannosidase activity,GO:0005509~calcium ion binding,GO:0015923~mannosidase activity,GO:0015924~mannosyl-oligosaccharide mannosidase activity,GO:0043167~ion binding,GO:0043169~cation binding,GO:0046872~metal ion binding,		EDEM1,
MOBKL3	25843	0.587235	1467.31	575.533	0.392237	MOB1, Mps One Binder kinase activator-like 3 (yeast)	2q33.1,		GO:0000267~cell fraction,GO:0005624~membrane fraction,GO:0005626~insoluble fraction,GO:0005794~Golgi apparatus,GO:0019898~extrinsic to membrane,GO:0048471~perinuclear region of cytoplasm,	GO:0008270~zinc ion binding,GO:0043167~ion binding,GO:0043169~cation binding,GO:0046872~metal ion binding,GO:0046914~transition metal ion binding,		MOBKL3,
HUS1	3364	0.586753	302.871	58.2196	0.192226	HUS1 checkpoint homolog (S. pombe)	7p13-p12,	GO:0000075~cell cycle checkpoint,GO:0000077~DNA damage checkpoint,GO:0000724~double-strand break repair via homologous recombination,GO:0000725~recombinational repair,GO:0006259~DNA metabolic process,GO:0006260~DNA replication,GO:0006275~regulation of DNA replication,GO:0006281~DNA repair,GO:0006302~double-strand break repair,GO:0006310~DNA recombination,GO:0006468~protein amino acid phosphorylat…		GO:0004672~protein kinase activity,GO:0004674~protein serine/threonine kinase activity,		HUS1,
STAU2	27067	0.586748	1149.46	439.935	0.382733	staufen, RNA binding protein, homolog 2 (Drosophila)	8q13-q21.1,		GO:0005730~nucleolus,GO:0005783~endoplasmic reticulum,GO:0005856~cytoskeleton,GO:0005874~microtubule,GO:0015630~microtubule cytoskeleton,GO:0031974~membrane-enclosed lumen,GO:0031981~nuclear lumen,GO:0043228~non-membrane-bounded organelle,GO:0043232~intracellular non-membrane-bounded organelle,GO:0043233~organelle lumen,GO:0044430~cytoskeletal part,GO:0070013~intracellular organelle lumen,	GO:0003723~RNA binding,GO:0003725~double-stranded RNA binding,		STAU2,
RWDD2B	10069	0.586423	427.406	170.069	0.39791	RWD domain containing 2B	21q22.11,					rwdd2b,
EHMT2	10919	-0.586368	1075.95	305.227	0.283681	euchromatic histone-lysine N-methyltransferase 2	6p21.31,	GO:0006325~chromatin organization,GO:0016568~chromatin modification,GO:0051276~chromosome organization,		GO:0008170~N-methyltransferase activity,GO:0008270~zinc ion binding,GO:0008276~protein methyltransferase activity,GO:0016278~lysine N-methyltransferase activity,GO:0016279~protein-lysine N-methyltransferase activity,GO:0018024~histone-lysine N-methyltransferase activity,GO:0042054~histone methyltransferase activity,GO:0043167~ion binding,GO:0043169~cation binding,GO:0046872~metal ion binding,GO:0…	hsa00310:Lysine degradation,	EHMT2,
PHF5A	84844	0.586259	501.085	142.462	0.284308	PHD finger protein 5A	22q13.2,	GO:0000375~RNA splicing, via transesterification reactions,GO:0000377~RNA splicing, via transesterification reactions with bulged adenosine as nucleophile,GO:0000398~nuclear mRNA splicing, via spliceosome,GO:0006350~transcription,GO:0006355~regulation of transcription, DNA-dependent,GO:0006396~RNA processing,GO:0006397~mRNA processing,GO:0008380~RNA splicing,GO:0009891~positive regulation of bios…	GO:0005681~spliceosome,GO:0005686~snRNP U2,GO:0016363~nuclear matrix,GO:0030529~ribonucleoprotein complex,GO:0030532~small nuclear ribonucleoprotein complex,GO:0031974~membrane-enclosed lumen,GO:0031981~nuclear lumen,GO:0034399~nuclear periphery,GO:0043233~organelle lumen,GO:0070013~intracellular organelle lumen,	GO:0003677~DNA binding,GO:0003700~transcription factor activity,GO:0030528~transcription regulator activity,	hsa03040:Spliceosome,	phf5a,
MLL	4297	-0.586075	1320.94	444.155	0.336242	myeloid/lymphoid or mixed-lineage leukemia (trithorax homolog, Drosophila)	11q23,	GO:0002520~immune system development,GO:0003002~regionalization,GO:0006259~DNA metabolic process,GO:0006304~DNA modification,GO:0006305~DNA alkylation,GO:0006306~DNA methylation,GO:0006325~chromatin organization,GO:0006350~transcription,GO:0006351~transcription, DNA-dependent,GO:0006355~regulation of transcription, DNA-dependent,GO:0006357~regulation of transcription from RNA polymerase II promot…	GO:0005654~nucleoplasm,GO:0031974~membrane-enclosed lumen,GO:0031981~nuclear lumen,GO:0034708~methyltransferase complex,GO:0035097~histone methyltransferase complex,GO:0043233~organelle lumen,GO:0044451~nucleoplasm part,GO:0070013~intracellular organelle lumen,	GO:0000166~nucleotide binding,GO:0003677~DNA binding,GO:0003682~chromatin binding,GO:0003700~transcription factor activity,GO:0003702~RNA polymerase II transcription factor activity,GO:0005525~GTP binding,GO:0008170~N-methyltransferase activity,GO:0008270~zinc ion binding,GO:0008276~protein methyltransferase activity,GO:0016278~lysine N-methyltransferase activity,GO:0016279~protein-lysine N-methy…		mll,
SRCAP	10847	-0.585671	3585.26	639.431	0.17835	Snf2-related CREBBP activator protein	16p11.2,	GO:0006325~chromatin organization,GO:0006350~transcription,GO:0006355~regulation of transcription, DNA-dependent,GO:0006357~regulation of transcription from RNA polymerase II promoter,GO:0016568~chromatin modification,GO:0045449~regulation of transcription,GO:0051252~regulation of RNA metabolic process,GO:0051276~chromosome organization,		GO:0000166~nucleotide binding,GO:0001882~nucleoside binding,GO:0001883~purine nucleoside binding,GO:0003677~DNA binding,GO:0003712~transcription cofactor activity,GO:0003713~transcription coactivator activity,GO:0004386~helicase activity,GO:0004402~histone acetyltransferase activity,GO:0004468~lysine N-acetyltransferase activity,GO:0005524~ATP binding,GO:0008080~N-acetyltransferase activity,GO:00…		Srcap,
ACN9	57001	0.585661	206.221	66.8515	0.324174	ACN9 homolog (S. cerevisiae)	7q21.3,	GO:0005996~monosaccharide metabolic process,GO:0006006~glucose metabolic process,GO:0006090~pyruvate metabolic process,GO:0006094~gluconeogenesis,GO:0016051~carbohydrate biosynthetic process,GO:0019318~hexose metabolic process,GO:0019319~hexose biosynthetic process,GO:0034637~cellular carbohydrate biosynthetic process,GO:0046165~alcohol biosynthetic process,GO:0046364~monosaccharide biosynthetic …	GO:0005739~mitochondrion,GO:0005740~mitochondrial envelope,GO:0005758~mitochondrial intermembrane space,GO:0031967~organelle envelope,GO:0031970~organelle envelope lumen,GO:0031974~membrane-enclosed lumen,GO:0031975~envelope,GO:0044429~mitochondrial part,			Acn9,
MGAT5	4249	-0.585655	223.139	110.69	0.496057	mannosyl (alpha-1,6-)-glycoprotein beta-1,6-N-acetyl-glucosaminyltransferase; hypothetical LOC151162	2q21,2q21.3,	GO:0006486~protein amino acid glycosylation,GO:0006487~protein amino acid N-linked glycosylation,GO:0009100~glycoprotein metabolic process,GO:0009101~glycoprotein biosynthetic process,GO:0043413~biopolymer glycosylation,GO:0070085~glycosylation,	GO:0000139~Golgi membrane,GO:0005794~Golgi apparatus,GO:0012505~endomembrane system,GO:0016021~integral to membrane,GO:0031090~organelle membrane,GO:0031224~intrinsic to membrane,GO:0044431~Golgi apparatus part,	GO:0008375~acetylglucosaminyltransferase activity,GO:0030144~alpha-1,6-mannosyl-glycoprotein 6-beta-N-acetylglucosaminyltransferase activity,	hsa00510:N-Glycan biosynthesis,	LOC151162,Mgat5,
PREB	10113	0.58544	1429.38	412.362	0.288489	prolactin regulatory element binding	2p23.3,	GO:0006350~transcription,GO:0006355~regulation of transcription, DNA-dependent,GO:0006888~ER to Golgi vesicle-mediated transport,GO:0008104~protein localization,GO:0015031~protein transport,GO:0016044~membrane organization,GO:0016192~vesicle-mediated transport,GO:0045184~establishment of protein localization,GO:0045449~regulation of transcription,GO:0046907~intracellular transport,GO:0048193~Golg…	GO:0005783~endoplasmic reticulum,GO:0016021~integral to membrane,GO:0031224~intrinsic to membrane,	GO:0003677~DNA binding,GO:0016563~transcription activator activity,GO:0030528~transcription regulator activity,		PREB,
PRDX2	7001	0.585237	5736.29	2269.92	0.395712	peroxiredoxin 2	19p13.2,	GO:0000165~MAPKKK cascade,GO:0000187~activation of MAPK activity,GO:0000302~response to reactive oxygen species,GO:0001775~cell activation,GO:0002237~response to molecule of bacterial origin,GO:0002252~immune effector process,GO:0002520~immune system development,GO:0002526~acute inflammatory response,GO:0002532~production of molecular mediator of acute inflammatory response,GO:0002536~respiratory…		GO:0004601~peroxidase activity,GO:0008379~thioredoxin peroxidase activity,GO:0016209~antioxidant activity,GO:0016684~oxidoreductase activity, acting on peroxide as acceptor,GO:0051920~peroxiredoxin activity,		PRDX2,
RPUSD4	84881	0.585129	832.095	453.79	0.545358	RNA pseudouridylate synthase domain containing 4	11q24.2,	GO:0001522~pseudouridine synthesis,GO:0009451~RNA modification,		GO:0003723~RNA binding,GO:0009982~pseudouridine synthase activity,GO:0016866~intramolecular transferase activity,		RPUSD4,
FYTTD1	84248	0.584937	2325.86	677.849	0.291441	forty-two-three domain containing 1	3q29,					FYTTD1,
SUPT4H1	6827	0.584525	1114.95	227.823	0.204336	suppressor of Ty 4 homolog 1 (S. cerevisiae)	17q21-q23,	GO:0000122~negative regulation of transcription from RNA polymerase II promoter,GO:0006325~chromatin organization,GO:0006338~chromatin remodeling,GO:0006350~transcription,GO:0006351~transcription, DNA-dependent,GO:0006354~RNA elongation,GO:0006355~regulation of transcription, DNA-dependent,GO:0006357~regulation of transcription from RNA polymerase II promoter,GO:0006366~transcription from RNA pol…	GO:0005654~nucleoplasm,GO:0031974~membrane-enclosed lumen,GO:0031981~nuclear lumen,GO:0043233~organelle lumen,GO:0070013~intracellular organelle lumen,	GO:0003677~DNA binding,GO:0003700~transcription factor activity,GO:0003711~transcription elongation regulator activity,GO:0008148~negative transcription elongation factor activity,GO:0008159~positive transcription elongation factor activity,GO:0008270~zinc ion binding,GO:0030528~transcription regulator activity,GO:0043167~ion binding,GO:0043169~cation binding,GO:0046872~metal ion binding,GO:00469…		SUPT4H1,
GPR107	57720	-0.584508	2572.97	571.481	0.22211	G protein-coupled receptor 107	9q34.11,		GO:0016021~integral to membrane,GO:0031224~intrinsic to membrane,			GPR107,
RPP30	10556	0.584236	413.601	82.0149	0.198295	ribonuclease P/MRP 30kDa subunit	10q23.31,	GO:0006396~RNA processing,GO:0006399~tRNA metabolic process,GO:0008033~tRNA processing,GO:0034470~ncRNA processing,GO:0034660~ncRNA metabolic process,	GO:0005655~nucleolar ribonuclease P complex,GO:0005730~nucleolus,GO:0030529~ribonucleoprotein complex,GO:0030677~ribonuclease P complex,GO:0030681~multimeric ribonuclease P complex,GO:0031974~membrane-enclosed lumen,GO:0031981~nuclear lumen,GO:0043228~non-membrane-bounded organelle,GO:0043232~intracellular non-membrane-bounded organelle,GO:0043233~organelle lumen,GO:0044452~nucleolar part,GO:0070…	GO:0004518~nuclease activity,GO:0004519~endonuclease activity,GO:0004521~endoribonuclease activity,GO:0004526~ribonuclease P activity,GO:0004540~ribonuclease activity,GO:0004549~tRNA-specific ribonuclease activity,GO:0016891~endoribonuclease activity, producing 5'-phosphomonoesters,GO:0016893~endonuclease activity, active with either ribo- or deoxyribonucleic acids and producing 5'-phosphomonoest…		RPP30,
LSM3	27258	0.584109	767.665	221.582	0.288644	LSM3 homolog, U6 small nuclear RNA associated (S. cerevisiae); similar to Lsm3 protein	2p11.2,3p25.1,	GO:0006396~RNA processing,GO:0006397~mRNA processing,GO:0008380~RNA splicing,GO:0016071~mRNA metabolic process,	GO:0005681~spliceosome,GO:0030529~ribonucleoprotein complex,	GO:0003723~RNA binding,	hsa03018:RNA degradation,hsa03040:Spliceosome,	LOC647302,LSM3,
CCDC58	131076	0.584104	167.896	58.4469	0.348114	coiled-coil domain containing 58	3q21.1,					Ccdc58,
RBM18	92400	0.584012	650.663	186.477	0.286595	RNA binding motif protein 18	9q33.2,			GO:0000166~nucleotide binding,GO:0003723~RNA binding,		rbm18,
TSNAX	7257	0.583928	934.284	237.299	0.253991	translin-associated factor X	1q42.1,	GO:0007276~gamete generation,GO:0007283~spermatogenesis,GO:0019953~sexual reproduction,GO:0032504~multicellular organism reproduction,GO:0048232~male gamete generation,GO:0048609~reproductive process in a multicellular organism,	GO:0048471~perinuclear region of cytoplasm,	GO:0003677~DNA binding,GO:0008565~protein transporter activity,GO:0043565~sequence-specific DNA binding,		Tsnax,
CHAC2	494143	0.583731	83.2418	48.4933	0.58256	ChaC, cation transport regulator homolog 2 (E. coli)	2p16,					Chac2,
PTPRF	5792	-0.583571	13957.9	5639.44	0.404032	protein tyrosine phosphatase, receptor type, F	1p34,	GO:0001959~regulation of cytokine-mediated signaling pathway,GO:0001960~negative regulation of cytokine-mediated signaling pathway,GO:0006470~protein amino acid dephosphorylation,GO:0006793~phosphorus metabolic process,GO:0006796~phosphate metabolic process,GO:0007155~cell adhesion,GO:0007156~homophilic cell adhesion,GO:0007166~cell surface receptor linked signal transduction,GO:0007167~enzyme li…	GO:0000267~cell fraction,GO:0005624~membrane fraction,GO:0005626~insoluble fraction,GO:0005768~endosome,GO:0005792~microsome,GO:0005886~plasma membrane,GO:0005887~integral to plasma membrane,GO:0016021~integral to membrane,GO:0030426~growth cone,GO:0030427~site of polarized growth,GO:0031224~intrinsic to membrane,GO:0031226~intrinsic to plasma membrane,GO:0042598~vesicular fraction,GO:0042995~cel…	GO:0004721~phosphoprotein phosphatase activity,GO:0004725~protein tyrosine phosphatase activity,GO:0005158~insulin receptor binding,GO:0016791~phosphatase activity,GO:0019198~transmembrane receptor protein phosphatase activity,GO:0030971~receptor tyrosine kinase binding,GO:0032403~protein complex binding,GO:0042301~phosphate binding,GO:0043167~ion binding,GO:0043168~anion binding,	hsa04514:Cell adhesion molecules (CAMs),hsa04520:Adherens junction,hsa04910:Insulin signaling pathway,	ptprf,
PSMA2	5683	0.583554	2237.55	567.174	0.25348	proteasome (prosome, macropain) subunit, alpha type, 2	7p13,	GO:0000278~mitotic cell cycle,GO:0006508~proteolysis,GO:0006511~ubiquitin-dependent protein catabolic process,GO:0007049~cell cycle,GO:0009057~macromolecule catabolic process,GO:0010498~proteasomal protein catabolic process,GO:0010604~positive regulation of macromolecule metabolic process,GO:0010605~negative regulation of macromolecule metabolic process,GO:0019941~modification-dependent protein c…	GO:0000502~proteasome complex,GO:0005829~cytosol,GO:0005839~proteasome core complex,GO:0019773~proteasome core complex, alpha-subunit complex,	GO:0004175~endopeptidase activity,GO:0004298~threonine-type endopeptidase activity,GO:0008233~peptidase activity,GO:0070003~threonine-type peptidase activity,GO:0070011~peptidase activity, acting on L-amino acid peptides,	hsa03050:Proteasome,	psmA2,
PNPLA4	8228	0.583455	522.109	183.228	0.350938	patatin-like phospholipase domain containing 4	Xp22.3,	GO:0016042~lipid catabolic process,		GO:0004091~carboxylesterase activity,GO:0004806~triacylglycerol lipase activity,GO:0016298~lipase activity,	hsa00830:Retinol metabolism,	PNPLA4,
STOML2	30968	0.583101	2147.58	612.763	0.285327	stomatin (EPB72)-like 2	9p13.1,		GO:0005739~mitochondrion,GO:0005740~mitochondrial envelope,GO:0005743~mitochondrial inner membrane,GO:0005856~cytoskeleton,GO:0019866~organelle inner membrane,GO:0019898~extrinsic to membrane,GO:0031090~organelle membrane,GO:0031966~mitochondrial membrane,GO:0031967~organelle envelope,GO:0031975~envelope,GO:0043228~non-membrane-bounded organelle,GO:0043232~intracellular non-membrane-bounded organ…			Stoml2,
C10orf84	63877	0.583097	595.788	148.558	0.249346	chromosome 10 open reading frame 84	10q26.11,					c10orf84,
PGK1	5230	0.583077	10921.8	4048.42	0.370673	phosphoglycerate kinase 1	Xq13,	GO:0005996~monosaccharide metabolic process,GO:0006006~glucose metabolic process,GO:0006007~glucose catabolic process,GO:0006091~generation of precursor metabolites and energy,GO:0006096~glycolysis,GO:0006793~phosphorus metabolic process,GO:0006796~phosphate metabolic process,GO:0016052~carbohydrate catabolic process,GO:0016310~phosphorylation,GO:0019318~hexose metabolic process,GO:0019320~hexose…		GO:0000166~nucleotide binding,GO:0001882~nucleoside binding,GO:0001883~purine nucleoside binding,GO:0004618~phosphoglycerate kinase activity,GO:0005524~ATP binding,GO:0016774~phosphotransferase activity, carboxyl group as acceptor,GO:0017076~purine nucleotide binding,GO:0030554~adenyl nucleotide binding,GO:0032553~ribonucleotide binding,GO:0032555~purine ribonucleotide binding,GO:0032559~adenyl r…	hsa00010:Glycolysis / Gluconeogenesis,	PGK1,
IP6K1	9807	-0.582986	1255.73	239.721	0.190902	inositol hexakisphosphate kinase 1	3p21.31,	GO:0006644~phospholipid metabolic process,GO:0006650~glycerophospholipid metabolic process,GO:0006793~phosphorus metabolic process,GO:0006796~phosphate metabolic process,GO:0016310~phosphorylation,GO:0019637~organophosphate metabolic process,GO:0030258~lipid modification,GO:0030384~phosphoinositide metabolic process,GO:0046486~glycerolipid metabolic process,GO:0046834~lipid phosphorylation,GO:004…		GO:0000166~nucleotide binding,GO:0001882~nucleoside binding,GO:0001883~purine nucleoside binding,GO:0004428~inositol or phosphatidylinositol kinase activity,GO:0005524~ATP binding,GO:0008440~inositol trisphosphate 3-kinase activity,GO:0017076~purine nucleotide binding,GO:0030554~adenyl nucleotide binding,GO:0032553~ribonucleotide binding,GO:0032555~purine ribonucleotide binding,GO:0032559~adenyl …		IP6K1,
CPSF1	29894	-0.582404	1332.11	301.718	0.226496	cleavage and polyadenylation specific factor 1, 160kDa	8q24.23,	GO:0000375~RNA splicing, via transesterification reactions,GO:0000377~RNA splicing, via transesterification reactions with bulged adenosine as nucleophile,GO:0000398~nuclear mRNA splicing, via spliceosome,GO:0006378~mRNA polyadenylation,GO:0006379~mRNA cleavage,GO:0006396~RNA processing,GO:0006397~mRNA processing,GO:0008380~RNA splicing,GO:0016071~mRNA metabolic process,GO:0031123~RNA 3'-end proc…	GO:0005654~nucleoplasm,GO:0005847~mRNA cleavage and polyadenylation specificity factor complex,GO:0005849~mRNA cleavage factor complex,GO:0031974~membrane-enclosed lumen,GO:0031981~nuclear lumen,GO:0043233~organelle lumen,GO:0044451~nucleoplasm part,GO:0070013~intracellular organelle lumen,	GO:0003723~RNA binding,GO:0003729~mRNA binding,GO:0003730~mRNA 3'-UTR binding,		CPSF1,
MED28	80306	0.581948	539.713	121.57	0.22525	mediator complex subunit 28	4p16,	GO:0006350~transcription,GO:0045449~regulation of transcription,	GO:0019898~extrinsic to membrane,	GO:0003779~actin binding,GO:0008092~cytoskeletal protein binding,		MED28,
C2CD2	25966	-0.581885	635.526	225.636	0.355038	C2 calcium-dependent domain containing 2	21q22.3,		GO:0005576~extracellular region,GO:0005829~cytosol,			C2CD2,
ATXN10	25814	0.58129	2054.37	293.76	0.142993	ataxin 10	22q13.31,	GO:0008219~cell death,GO:0016265~death,GO:0030030~cell projection organization,GO:0030182~neuron differentiation,GO:0031175~neuron projection development,GO:0048666~neuron development,	GO:0030425~dendrite,GO:0042995~cell projection,GO:0043005~neuron projection,GO:0043025~cell soma,GO:0048471~perinuclear region of cytoplasm,			atxn10,
ZMIZ2	83637	-0.581153	1895.02	399.674	0.210908	zinc finger, MIZ-type containing 2	7p13,	GO:0006350~transcription,GO:0006355~regulation of transcription, DNA-dependent,GO:0006357~regulation of transcription from RNA polymerase II promoter,GO:0009891~positive regulation of biosynthetic process,GO:0010557~positive regulation of macromolecule biosynthetic process,GO:0010604~positive regulation of macromolecule metabolic process,GO:0010628~positive regulation of gene expression,GO:003132…	GO:0000228~nuclear chromosome,GO:0005657~replication fork,GO:0005694~chromosome,GO:0043228~non-membrane-bounded organelle,GO:0043232~intracellular non-membrane-bounded organelle,GO:0043596~nuclear replication fork,GO:0044427~chromosomal part,GO:0044454~nuclear chromosome part,	GO:0003712~transcription cofactor activity,GO:0003713~transcription coactivator activity,GO:0008134~transcription factor binding,GO:0008270~zinc ion binding,GO:0016563~transcription activator activity,GO:0030374~ligand-dependent nuclear receptor transcription coactivator activity,GO:0030528~transcription regulator activity,GO:0043167~ion binding,GO:0043169~cation binding,GO:0046872~metal ion bind…		Zmiz2,
TBC1D9B	23061	-0.581011	3335.46	672.614	0.201656	TBC1 domain family, member 9B (with GRAM domain)	5q35.3,	GO:0032313~regulation of Rab GTPase activity,GO:0032318~regulation of Ras GTPase activity,GO:0032483~regulation of Rab protein signal transduction,GO:0043087~regulation of GTPase activity,GO:0046578~regulation of Ras protein signal transduction,GO:0051056~regulation of small GTPase mediated signal transduction,GO:0051336~regulation of hydrolase activity,	GO:0016021~integral to membrane,GO:0031224~intrinsic to membrane,	GO:0005083~small GTPase regulator activity,GO:0005096~GTPase activator activity,GO:0005097~Rab GTPase activator activity,GO:0005099~Ras GTPase activator activity,GO:0005509~calcium ion binding,GO:0008047~enzyme activator activity,GO:0030695~GTPase regulator activity,GO:0043167~ion binding,GO:0043169~cation binding,GO:0046872~metal ion binding,GO:0060589~nucleoside-triphosphatase regulator activit…		tbc1d9b,
SNRNP200	23020	-0.580619	5326.36	1229.6	0.230852	similar to U5 snRNP-specific protein, 200 kDa; small nuclear ribonucleoprotein 200kDa (U5)	2q11.2,	GO:0000245~spliceosome assembly,GO:0000354~cis assembly of pre-catalytic spliceosome,GO:0000375~RNA splicing, via transesterification reactions,GO:0000377~RNA splicing, via transesterification reactions with bulged adenosine as nucleophile,GO:0000398~nuclear mRNA splicing, via spliceosome,GO:0006396~RNA processing,GO:0006397~mRNA processing,GO:0008380~RNA splicing,GO:0016071~mRNA metabolic proces…	GO:0005681~spliceosome,GO:0005682~snRNP U5,GO:0030529~ribonucleoprotein complex,GO:0030532~small nuclear ribonucleoprotein complex,	GO:0000166~nucleotide binding,GO:0001882~nucleoside binding,GO:0001883~purine nucleoside binding,GO:0004386~helicase activity,GO:0005524~ATP binding,GO:0008026~ATP-dependent helicase activity,GO:0016887~ATPase activity,GO:0017076~purine nucleotide binding,GO:0030554~adenyl nucleotide binding,GO:0032553~ribonucleotide binding,GO:0032555~purine ribonucleotide binding,GO:0032559~adenyl ribonucleotid…	hsa03040:Spliceosome,	LOC652147,SNRNP200,
PDCD2L	84306	0.580563	151.986	45.7944	0.301306	programmed cell death 2-like	19q13.11,					pdcd2l,
KIAA0317	9870	-0.58006	1019.09	223.311	0.219128	KIAA0317	14q24.3,	GO:0006508~proteolysis,GO:0009057~macromolecule catabolic process,GO:0019941~modification-dependent protein catabolic process,GO:0030163~protein catabolic process,GO:0043632~modification-dependent macromolecule catabolic process,GO:0044257~cellular protein catabolic process,GO:0044265~cellular macromolecule catabolic process,GO:0051603~proteolysis involved in cellular protein catabolic process,	GO:0016021~integral to membrane,GO:0031224~intrinsic to membrane,	GO:0016879~ligase activity, forming carbon-nitrogen bonds,GO:0016881~acid-amino acid ligase activity,		KIAA0317,
POLR2C	5432	0.5797	1232.13	216.578	0.175776	polymerase (RNA) II (DNA directed) polypeptide C, 33kDa	16q13-q21,	GO:0000375~RNA splicing, via transesterification reactions,GO:0000377~RNA splicing, via transesterification reactions with bulged adenosine as nucleophile,GO:0000398~nuclear mRNA splicing, via spliceosome,GO:0006350~transcription,GO:0006351~transcription, DNA-dependent,GO:0006352~transcription initiation,GO:0006354~RNA elongation,GO:0006366~transcription from RNA polymerase II promoter,GO:0006367…	GO:0000428~DNA-directed RNA polymerase complex,GO:0005654~nucleoplasm,GO:0005665~DNA-directed RNA polymerase II, core complex,GO:0016591~DNA-directed RNA polymerase II, holoenzyme,GO:0030880~RNA polymerase complex,GO:0031974~membrane-enclosed lumen,GO:0031981~nuclear lumen,GO:0043233~organelle lumen,GO:0044451~nucleoplasm part,GO:0055029~nuclear DNA-directed RNA polymerase complex,GO:0070013~intr…	GO:0003677~DNA binding,GO:0003899~DNA-directed RNA polymerase activity,GO:0004672~protein kinase activity,GO:0016779~nucleotidyltransferase activity,GO:0034062~RNA polymerase activity,GO:0046983~protein dimerization activity,	hsa00230:Purine metabolism,hsa00240:Pyrimidine metabolism,hsa03020:RNA polymerase,hsa05016:Huntington's disease,	Polr2c,
NDUFAF2	91942	0.579402	168.239	68.9469	0.409815	NADH dehydrogenase (ubiquinone) 1 alpha subcomplex, assembly factor 2	5q12.1,		GO:0005739~mitochondrion,	GO:0003954~NADH dehydrogenase activity,GO:0008137~NADH dehydrogenase (ubiquinone) activity,GO:0009055~electron carrier activity,GO:0016651~oxidoreductase activity, acting on NADH or NADPH,GO:0016655~oxidoreductase activity, acting on NADH or NADPH, quinone or similar compound as acceptor,GO:0050136~NADH dehydrogenase (quinone) activity,		NDUFAF2,
USP15	9958	0.579365	1347.2	402.664	0.298889	ubiquitin specific peptidase 15	12q14,	GO:0006508~proteolysis,GO:0006511~ubiquitin-dependent protein catabolic process,GO:0009057~macromolecule catabolic process,GO:0019941~modification-dependent protein catabolic process,GO:0030163~protein catabolic process,GO:0043632~modification-dependent macromolecule catabolic process,GO:0044257~cellular protein catabolic process,GO:0044265~cellular macromolecule catabolic process,GO:0051603~prot…		GO:0004175~endopeptidase activity,GO:0004197~cysteine-type endopeptidase activity,GO:0004221~ubiquitin thiolesterase activity,GO:0004843~ubiquitin-specific protease activity,GO:0008233~peptidase activity,GO:0008234~cysteine-type peptidase activity,GO:0016790~thiolester hydrolase activity,GO:0019783~small conjugating protein-specific protease activity,GO:0070011~peptidase activity, acting on L-ami…		USP15,
UBE2N	7334	0.579347	2030.15	557.756	0.274736	ubiquitin-conjugating enzyme E2N (UBC13 homolog, yeast)	12q22,	GO:0000724~double-strand break repair via homologous recombination,GO:0000725~recombinational repair,GO:0000729~DNA double-strand break processing,GO:0000738~DNA catabolic process, exonucleolytic,GO:0002253~activation of immune response,GO:0002429~immune response-activating cell surface receptor signaling pathway,GO:0002684~positive regulation of immune system process,GO:0002757~immune response-a…	GO:0031371~ubiquitin conjugating enzyme complex,GO:0031372~UBC13-MMS2 complex,	GO:0000166~nucleotide binding,GO:0001882~nucleoside binding,GO:0001883~purine nucleoside binding,GO:0004842~ubiquitin-protein ligase activity,GO:0005524~ATP binding,GO:0016879~ligase activity, forming carbon-nitrogen bonds,GO:0016881~acid-amino acid ligase activity,GO:0017076~purine nucleotide binding,GO:0019787~small conjugating protein ligase activity,GO:0030554~adenyl nucleotide binding,GO:003…	hsa04120:Ubiquitin mediated proteolysis,	UBE2N,
SESN1	27244	0.579265	731.473	528.012	0.721847	sestrin 1	6q21,	GO:0006974~response to DNA damage stimulus,GO:0007049~cell cycle,GO:0007050~cell cycle arrest,GO:0008285~negative regulation of cell proliferation,GO:0022402~cell cycle process,GO:0033554~cellular response to stress,GO:0042127~regulation of cell proliferation,			hsa04115:p53 signaling pathway,	sesn1,
PDCD5	9141	0.579219	723.403	269.598	0.37268	programmed cell death 5	19q12-q13.1,	GO:0006915~apoptosis,GO:0006917~induction of apoptosis,GO:0008219~cell death,GO:0010941~regulation of cell death,GO:0010942~positive regulation of cell death,GO:0012501~programmed cell death,GO:0012502~induction of programmed cell death,GO:0016265~death,GO:0042981~regulation of apoptosis,GO:0043065~positive regulation of apoptosis,GO:0043067~regulation of programmed cell death,GO:0043068~positive…		GO:0003677~DNA binding,		PDCD5,
ZNF511	118472	0.579217	440.911	117.973	0.267566	zinc finger protein 511	10q26.3,	GO:0006350~transcription,GO:0045449~regulation of transcription,		GO:0003677~DNA binding,GO:0008270~zinc ion binding,GO:0043167~ion binding,GO:0043169~cation binding,GO:0046872~metal ion binding,GO:0046914~transition metal ion binding,		ZNF511,
NEK7	140609	0.579178	1352.16	607.325	0.449151	NIMA (never in mitosis gene a)-related kinase 7	1q31.3,	GO:0006468~protein amino acid phosphorylation,GO:0006793~phosphorus metabolic process,GO:0006796~phosphate metabolic process,GO:0016310~phosphorylation,		GO:0000166~nucleotide binding,GO:0000287~magnesium ion binding,GO:0001882~nucleoside binding,GO:0001883~purine nucleoside binding,GO:0004672~protein kinase activity,GO:0004674~protein serine/threonine kinase activity,GO:0004713~protein tyrosine kinase activity,GO:0005524~ATP binding,GO:0017076~purine nucleotide binding,GO:0030554~adenyl nucleotide binding,GO:0032553~ribonucleotide binding,GO:0032…		NEK7,
GTF2A2	2958	0.578522	796.672	173.608	0.217916	general transcription factor IIA, 2, 12kDa	15q22.2,	GO:0006350~transcription,GO:0006351~transcription, DNA-dependent,GO:0006352~transcription initiation,GO:0006354~RNA elongation,GO:0006355~regulation of transcription, DNA-dependent,GO:0006357~regulation of transcription from RNA polymerase II promoter,GO:0006366~transcription from RNA polymerase II promoter,GO:0006367~transcription initiation from RNA polymerase II promoter,GO:0006368~RNA elongat…	GO:0005654~nucleoplasm,GO:0005667~transcription factor complex,GO:0005672~transcription factor TFIIA complex,GO:0016591~DNA-directed RNA polymerase II, holoenzyme,GO:0031974~membrane-enclosed lumen,GO:0031981~nuclear lumen,GO:0043233~organelle lumen,GO:0044451~nucleoplasm part,GO:0070013~intracellular organelle lumen,	GO:0003702~RNA polymerase II transcription factor activity,GO:0003712~transcription cofactor activity,GO:0003713~transcription coactivator activity,GO:0008134~transcription factor binding,GO:0016251~general RNA polymerase II transcription factor activity,GO:0016563~transcription activator activity,GO:0017025~TATA-binding protein binding,GO:0030528~transcription regulator activity,GO:0042802~ident…	hsa03022:Basal transcription factors,	Gtf2a2,
C7orf64	84060	0.578113	209.481	40.2707	0.19224	chromosome 7 open reading frame 64	7q21.2,					c7orf64,
UQCC	55245	0.577987	787.47	440.316	0.559153	ubiquinol-cytochrome c reductase complex chaperone	20q11.22,		GO:0016023~cytoplasmic membrane-bounded vesicle,GO:0031410~cytoplasmic vesicle,GO:0031982~vesicle,GO:0031988~membrane-bounded vesicle,			uqcc,
KPNA3	3839	0.577607	1878.4	1002.84	0.533881	karyopherin alpha 3 (importin alpha 4)	13q14.3,	GO:0006461~protein complex assembly,GO:0006605~protein targeting,GO:0006606~protein import into nucleus,GO:0006607~NLS-bearing substrate import into nucleus,GO:0006886~intracellular protein transport,GO:0006913~nucleocytoplasmic transport,GO:0008104~protein localization,GO:0015031~protein transport,GO:0017038~protein import,GO:0033365~protein localization in organelle,GO:0034504~protein localizat…	GO:0005635~nuclear envelope,GO:0005643~nuclear pore,GO:0012505~endomembrane system,GO:0016021~integral to membrane,GO:0031224~intrinsic to membrane,GO:0031967~organelle envelope,GO:0031975~envelope,GO:0046930~pore complex,	GO:0005048~signal sequence binding,GO:0008022~protein C-terminus binding,GO:0008139~nuclear localization sequence binding,GO:0008565~protein transporter activity,GO:0042277~peptide binding,		kpna3,
PDHX	8050	0.577428	911.094	598.178	0.656549	pyruvate dehydrogenase complex, component X	11p13,	GO:0006090~pyruvate metabolic process,	GO:0005739~mitochondrion,GO:0005759~mitochondrial matrix,GO:0031974~membrane-enclosed lumen,GO:0031980~mitochondrial lumen,GO:0043233~organelle lumen,GO:0044429~mitochondrial part,GO:0070013~intracellular organelle lumen,	GO:0031405~lipoic acid binding,GO:0031406~carboxylic acid binding,GO:0048037~cofactor binding,GO:0050662~coenzyme binding,		PDHX,
GOLGB1	2804	-0.576677	3419.22	1167.81	0.341542	golgin B1, golgi integral membrane protein	3q13,	GO:0007030~Golgi organization,	GO:0000139~Golgi membrane,GO:0005793~ER-Golgi intermediate compartment,GO:0005794~Golgi apparatus,GO:0005795~Golgi stack,GO:0012505~endomembrane system,GO:0016021~integral to membrane,GO:0031090~organelle membrane,GO:0031224~intrinsic to membrane,GO:0044431~Golgi apparatus part,			GOLGB1,
BLOC1S2	282991	0.576665	1035.81	324.523	0.313304	biogenesis of lysosomal organelles complex-1, subunit 2	10q24.31,	GO:0000226~microtubule cytoskeleton organization,GO:0007010~cytoskeleton organization,GO:0007017~microtubule-based process,GO:0007020~microtubule nucleation,GO:0008284~positive regulation of cell proliferation,GO:0009891~positive regulation of biosynthetic process,GO:0010557~positive regulation of macromolecule biosynthetic process,GO:0010604~positive regulation of macromolecule metabolic process…	GO:0000930~gamma-tubulin complex,GO:0005813~centrosome,GO:0005815~microtubule organizing center,GO:0005829~cytosol,GO:0005856~cytoskeleton,GO:0015630~microtubule cytoskeleton,GO:0031082~BLOC complex,GO:0031083~BLOC-1 complex,GO:0043228~non-membrane-bounded organelle,GO:0043232~intracellular non-membrane-bounded organelle,GO:0044430~cytoskeletal part,GO:0044445~cytosolic part,GO:0044450~microtubul…	GO:0008022~protein C-terminus binding,GO:0008092~cytoskeletal protein binding,GO:0015631~tubulin binding,GO:0042802~identical protein binding,GO:0043015~gamma-tubulin binding,		BLOC1S2,
PTPRA	5786	-0.576566	1766.19	376.512	0.213177	protein tyrosine phosphatase, receptor type, A	20p13,	GO:0006468~protein amino acid phosphorylation,GO:0006470~protein amino acid dephosphorylation,GO:0006793~phosphorus metabolic process,GO:0006796~phosphate metabolic process,GO:0007166~cell surface receptor linked signal transduction,GO:0007167~enzyme linked receptor protein signaling pathway,GO:0007169~transmembrane receptor protein tyrosine kinase signaling pathway,GO:0008286~insulin receptor si…	GO:0005886~plasma membrane,GO:0005887~integral to plasma membrane,GO:0016021~integral to membrane,GO:0031224~intrinsic to membrane,GO:0031226~intrinsic to plasma membrane,GO:0044459~plasma membrane part,	GO:0004721~phosphoprotein phosphatase activity,GO:0004725~protein tyrosine phosphatase activity,GO:0016791~phosphatase activity,GO:0019198~transmembrane receptor protein phosphatase activity,		PTPRA,
COX11	1353	0.576412	705.715	240.018	0.340106	COX11 homolog, cytochrome c oxidase assembly protein (yeast)	17q22,	GO:0006461~protein complex assembly,GO:0007585~respiratory gaseous exchange,GO:0008535~respiratory chain complex IV assembly,GO:0034621~cellular macromolecular complex subunit organization,GO:0034622~cellular macromolecular complex assembly,GO:0043623~cellular protein complex assembly,GO:0043933~macromolecular complex subunit organization,GO:0065003~macromolecular complex assembly,GO:0070271~prot…	GO:0005739~mitochondrion,GO:0005740~mitochondrial envelope,GO:0005743~mitochondrial inner membrane,GO:0016021~integral to membrane,GO:0019866~organelle inner membrane,GO:0031090~organelle membrane,GO:0031224~intrinsic to membrane,GO:0031966~mitochondrial membrane,GO:0031967~organelle envelope,GO:0031975~envelope,GO:0044429~mitochondrial part,	GO:0004129~cytochrome-c oxidase activity,GO:0005507~copper ion binding,GO:0009055~electron carrier activity,GO:0015002~heme-copper terminal oxidase activity,GO:0015077~monovalent inorganic cation transmembrane transporter activity,GO:0015078~hydrogen ion transmembrane transporter activity,GO:0016675~oxidoreductase activity, acting on heme group of donors,GO:0016676~oxidoreductase activity, acting…	hsa00190:Oxidative phosphorylation,	COX11,
FUNDC2P2	388965	0.576186	15.7891	10.0177	0.634467	FUN14 domain containing 2 pseudogene	2p11.2,					FUNDC2P2,
C16orf61	56942	0.576069	360.86	110.331	0.305745	chromosome 16 open reading frame 61	16q23.2,					C16orf61,
HSPB8	26353	0.574881	7348.1	5667.9	0.771343	heat shock 22kDa protein 8	12q24.23,	GO:0008219~cell death,GO:0009266~response to temperature stimulus,GO:0009408~response to heat,GO:0009628~response to abiotic stimulus,GO:0016265~death,		GO:0004672~protein kinase activity,GO:0004674~protein serine/threonine kinase activity,GO:0042802~identical protein binding,		HSPB8,
CCDC90B	60492	0.574247	599.979	169.681	0.282812	coiled-coil domain containing 90B	11q14.1,		GO:0005739~mitochondrion,GO:0016021~integral to membrane,GO:0031224~intrinsic to membrane,			CCDC90B,
NDUFA10	4705	0.574073	2413.07	611.708	0.253498	NADH dehydrogenase (ubiquinone) 1 alpha subcomplex, 10, 42kDa	2q37.3,	GO:0006091~generation of precursor metabolites and energy,GO:0006119~oxidative phosphorylation,GO:0006120~mitochondrial electron transport, NADH to ubiquinone,GO:0006793~phosphorus metabolic process,GO:0006796~phosphate metabolic process,GO:0015980~energy derivation by oxidation of organic compounds,GO:0016310~phosphorylation,GO:0022900~electron transport chain,GO:0022904~respiratory electron tra…	GO:0005739~mitochondrion,GO:0005740~mitochondrial envelope,GO:0005743~mitochondrial inner membrane,GO:0005746~mitochondrial respiratory chain,GO:0005747~mitochondrial respiratory chain complex I,GO:0005759~mitochondrial matrix,GO:0019866~organelle inner membrane,GO:0030964~NADH dehydrogenase complex,GO:0031090~organelle membrane,GO:0031966~mitochondrial membrane,GO:0031967~organelle envelope,GO:0…	GO:0000166~nucleotide binding,GO:0001882~nucleoside binding,GO:0001883~purine nucleoside binding,GO:0003954~NADH dehydrogenase activity,GO:0005524~ATP binding,GO:0008137~NADH dehydrogenase (ubiquinone) activity,GO:0016651~oxidoreductase activity, acting on NADH or NADPH,GO:0016655~oxidoreductase activity, acting on NADH or NADPH, quinone or similar compound as acceptor,GO:0017076~purine nucleotid…	hsa00190:Oxidative phosphorylation,hsa05010:Alzheimer's disease,hsa05012:Parkinson's disease,hsa05016:Huntington's disease,	NDUFA10,
ABHD15	116236	-0.573896	243.374	91.0222	0.374001	abhydrolase domain containing 15	17q11.2,		GO:0005576~extracellular region,	GO:0004091~carboxylesterase activity,		ABHD15,
TRAPPC10	7109	-0.573676	1217.47	266.268	0.218705	trafficking protein particle complex 10	21q22.3,	GO:0006811~ion transport,GO:0006812~cation transport,GO:0006814~sodium ion transport,GO:0015672~monovalent inorganic cation transport,GO:0016192~vesicle-mediated transport,GO:0030001~metal ion transport,	GO:0005794~Golgi apparatus,GO:0016021~integral to membrane,GO:0031224~intrinsic to membrane,	GO:0015077~monovalent inorganic cation transmembrane transporter activity,GO:0015081~sodium ion transmembrane transporter activity,GO:0022890~inorganic cation transmembrane transporter activity,GO:0046873~metal ion transmembrane transporter activity,		TRAPPC10,
PUM1	9698	-0.573559	2343.45	518.041	0.221059	pumilio homolog 1 (Drosophila)	1p35.2,	GO:0006417~regulation of translation,GO:0006892~post-Golgi vesicle-mediated transport,GO:0010608~posttranscriptional regulation of gene expression,GO:0016044~membrane organization,GO:0016192~vesicle-mediated transport,GO:0032268~regulation of cellular protein metabolic process,GO:0046907~intracellular transport,GO:0048193~Golgi vesicle transport,	GO:0005829~cytosol,	GO:0003723~RNA binding,		PUM1,
TRUB2	26995	0.57355	804.643	171.921	0.213661	TruB pseudouridine (psi) synthase homolog 2 (E. coli)	9q34.11,	GO:0001522~pseudouridine synthesis,GO:0006396~RNA processing,GO:0006399~tRNA metabolic process,GO:0008033~tRNA processing,GO:0009451~RNA modification,GO:0034470~ncRNA processing,GO:0034660~ncRNA metabolic process,		GO:0003723~RNA binding,GO:0009982~pseudouridine synthase activity,GO:0016866~intramolecular transferase activity,		trub2,
METTL5	29081	0.573472	480.143	116.784	0.243227	methyltransferase like 5	2q31.1,	GO:0006479~protein amino acid methylation,GO:0006730~one-carbon metabolic process,GO:0008213~protein amino acid alkylation,GO:0032259~methylation,GO:0043414~biopolymer methylation,		GO:0008276~protein methyltransferase activity,		mettl5,
C5orf44	80006	0.57317	403.374	99.6852	0.247129	chromosome 5 open reading frame 44	5q12.3,					c5orf44,
TRAPPC6B	122553	0.573024	647.599	132.009	0.203844	trafficking protein particle complex 6B	14q21.1,	GO:0016192~vesicle-mediated transport,	GO:0005783~endoplasmic reticulum,GO:0005794~Golgi apparatus,			TRAPPC6B,
C9orf123	90871	0.572926	862.793	289.11	0.335086	chromosome 9 open reading frame 123	9p24.1,		GO:0016021~integral to membrane,GO:0031224~intrinsic to membrane,			C9orf123,
MED31	51003	0.571009	170.662	56.9357	0.333617	mediator complex subunit 31	17p13.2,	GO:0006350~transcription,GO:0045449~regulation of transcription,	GO:0005654~nucleoplasm,GO:0016592~Srb-mediator complex,GO:0031974~membrane-enclosed lumen,GO:0031981~nuclear lumen,GO:0043233~organelle lumen,GO:0044451~nucleoplasm part,GO:0070013~intracellular organelle lumen,	GO:0003702~RNA polymerase II transcription factor activity,GO:0016251~general RNA polymerase II transcription factor activity,GO:0016455~RNA polymerase II transcription mediator activity,GO:0030528~transcription regulator activity,		med31,
MEX3D	399664	-0.570899	367.254	129.383	0.352297	mex-3 homolog D (C. elegans)	19p13.3,			GO:0003723~RNA binding,GO:0008270~zinc ion binding,GO:0043167~ion binding,GO:0043169~cation binding,GO:0046872~metal ion binding,GO:0046914~transition metal ion binding,		mex3d,
LRFN3	79414	-0.570826	250.59	66.7676	0.266442	leucine rich repeat and fibronectin type III domain containing 3	19q13.12,		GO:0016021~integral to membrane,GO:0031224~intrinsic to membrane,			LRFN3,
GRB2	2885	-0.570581	2621	316.093	0.1206	growth factor receptor-bound protein 2	17q24-q25,	GO:0000165~MAPKKK cascade,GO:0006461~protein complex assembly,GO:0007166~cell surface receptor linked signal transduction,GO:0007167~enzyme linked receptor protein signaling pathway,GO:0007169~transmembrane receptor protein tyrosine kinase signaling pathway,GO:0007173~epidermal growth factor receptor signaling pathway,GO:0007242~intracellular signaling cascade,GO:0007243~protein kinase cascade,GO…	GO:0005794~Golgi apparatus,GO:0005829~cytosol,GO:0012505~endomembrane system,GO:0012506~vesicle membrane,GO:0031090~organelle membrane,GO:0031982~vesicle,GO:0031988~membrane-bounded vesicle,	GO:0001784~phosphotyrosine binding,GO:0005070~SH3/SH2 adaptor activity,GO:0005154~epidermal growth factor receptor binding,GO:0019904~protein domain specific binding,GO:0030674~protein binding, bridging,GO:0043560~insulin receptor substrate binding,GO:0045309~protein phosphorylated amino acid binding,GO:0051219~phosphoprotein binding,GO:0060090~molecular adaptor activity,	hsa04010:MAPK signaling pathway,hsa04012:ErbB signaling pathway,hsa04062:Chemokine signaling pathway,hsa04320:Dorso-ventral axis formation,hsa04510:Focal adhesion,hsa04540:Gap junction,hsa04630:Jak-STAT signaling pathway,hsa04650:Natural killer cell mediated cytotoxicity,hsa04660:T cell receptor signaling pathway,hsa04662:B cell receptor signaling pathway,hsa04664:Fc epsilon RI signaling pathway,…	GRB2,
ABCC10	89845	-0.570563	447.4	136.232	0.304497	ATP-binding cassette, sub-family C (CFTR/MRP), member 10	6p21.1,	GO:0055085~transmembrane transport,	GO:0005886~plasma membrane,GO:0016021~integral to membrane,GO:0031224~intrinsic to membrane,	GO:0000166~nucleotide binding,GO:0001882~nucleoside binding,GO:0001883~purine nucleoside binding,GO:0005524~ATP binding,GO:0015399~primary active transmembrane transporter activity,GO:0015405~P-P-bond-hydrolysis-driven transmembrane transporter activity,GO:0016820~hydrolase activity, acting on acid anhydrides, catalyzing transmembrane movement of substances,GO:0016887~ATPase activity,GO:0017076~p…	hsa02010:ABC transporters,	ABCC10,
DGKQ	1609	-0.570494	468.784	136.941	0.292119	diacylglycerol kinase, theta 110kDa	4p16.3,	GO:0006355~regulation of transcription, DNA-dependent,GO:0006357~regulation of transcription from RNA polymerase II promoter,GO:0007166~cell surface receptor linked signal transduction,GO:0007186~G-protein coupled receptor protein signaling pathway,GO:0007205~activation of protein kinase C activity by G-protein coupled receptor protein signaling pathway,GO:0007242~intracellular signaling cascade,…	GO:0005654~nucleoplasm,GO:0005829~cytosol,GO:0005856~cytoskeleton,GO:0005886~plasma membrane,GO:0016604~nuclear body,GO:0016607~nuclear speck,GO:0031974~membrane-enclosed lumen,GO:0031981~nuclear lumen,GO:0043228~non-membrane-bounded organelle,GO:0043232~intracellular non-membrane-bounded organelle,GO:0043233~organelle lumen,GO:0044451~nucleoplasm part,GO:0070013~intracellular organelle lumen,	GO:0000166~nucleotide binding,GO:0001882~nucleoside binding,GO:0001883~purine nucleoside binding,GO:0004143~diacylglycerol kinase activity,GO:0005524~ATP binding,GO:0008270~zinc ion binding,GO:0008289~lipid binding,GO:0017076~purine nucleotide binding,GO:0019899~enzyme binding,GO:0019900~kinase binding,GO:0019992~diacylglycerol binding,GO:0030554~adenyl nucleotide binding,GO:0032553~ribonucleotid…	hsa00561:Glycerolipid metabolism,hsa00564:Glycerophospholipid metabolism,hsa04070:Phosphatidylinositol signaling system,	dgkq,
PYROXD1	79912	0.570287	408.102	90.2156	0.221061	pyridine nucleotide-disulphide oxidoreductase domain 1	12p12.1,	GO:0055114~oxidation reduction,		GO:0009055~electron carrier activity,		PYROXD1,
NDUFS7	374291	0.570224	1861.5	1083.55	0.582082	NADH dehydrogenase (ubiquinone) Fe-S protein 7, 20kDa (NADH-coenzyme Q reductase)	19p13.3,	GO:0006091~generation of precursor metabolites and energy,GO:0006119~oxidative phosphorylation,GO:0006120~mitochondrial electron transport, NADH to ubiquinone,GO:0006461~protein complex assembly,GO:0006793~phosphorus metabolic process,GO:0006796~phosphate metabolic process,GO:0007005~mitochondrion organization,GO:0010257~NADH dehydrogenase complex assembly,GO:0015980~energy derivation by oxidatio…	GO:0005739~mitochondrion,GO:0005740~mitochondrial envelope,GO:0005743~mitochondrial inner membrane,GO:0005746~mitochondrial respiratory chain,GO:0005747~mitochondrial respiratory chain complex I,GO:0019866~organelle inner membrane,GO:0030964~NADH dehydrogenase complex,GO:0031090~organelle membrane,GO:0031966~mitochondrial membrane,GO:0031967~organelle envelope,GO:0031975~envelope,GO:0044429~mitoc…	GO:0003954~NADH dehydrogenase activity,GO:0005506~iron ion binding,GO:0008137~NADH dehydrogenase (ubiquinone) activity,GO:0016651~oxidoreductase activity, acting on NADH or NADPH,GO:0016655~oxidoreductase activity, acting on NADH or NADPH, quinone or similar compound as acceptor,GO:0043167~ion binding,GO:0043169~cation binding,GO:0046872~metal ion binding,GO:0046914~transition metal ion binding,G…	hsa00190:Oxidative phosphorylation,hsa05010:Alzheimer's disease,hsa05012:Parkinson's disease,hsa05016:Huntington's disease,	NDUFS7,
TOMM40L	84134	0.570167	504.088	221.14	0.438694	translocase of outer mitochondrial membrane 40 homolog (yeast)-like	1q23.3,	GO:0006811~ion transport,GO:0006820~anion transport,GO:0008104~protein localization,GO:0015031~protein transport,GO:0045184~establishment of protein localization,GO:0055085~transmembrane transport,	GO:0005739~mitochondrion,GO:0005740~mitochondrial envelope,GO:0005741~mitochondrial outer membrane,GO:0016021~integral to membrane,GO:0019867~outer membrane,GO:0031090~organelle membrane,GO:0031224~intrinsic to membrane,GO:0031966~mitochondrial membrane,GO:0031967~organelle envelope,GO:0031968~organelle outer membrane,GO:0031975~envelope,GO:0044429~mitochondrial part,GO:0046930~pore complex,	GO:0005216~ion channel activity,GO:0005244~voltage-gated ion channel activity,GO:0005253~anion channel activity,GO:0008308~voltage-gated anion channel activity,GO:0008509~anion transmembrane transporter activity,GO:0015267~channel activity,GO:0022803~passive transmembrane transporter activity,GO:0022832~voltage-gated channel activity,GO:0022836~gated channel activity,GO:0022838~substrate specific…	hsa05014:Amyotrophic lateral sclerosis (ALS),	TOMM40L,
PKM2	5315	0.570154	37795.3	10620.2	0.280992	similar to Pyruvate kinase, isozymes M1/M2 (Pyruvate kinase muscle isozyme) (Cytosolic thyroid hormone-binding protein) (CTHBP) (THBP1); pyruvate kinase, muscle	15q22,	GO:0005996~monosaccharide metabolic process,GO:0006006~glucose metabolic process,GO:0006007~glucose catabolic process,GO:0006091~generation of precursor metabolites and energy,GO:0006096~glycolysis,GO:0008219~cell death,GO:0012501~programmed cell death,GO:0016052~carbohydrate catabolic process,GO:0016265~death,GO:0019318~hexose metabolic process,GO:0019320~hexose catabolic process,GO:0044275~cell…	GO:0005829~cytosol,	GO:0000166~nucleotide binding,GO:0000287~magnesium ion binding,GO:0001882~nucleoside binding,GO:0001883~purine nucleoside binding,GO:0004743~pyruvate kinase activity,GO:0005524~ATP binding,GO:0017076~purine nucleotide binding,GO:0030554~adenyl nucleotide binding,GO:0030955~potassium ion binding,GO:0031420~alkali metal ion binding,GO:0032553~ribonucleotide binding,GO:0032555~purine ribonucleotide …	hsa00010:Glycolysis / Gluconeogenesis,hsa00230:Purine metabolism,hsa00620:Pyruvate metabolism,hsa04930:Type II diabetes mellitus,	LOC652797,PKM2,
GLG1	2734	-0.570126	3520.06	920.848	0.2616	golgi apparatus protein 1	16q22.3,		GO:0000139~Golgi membrane,GO:0005794~Golgi apparatus,GO:0005795~Golgi stack,GO:0005797~Golgi medial cisterna,GO:0012505~endomembrane system,GO:0016021~integral to membrane,GO:0031090~organelle membrane,GO:0031224~intrinsic to membrane,GO:0031984~organelle subcompartment,GO:0031985~Golgi cisterna,GO:0044431~Golgi apparatus part,		hsa04514:Cell adhesion molecules (CAMs),	GLG1,
KIAA1967	57805	-0.570088	2186.4	364.289	0.166616	KIAA1967	8p22,	GO:0006915~apoptosis,GO:0008219~cell death,GO:0012501~programmed cell death,GO:0016265~death,	GO:0005739~mitochondrion,GO:0005759~mitochondrial matrix,GO:0031974~membrane-enclosed lumen,GO:0031980~mitochondrial lumen,GO:0043233~organelle lumen,GO:0044429~mitochondrial part,GO:0070013~intracellular organelle lumen,			KIAA1967,
PRR12	57479	-0.569704	940.514	283.02	0.30092	proline rich 12	19q13.33,			GO:0003677~DNA binding,		PRR12,
TBC1D5	9779	-0.569641	1215.48	357.477	0.294103	TBC1 domain family, member 5	3p24.3,	GO:0032313~regulation of Rab GTPase activity,GO:0032318~regulation of Ras GTPase activity,GO:0032483~regulation of Rab protein signal transduction,GO:0043087~regulation of GTPase activity,GO:0046578~regulation of Ras protein signal transduction,GO:0051056~regulation of small GTPase mediated signal transduction,GO:0051336~regulation of hydrolase activity,		GO:0005083~small GTPase regulator activity,GO:0005096~GTPase activator activity,GO:0005097~Rab GTPase activator activity,GO:0005099~Ras GTPase activator activity,GO:0008047~enzyme activator activity,GO:0030695~GTPase regulator activity,GO:0060589~nucleoside-triphosphatase regulator activity,		TBC1D5,
SF3A1	10291	-0.569618	3208.44	660.449	0.205848	splicing factor 3a, subunit 1, 120kDa	22q12.2,	GO:0000245~spliceosome assembly,GO:0000375~RNA splicing, via transesterification reactions,GO:0000377~RNA splicing, via transesterification reactions with bulged adenosine as nucleophile,GO:0000389~nuclear mRNA 3'-splice site recognition,GO:0000398~nuclear mRNA splicing, via spliceosome,GO:0006376~mRNA splice site selection,GO:0006396~RNA processing,GO:0006397~mRNA processing,GO:0008380~RNA splic…	GO:0005681~spliceosome,GO:0005684~U2-dependent spliceosome,GO:0005730~nucleolus,GO:0030529~ribonucleoprotein complex,GO:0031974~membrane-enclosed lumen,GO:0031981~nuclear lumen,GO:0043228~non-membrane-bounded organelle,GO:0043232~intracellular non-membrane-bounded organelle,GO:0043233~organelle lumen,GO:0070013~intracellular organelle lumen,	GO:0003723~RNA binding,	hsa03040:Spliceosome,	Sf3a1,
PPP6C	5537	0.569276	1981.34	325.381	0.164223	protein phosphatase 6, catalytic subunit	9q33.3,	GO:0000082~G1/S transition of mitotic cell cycle,GO:0000278~mitotic cell cycle,GO:0006470~protein amino acid dephosphorylation,GO:0006793~phosphorus metabolic process,GO:0006796~phosphate metabolic process,GO:0007049~cell cycle,GO:0016311~dephosphorylation,GO:0022402~cell cycle process,GO:0022403~cell cycle phase,GO:0051325~interphase,GO:0051329~interphase of mitotic cell cycle,	GO:0005829~cytosol,	GO:0004721~phosphoprotein phosphatase activity,GO:0004722~protein serine/threonine phosphatase activity,GO:0005506~iron ion binding,GO:0016791~phosphatase activity,GO:0030145~manganese ion binding,GO:0043167~ion binding,GO:0043169~cation binding,GO:0046872~metal ion binding,GO:0046914~transition metal ion binding,		PPP6C,
TMEM11	8834	0.56891	710.1	190.014	0.267587	transmembrane protein 11	17p11.2,		GO:0005886~plasma membrane,GO:0005887~integral to plasma membrane,GO:0016021~integral to membrane,GO:0031224~intrinsic to membrane,GO:0031226~intrinsic to plasma membrane,GO:0044459~plasma membrane part,			Tmem11,
C1orf57	84284	0.568597	502.636	165.645	0.329552	chromosome 1 open reading frame 57	1q42.2,	GO:0006508~proteolysis,	GO:0016021~integral to membrane,GO:0031224~intrinsic to membrane,	GO:0000166~nucleotide binding,GO:0001882~nucleoside binding,GO:0001883~purine nucleoside binding,GO:0004175~endopeptidase activity,GO:0004176~ATP-dependent peptidase activity,GO:0004252~serine-type endopeptidase activity,GO:0005524~ATP binding,GO:0008233~peptidase activity,GO:0008236~serine-type peptidase activity,GO:0016887~ATPase activity,GO:0017076~purine nucleotide binding,GO:0017171~serine h…		C1orf57,
DOCK7	85440	-0.568531	671.395	289.48	0.431162	dedicator of cytokinesis 7	1p31.3,	GO:0000226~microtubule cytoskeleton organization,GO:0000902~cell morphogenesis,GO:0000904~cell morphogenesis involved in differentiation,GO:0001932~regulation of protein amino acid phosphorylation,GO:0001934~positive regulation of protein amino acid phosphorylation,GO:0007010~cytoskeleton organization,GO:0007017~microtubule-based process,GO:0007163~establishment or maintenance of cell polarity,GO…	GO:0030424~axon,GO:0030426~growth cone,GO:0030427~site of polarized growth,GO:0042995~cell projection,GO:0043005~neuron projection,GO:0045178~basal part of cell,	GO:0000166~nucleotide binding,GO:0005085~guanyl-nucleotide exchange factor activity,GO:0005525~GTP binding,GO:0017016~Ras GTPase binding,GO:0017048~Rho GTPase binding,GO:0017076~purine nucleotide binding,GO:0019001~guanyl nucleotide binding,GO:0019899~enzyme binding,GO:0030695~GTPase regulator activity,GO:0031267~small GTPase binding,GO:0032553~ribonucleotide binding,GO:0032555~purine ribonucleot…		DOCK7,
LSM10	84967	0.568524	514.364	195.703	0.380476	LSM10, U7 small nuclear RNA associated	1p34.3,	GO:0006396~RNA processing,GO:0006397~mRNA processing,GO:0008380~RNA splicing,GO:0016071~mRNA metabolic process,	GO:0030529~ribonucleoprotein complex,	GO:0003723~RNA binding,		LSM10,
TOMM70A	9868	0.568158	2208.09	500.329	0.226589	translocase of outer mitochondrial membrane 70 homolog A (S. cerevisiae)	3q12.2,	GO:0006605~protein targeting,GO:0006626~protein targeting to mitochondrion,GO:0006839~mitochondrial transport,GO:0006886~intracellular protein transport,GO:0007005~mitochondrion organization,GO:0008104~protein localization,GO:0015031~protein transport,GO:0017038~protein import,GO:0033365~protein localization in organelle,GO:0034613~cellular protein localization,GO:0045184~establishment of protein…	GO:0005739~mitochondrion,GO:0005740~mitochondrial envelope,GO:0005741~mitochondrial outer membrane,GO:0005742~mitochondrial outer membrane translocase complex,GO:0016021~integral to membrane,GO:0019867~outer membrane,GO:0031090~organelle membrane,GO:0031224~intrinsic to membrane,GO:0031966~mitochondrial membrane,GO:0031967~organelle envelope,GO:0031968~organelle outer membrane,GO:0031975~envelope…	GO:0008320~protein transmembrane transporter activity,GO:0008565~protein transporter activity,		TOMM70A,
WSB2	55884	0.568091	2675.8	891.953	0.333341	WD repeat and SOCS box-containing 2	12q24.23,	GO:0006508~proteolysis,GO:0007242~intracellular signaling cascade,GO:0009057~macromolecule catabolic process,GO:0019941~modification-dependent protein catabolic process,GO:0030163~protein catabolic process,GO:0043632~modification-dependent macromolecule catabolic process,GO:0044257~cellular protein catabolic process,GO:0044265~cellular macromolecule catabolic process,GO:0051603~proteolysis involv…				Wsb2,
TAF7	6879	0.567917	2312.89	625.642	0.270502	TAF7 RNA polymerase II, TATA box binding protein (TBP)-associated factor, 55kDa	5q31,	GO:0000122~negative regulation of transcription from RNA polymerase II promoter,GO:0000296~spermine transport,GO:0006350~transcription,GO:0006351~transcription, DNA-dependent,GO:0006352~transcription initiation,GO:0006355~regulation of transcription, DNA-dependent,GO:0006357~regulation of transcription from RNA polymerase II promoter,GO:0006366~transcription from RNA polymerase II promoter,GO:000…	GO:0000123~histone acetyltransferase complex,GO:0005654~nucleoplasm,GO:0005667~transcription factor complex,GO:0005669~transcription factor TFIID complex,GO:0005730~nucleolus,GO:0005794~Golgi apparatus,GO:0008023~transcription elongation factor complex,GO:0008024~positive transcription elongation factor complex b,GO:0016591~DNA-directed RNA polymerase II, holoenzyme,GO:0031974~membrane-enclosed l…	GO:0003677~DNA binding,GO:0003700~transcription factor activity,GO:0003702~RNA polymerase II transcription factor activity,GO:0003712~transcription cofactor activity,GO:0003713~transcription coactivator activity,GO:0008134~transcription factor binding,GO:0010843~promoter binding,GO:0016251~general RNA polymerase II transcription factor activity,GO:0016563~transcription activator activity,GO:00165…	hsa03022:Basal transcription factors,	taf7,
VGLL4	9686	-0.567772	1833.12	527.236	0.287618	vestigial like 4 (Drosophila)	3p25.2,	GO:0006350~transcription,GO:0045449~regulation of transcription,				VGLL4,
NDUFAF4	29078	0.567752	335.937	118.253	0.352008	NADH dehydrogenase (ubiquinone) 1 alpha subcomplex, assembly factor 4; similar to HSPC125	3p22.2,6q16.1,	GO:0006461~protein complex assembly,GO:0007005~mitochondrion organization,GO:0010257~NADH dehydrogenase complex assembly,GO:0032981~mitochondrial respiratory chain complex I assembly,GO:0033108~mitochondrial respiratory chain complex assembly,GO:0034621~cellular macromolecular complex subunit organization,GO:0034622~cellular macromolecular complex assembly,GO:0043623~cellular protein complex asse…	GO:0005739~mitochondrion,GO:0005740~mitochondrial envelope,GO:0031090~organelle membrane,GO:0031966~mitochondrial membrane,GO:0031967~organelle envelope,GO:0031975~envelope,GO:0044429~mitochondrial part,	GO:0005516~calmodulin binding,		LOC100131149,Ndufaf4,
MRPL48	51642	0.567302	418.372	126.189	0.301619	mitochondrial ribosomal protein L48	11q13.4,	GO:0006412~translation,	GO:0005739~mitochondrion,GO:0005840~ribosome,GO:0030529~ribonucleoprotein complex,GO:0043228~non-membrane-bounded organelle,GO:0043232~intracellular non-membrane-bounded organelle,	GO:0003735~structural constituent of ribosome,GO:0005198~structural molecule activity,		MRPL48,
MED22	6837	-0.566988	590.681	132.67	0.224605	mediator complex subunit 22	9q34.2,	GO:0006350~transcription,GO:0006355~regulation of transcription, DNA-dependent,GO:0006357~regulation of transcription from RNA polymerase II promoter,GO:0045449~regulation of transcription,GO:0051252~regulation of RNA metabolic process,	GO:0000119~mediator complex,GO:0000267~cell fraction,GO:0005625~soluble fraction,GO:0005654~nucleoplasm,GO:0016592~Srb-mediator complex,GO:0031974~membrane-enclosed lumen,GO:0031981~nuclear lumen,GO:0043233~organelle lumen,GO:0044451~nucleoplasm part,GO:0070013~intracellular organelle lumen,	GO:0003702~RNA polymerase II transcription factor activity,GO:0016251~general RNA polymerase II transcription factor activity,GO:0016455~RNA polymerase II transcription mediator activity,GO:0030528~transcription regulator activity,		MED22,
C16orf68	79091	0.566514	207.971	124.952	0.600813	chromosome 16 open reading frame 68	16p13.2,					c16orf68,
ACYP2	98	0.566313	271.573	288.209	1.06126	acylphosphatase 2, muscle type	2p16.2,	GO:0006793~phosphorus metabolic process,GO:0006796~phosphate metabolic process,		GO:0003998~acylphosphatase activity,	hsa00620:Pyruvate metabolism,	Acyp2,
CHCHD3	54927	0.565824	858.077	497.499	0.579784	coiled-coil-helix-coiled-coil-helix domain containing 3	7q32.3-q33,		GO:0005739~mitochondrion,GO:0005740~mitochondrial envelope,GO:0005743~mitochondrial inner membrane,GO:0019866~organelle inner membrane,GO:0031090~organelle membrane,GO:0031966~mitochondrial membrane,GO:0031967~organelle envelope,GO:0031975~envelope,GO:0044429~mitochondrial part,			CHCHD3,
NDUFS2	4720	0.565653	2976.45	1693.71	0.569037	NADH dehydrogenase (ubiquinone) Fe-S protein 2, 49kDa (NADH-coenzyme Q reductase)	1q23,	GO:0006091~generation of precursor metabolites and energy,GO:0006119~oxidative phosphorylation,GO:0006120~mitochondrial electron transport, NADH to ubiquinone,GO:0006793~phosphorus metabolic process,GO:0006796~phosphate metabolic process,GO:0006979~response to oxidative stress,GO:0015980~energy derivation by oxidation of organic compounds,GO:0016310~phosphorylation,GO:0022900~electron transport c…	GO:0005739~mitochondrion,GO:0005740~mitochondrial envelope,GO:0005743~mitochondrial inner membrane,GO:0005746~mitochondrial respiratory chain,GO:0005747~mitochondrial respiratory chain complex I,GO:0019866~organelle inner membrane,GO:0030964~NADH dehydrogenase complex,GO:0031090~organelle membrane,GO:0031966~mitochondrial membrane,GO:0031967~organelle envelope,GO:0031975~envelope,GO:0044429~mitoc…	GO:0000166~nucleotide binding,GO:0003954~NADH dehydrogenase activity,GO:0005506~iron ion binding,GO:0008137~NADH dehydrogenase (ubiquinone) activity,GO:0009055~electron carrier activity,GO:0016651~oxidoreductase activity, acting on NADH or NADPH,GO:0016655~oxidoreductase activity, acting on NADH or NADPH, quinone or similar compound as acceptor,GO:0043167~ion binding,GO:0043169~cation binding,GO:…	hsa00190:Oxidative phosphorylation,hsa05010:Alzheimer's disease,hsa05012:Parkinson's disease,hsa05016:Huntington's disease,	ndufs2,
TRAF3	7187	-0.565358	299.106	87.7156	0.293259	TNF receptor-associated factor 3	14q32.32,	GO:0006915~apoptosis,GO:0006917~induction of apoptosis,GO:0008219~cell death,GO:0010941~regulation of cell death,GO:0010942~positive regulation of cell death,GO:0012501~programmed cell death,GO:0012502~induction of programmed cell death,GO:0016265~death,GO:0042981~regulation of apoptosis,GO:0043065~positive regulation of apoptosis,GO:0043067~regulation of programmed cell death,GO:0043068~positive…		GO:0008270~zinc ion binding,GO:0043167~ion binding,GO:0043169~cation binding,GO:0046872~metal ion binding,GO:0046914~transition metal ion binding,	hsa04620:Toll-like receptor signaling pathway,hsa04622:RIG-I-like receptor signaling pathway,hsa05200:Pathways in cancer,hsa05222:Small cell lung cancer,	TRAF3,
QRSL1	55278	0.56515	507.527	143.99	0.283708	glutaminyl-tRNA synthase (glutamine-hydrolyzing)-like 1	6q21,	GO:0006412~translation,		GO:0000166~nucleotide binding,GO:0001882~nucleoside binding,GO:0001883~purine nucleoside binding,GO:0005524~ATP binding,GO:0016879~ligase activity, forming carbon-nitrogen bonds,GO:0016884~carbon-nitrogen ligase activity, with glutamine as amido-N-donor,GO:0017076~purine nucleotide binding,GO:0030554~adenyl nucleotide binding,GO:0032553~ribonucleotide binding,GO:0032555~purine ribonucleotide bind…		qrsl1,
RNF4	6047	-0.565016	1237.58	236.694	0.191255	ring finger protein 4; hypothetical LOC644006	1q42.2,4p16.3,	GO:0006350~transcription,GO:0006355~regulation of transcription, DNA-dependent,GO:0006357~regulation of transcription from RNA polymerase II promoter,GO:0007242~intracellular signaling cascade,GO:0009891~positive regulation of biosynthetic process,GO:0010557~positive regulation of macromolecule biosynthetic process,GO:0010604~positive regulation of macromolecule metabolic process,GO:0010628~posit…		GO:0003677~DNA binding,GO:0003700~transcription factor activity,GO:0003712~transcription cofactor activity,GO:0003713~transcription coactivator activity,GO:0008134~transcription factor binding,GO:0008270~zinc ion binding,GO:0016563~transcription activator activity,GO:0030528~transcription regulator activity,GO:0035257~nuclear hormone receptor binding,GO:0035258~steroid hormone receptor binding,GO…		LOC644006,Rnf4,
NCOA6	23054	-0.564809	1530.1	453.254	0.296226	nuclear receptor coactivator 6	20q11,	GO:0001701~in utero embryonic development,GO:0002520~immune system development,GO:0006259~DNA metabolic process,GO:0006260~DNA replication,GO:0006281~DNA repair,GO:0006310~DNA recombination,GO:0006350~transcription,GO:0006351~transcription, DNA-dependent,GO:0006352~transcription initiation,GO:0006355~regulation of transcription, DNA-dependent,GO:0006357~regulation of transcription from RNA polyme…	GO:0005654~nucleoplasm,GO:0005667~transcription factor complex,GO:0005730~nucleolus,GO:0031974~membrane-enclosed lumen,GO:0031981~nuclear lumen,GO:0034708~methyltransferase complex,GO:0035097~histone methyltransferase complex,GO:0043228~non-membrane-bounded organelle,GO:0043232~intracellular non-membrane-bounded organelle,GO:0043233~organelle lumen,GO:0044451~nucleoplasm part,GO:0070013~intracell…	GO:0003682~chromatin binding,GO:0003712~transcription cofactor activity,GO:0003713~transcription coactivator activity,GO:0008134~transcription factor binding,GO:0016563~transcription activator activity,GO:0030331~estrogen receptor binding,GO:0030374~ligand-dependent nuclear receptor transcription coactivator activity,GO:0030528~transcription regulator activity,GO:0035257~nuclear hormone receptor …		NCOA6,
NDUFB10	4716	0.564675	1969.52	1144.54	0.581125	NADH dehydrogenase (ubiquinone) 1 beta subcomplex, 10, 22kDa	16p13.3,	GO:0006091~generation of precursor metabolites and energy,GO:0006119~oxidative phosphorylation,GO:0006120~mitochondrial electron transport, NADH to ubiquinone,GO:0006793~phosphorus metabolic process,GO:0006796~phosphate metabolic process,GO:0015980~energy derivation by oxidation of organic compounds,GO:0016310~phosphorylation,GO:0022900~electron transport chain,GO:0022904~respiratory electron tra…	GO:0005739~mitochondrion,GO:0005740~mitochondrial envelope,GO:0005743~mitochondrial inner membrane,GO:0005746~mitochondrial respiratory chain,GO:0005747~mitochondrial respiratory chain complex I,GO:0019866~organelle inner membrane,GO:0030964~NADH dehydrogenase complex,GO:0031090~organelle membrane,GO:0031966~mitochondrial membrane,GO:0031967~organelle envelope,GO:0031975~envelope,GO:0044429~mitoc…	GO:0003954~NADH dehydrogenase activity,GO:0008137~NADH dehydrogenase (ubiquinone) activity,GO:0016651~oxidoreductase activity, acting on NADH or NADPH,GO:0016655~oxidoreductase activity, acting on NADH or NADPH, quinone or similar compound as acceptor,GO:0050136~NADH dehydrogenase (quinone) activity,	hsa00190:Oxidative phosphorylation,hsa05010:Alzheimer's disease,hsa05012:Parkinson's disease,hsa05016:Huntington's disease,	NDUFB10,
DEDD	9191	0.564396	876.306	104.013	0.118695	death effector domain containing	1q23.3,	GO:0006350~transcription,GO:0006915~apoptosis,GO:0006917~induction of apoptosis,GO:0007276~gamete generation,GO:0007283~spermatogenesis,GO:0008219~cell death,GO:0008624~induction of apoptosis by extracellular signals,GO:0009890~negative regulation of biosynthetic process,GO:0010558~negative regulation of macromolecule biosynthetic process,GO:0010605~negative regulation of macromolecule metabolic …	GO:0005730~nucleolus,GO:0031974~membrane-enclosed lumen,GO:0031981~nuclear lumen,GO:0043228~non-membrane-bounded organelle,GO:0043232~intracellular non-membrane-bounded organelle,GO:0043233~organelle lumen,GO:0070013~intracellular organelle lumen,	GO:0003677~DNA binding,		dedD,
SIPA1L3	23094	-0.564202	1017.91	402.149	0.395072	signal-induced proliferation-associated 1 like 3	19q13.13,	GO:0051056~regulation of small GTPase mediated signal transduction,		GO:0005096~GTPase activator activity,GO:0008047~enzyme activator activity,GO:0030695~GTPase regulator activity,GO:0060589~nucleoside-triphosphatase regulator activity,		Sipa1l3,
C14orf102	55051	-0.564196	264.383	53.3064	0.201626	chromosome 14 open reading frame 102	14q32.11,					c14orf102,
PPP1R2P3	153743	0.564141	108.822	41.0292	0.377029	protein phosphatase 1, regulatory (inhibitor) subunit 2 pseudogene 3	5q33.3,	GO:0005976~polysaccharide metabolic process,GO:0005977~glycogen metabolic process,GO:0005996~monosaccharide metabolic process,GO:0006006~glucose metabolic process,GO:0006073~cellular glucan metabolic process,GO:0006091~generation of precursor metabolites and energy,GO:0006112~energy reserve metabolic process,GO:0010921~regulation of phosphatase activity,GO:0015980~energy derivation by oxidation o…		GO:0004857~enzyme inhibitor activity,GO:0004864~phosphoprotein phosphatase inhibitor activity,GO:0019208~phosphatase regulator activity,GO:0019212~phosphatase inhibitor activity,GO:0019888~protein phosphatase regulator activity,		PPP1R2P3,
PTPRK	5796	-0.563715	1304.68	615.434	0.471712	protein tyrosine phosphatase, receptor type, K	6q22.2-q22.3,	GO:0000302~response to reactive oxygen species,GO:0006470~protein amino acid dephosphorylation,GO:0006793~phosphorus metabolic process,GO:0006796~phosphate metabolic process,GO:0006928~cell motion,GO:0006979~response to oxidative stress,GO:0007044~cell-substrate junction assembly,GO:0007155~cell adhesion,GO:0007160~cell-matrix adhesion,GO:0007166~cell surface receptor linked signal transduction,G…	GO:0005886~plasma membrane,GO:0005887~integral to plasma membrane,GO:0005911~cell-cell junction,GO:0005912~adherens junction,GO:0009986~cell surface,GO:0016021~integral to membrane,GO:0030054~cell junction,GO:0031224~intrinsic to membrane,GO:0031226~intrinsic to plasma membrane,GO:0031252~cell leading edge,GO:0031256~leading edge membrane,GO:0044459~plasma membrane part,GO:0070161~anchoring junct…	GO:0004721~phosphoprotein phosphatase activity,GO:0004725~protein tyrosine phosphatase activity,GO:0008013~beta-catenin binding,GO:0016791~phosphatase activity,GO:0019198~transmembrane receptor protein phosphatase activity,GO:0019899~enzyme binding,GO:0019900~kinase binding,GO:0019901~protein kinase binding,GO:0045295~gamma-catenin binding,		PTPRK,
MYO9B	4650	-0.563618	1528.07	464.126	0.303733	myosin IXB	19p13.1,	GO:0006163~purine nucleotide metabolic process,GO:0006195~purine nucleotide catabolic process,GO:0006200~ATP catabolic process,GO:0007010~cytoskeleton organization,GO:0007242~intracellular signaling cascade,GO:0007264~small GTPase mediated signal transduction,GO:0007265~Ras protein signal transduction,GO:0007266~Rho protein signal transduction,GO:0009141~nucleoside triphosphate metabolic process,…	GO:0000267~cell fraction,GO:0001726~ruffle,GO:0005625~soluble fraction,GO:0005856~cytoskeleton,GO:0005884~actin filament,GO:0005938~cell cortex,GO:0015629~actin cytoskeleton,GO:0016459~myosin complex,GO:0030027~lamellipodium,GO:0031252~cell leading edge,GO:0031941~filamentous actin,GO:0042995~cell projection,GO:0043228~non-membrane-bounded organelle,GO:0043232~intracellular non-membrane-bounded o…	GO:0000146~microfilament motor activity,GO:0000166~nucleotide binding,GO:0001882~nucleoside binding,GO:0001883~purine nucleoside binding,GO:0003774~motor activity,GO:0003779~actin binding,GO:0005083~small GTPase regulator activity,GO:0005096~GTPase activator activity,GO:0005099~Ras GTPase activator activity,GO:0005100~Rho GTPase activator activity,GO:0005516~calmodulin binding,GO:0005524~ATP bind…		myo9b,
CHRNB1	1140	0.563498	567.3	828.431	1.4603	cholinergic receptor, nicotinic, beta 1 (muscle)	17p13.1,	GO:0001941~postsynaptic membrane organization,GO:0003012~muscle system process,GO:0006811~ion transport,GO:0006812~cation transport,GO:0006873~cellular ion homeostasis,GO:0006936~muscle contraction,GO:0007267~cell-cell signaling,GO:0007268~synaptic transmission,GO:0007271~synaptic transmission, cholinergic,GO:0007274~neuromuscular synaptic transmission,GO:0007610~behavior,GO:0010033~response to o…	GO:0005886~plasma membrane,GO:0005887~integral to plasma membrane,GO:0005892~nicotinic acetylcholine-gated receptor-channel complex,GO:0016021~integral to membrane,GO:0030054~cell junction,GO:0031224~intrinsic to membrane,GO:0031226~intrinsic to plasma membrane,GO:0034702~ion channel complex,GO:0043235~receptor complex,GO:0044456~synapse part,GO:0044459~plasma membrane part,GO:0045202~synapse,GO:…	GO:0005216~ion channel activity,GO:0005230~extracellular ligand-gated ion channel activity,GO:0005261~cation channel activity,GO:0015267~channel activity,GO:0015276~ligand-gated ion channel activity,GO:0015464~acetylcholine receptor activity,GO:0022803~passive transmembrane transporter activity,GO:0022834~ligand-gated channel activity,GO:0022836~gated channel activity,GO:0022838~substrate specifi…		Chrnb1,
AGPAT9	84803	0.563497	301.919	206.226	0.683052	1-acylglycerol-3-phosphate O-acyltransferase 9	4q21.23,	GO:0006638~neutral lipid metabolic process,GO:0006639~acylglycerol metabolic process,GO:0006641~triglyceride metabolic process,GO:0006644~phospholipid metabolic process,GO:0006662~glycerol ether metabolic process,GO:0008610~lipid biosynthetic process,GO:0008654~phospholipid biosynthetic process,GO:0018904~organic ether metabolic process,GO:0019432~triglyceride biosynthetic process,GO:0019637~orga…	GO:0005783~endoplasmic reticulum,GO:0005789~endoplasmic reticulum membrane,GO:0012505~endomembrane system,GO:0016021~integral to membrane,GO:0031090~organelle membrane,GO:0031224~intrinsic to membrane,GO:0042175~nuclear envelope-endoplasmic reticulum network,GO:0044432~endoplasmic reticulum part,	GO:0004366~glycerol-3-phosphate O-acyltransferase activity,GO:0008374~O-acyltransferase activity,		AGPAT9,
ATPBD4	89978	0.563481	125.734	34.7326	0.276239	ATP binding domain 4	15q14,					ATPBD4,
SMARCD1	6602	-0.563324	1122.16	247.724	0.220756	SWI/SNF related, matrix associated, actin dependent regulator of chromatin, subfamily d, member 1	12q13-q14,	GO:0006325~chromatin organization,GO:0006338~chromatin remodeling,GO:0006355~regulation of transcription, DNA-dependent,GO:0006357~regulation of transcription from RNA polymerase II promoter,GO:0009891~positive regulation of biosynthetic process,GO:0010557~positive regulation of macromolecule biosynthetic process,GO:0010604~positive regulation of macromolecule metabolic process,GO:0010628~positiv…	GO:0005654~nucleoplasm,GO:0005730~nucleolus,GO:0016514~SWI/SNF complex,GO:0016585~chromatin remodeling complex,GO:0031974~membrane-enclosed lumen,GO:0031981~nuclear lumen,GO:0043228~non-membrane-bounded organelle,GO:0043232~intracellular non-membrane-bounded organelle,GO:0043233~organelle lumen,GO:0070013~intracellular organelle lumen,GO:0070603~SWI/SNF-type complex,	GO:0003712~transcription cofactor activity,GO:0003713~transcription coactivator activity,GO:0005198~structural molecule activity,GO:0008134~transcription factor binding,GO:0016563~transcription activator activity,GO:0030528~transcription regulator activity,GO:0032947~protein complex scaffold,		SMARCD1,
MB	4151	0.563278	37380.6	73068.6	1.95472	myoglobin	22q13.1,	GO:0000302~response to reactive oxygen species,GO:0001666~response to hypoxia,GO:0002520~immune system development,GO:0003009~skeletal muscle contraction,GO:0003010~voluntary skeletal muscle contraction,GO:0003012~muscle system process,GO:0006936~muscle contraction,GO:0006941~striated muscle contraction,GO:0006979~response to oxidative stress,GO:0007507~heart development,GO:0009719~response to en…		GO:0005344~oxygen transporter activity,GO:0005506~iron ion binding,GO:0019825~oxygen binding,GO:0020037~heme binding,GO:0043167~ion binding,GO:0043169~cation binding,GO:0046872~metal ion binding,GO:0046906~tetrapyrrole binding,GO:0046914~transition metal ion binding,		MB,
SELT	51714	0.563168	1571.31	468.516	0.29817	selenoprotein T; similar to Selenoprotein T	3q25.1,	GO:0001514~selenocysteine incorporation,GO:0006412~translation,GO:0006414~translational elongation,GO:0006417~regulation of translation,GO:0006451~translational readthrough,GO:0010608~posttranscriptional regulation of gene expression,GO:0019725~cellular homeostasis,GO:0032268~regulation of cellular protein metabolic process,GO:0042592~homeostatic process,GO:0045454~cell redox homeostasis,		GO:0008430~selenium binding,		LOC100133398,selt,
DLD	1738	0.563098	2594.46	1106	0.426294	dihydrolipoamide dehydrogenase	7q31-q32,	GO:0000273~lipoic acid metabolic process,GO:0003006~reproductive developmental process,GO:0006084~acetyl-CoA metabolic process,GO:0006085~acetyl-CoA biosynthetic process,GO:0006086~acetyl-CoA biosynthetic process from pyruvate,GO:0006090~pyruvate metabolic process,GO:0006091~generation of precursor metabolites and energy,GO:0006103~2-oxoglutarate metabolic process,GO:0006119~oxidative phosphoryla…	GO:0001669~acrosomal vesicle,GO:0005739~mitochondrion,GO:0005759~mitochondrial matrix,GO:0005773~vacuole,GO:0016023~cytoplasmic membrane-bounded vesicle,GO:0019861~flagellum,GO:0030141~secretory granule,GO:0031410~cytoplasmic vesicle,GO:0031974~membrane-enclosed lumen,GO:0031980~mitochondrial lumen,GO:0031982~vesicle,GO:0031988~membrane-bounded vesicle,GO:0042995~cell projection,GO:0043159~acroso…	GO:0000166~nucleotide binding,GO:0001882~nucleoside binding,GO:0001883~purine nucleoside binding,GO:0004148~dihydrolipoyl dehydrogenase activity,GO:0009055~electron carrier activity,GO:0016651~oxidoreductase activity, acting on NADH or NADPH,GO:0016667~oxidoreductase activity, acting on sulfur group of donors,GO:0016668~oxidoreductase activity, acting on sulfur group of donors, NAD or NADP as acc…	hsa00010:Glycolysis / Gluconeogenesis,hsa00020:Citrate cycle (TCA cycle),hsa00260:Glycine, serine and threonine metabolism,hsa00280:Valine, leucine and isoleucine degradation,hsa00620:Pyruvate metabolism,	dld,
SETD1A	9739	-0.562888	874.627	181.561	0.207587	SET domain containing 1A	16p11.2,	GO:0006325~chromatin organization,GO:0006350~transcription,GO:0016568~chromatin modification,GO:0045449~regulation of transcription,GO:0051276~chromosome organization,	GO:0005654~nucleoplasm,GO:0016604~nuclear body,GO:0016607~nuclear speck,GO:0031974~membrane-enclosed lumen,GO:0031981~nuclear lumen,GO:0034708~methyltransferase complex,GO:0035097~histone methyltransferase complex,GO:0043233~organelle lumen,GO:0044451~nucleoplasm part,GO:0070013~intracellular organelle lumen,	GO:0000166~nucleotide binding,GO:0003723~RNA binding,GO:0008170~N-methyltransferase activity,GO:0008276~protein methyltransferase activity,GO:0016278~lysine N-methyltransferase activity,GO:0016279~protein-lysine N-methyltransferase activity,GO:0018024~histone-lysine N-methyltransferase activity,GO:0042054~histone methyltransferase activity,	hsa00310:Lysine degradation,	SETD1A,
WDR33	55339	-0.562669	1345.07	185.591	0.137979	WD repeat domain 33	2q14.3,	GO:0006259~DNA metabolic process,GO:0006281~DNA repair,GO:0006301~postreplication repair,GO:0006974~response to DNA damage stimulus,GO:0007276~gamete generation,GO:0007283~spermatogenesis,GO:0019953~sexual reproduction,GO:0032504~multicellular organism reproduction,GO:0033554~cellular response to stress,GO:0048232~male gamete generation,GO:0048609~reproductive process in a multicellular organism,				WDR33,
INTS12	57117	0.562559	371.869	63.6847	0.171256	integrator complex subunit 12	4q24,	GO:0006396~RNA processing,GO:0016073~snRNA metabolic process,GO:0016180~snRNA processing,GO:0034470~ncRNA processing,GO:0034660~ncRNA metabolic process,	GO:0005654~nucleoplasm,GO:0016591~DNA-directed RNA polymerase II, holoenzyme,GO:0031974~membrane-enclosed lumen,GO:0031981~nuclear lumen,GO:0032039~integrator complex,GO:0043233~organelle lumen,GO:0044451~nucleoplasm part,GO:0070013~intracellular organelle lumen,	GO:0008270~zinc ion binding,GO:0043167~ion binding,GO:0043169~cation binding,GO:0046872~metal ion binding,GO:0046914~transition metal ion binding,		INTS12,
C1orf52	148423	0.56255	270.35	66.0013	0.244133	chromosome 1 open reading frame 52	1p22.3,					C1orf52,
PTPRS	5802	-0.562132	1381.98	495.88	0.358819	protein tyrosine phosphatase, receptor type, S	19p13.3,	GO:0006470~protein amino acid dephosphorylation,GO:0006793~phosphorus metabolic process,GO:0006796~phosphate metabolic process,GO:0007155~cell adhesion,GO:0016311~dephosphorylation,GO:0022610~biological adhesion,	GO:0005886~plasma membrane,GO:0005887~integral to plasma membrane,GO:0016021~integral to membrane,GO:0031224~intrinsic to membrane,GO:0031226~intrinsic to plasma membrane,GO:0044459~plasma membrane part,	GO:0004721~phosphoprotein phosphatase activity,GO:0004725~protein tyrosine phosphatase activity,GO:0016791~phosphatase activity,GO:0019198~transmembrane receptor protein phosphatase activity,		Ptprs,
RTN4IP1	84816	0.56204	225.535	79.5611	0.352766	reticulon 4 interacting protein 1	6q21,	GO:0055114~oxidation reduction,	GO:0005739~mitochondrion,	GO:0008270~zinc ion binding,GO:0043167~ion binding,GO:0043169~cation binding,GO:0046872~metal ion binding,GO:0046914~transition metal ion binding,		RTN4IP1,
BAHD1	22893	-0.561556	744.23	165.117	0.221862	bromo adjacent homology domain containing 1	15q15.1,			GO:0003677~DNA binding,		BAHD1,
DARS	1615	0.561466	1882.23	331.379	0.176057	aspartyl-tRNA synthetase	2q21.3,	GO:0006399~tRNA metabolic process,GO:0006412~translation,GO:0006418~tRNA aminoacylation for protein translation,GO:0006422~aspartyl-tRNA aminoacylation,GO:0006461~protein complex assembly,GO:0034660~ncRNA metabolic process,GO:0043038~amino acid activation,GO:0043039~tRNA aminoacylation,GO:0043933~macromolecular complex subunit organization,GO:0065003~macromolecular complex assembly,GO:0070271~pro…	GO:0000267~cell fraction,GO:0005625~soluble fraction,GO:0005829~cytosol,	GO:0000166~nucleotide binding,GO:0001882~nucleoside binding,GO:0001883~purine nucleoside binding,GO:0004046~aminoacylase activity,GO:0004812~aminoacyl-tRNA ligase activity,GO:0004815~aspartate-tRNA ligase activity,GO:0005524~ATP binding,GO:0016811~hydrolase activity, acting on carbon-nitrogen (but not peptide) bonds, in linear amides,GO:0016875~ligase activity, forming carbon-oxygen bonds,GO:0016…	hsa00970:Aminoacyl-tRNA biosynthesis,	Dars,
ANK1	286	0.561463	1200.85	2392.1	1.992	ankyrin 1, erythrocytic	8p11.1,	GO:0000902~cell morphogenesis,GO:0006887~exocytosis,GO:0007010~cytoskeleton organization,GO:0007163~establishment or maintenance of cell polarity,GO:0016192~vesicle-mediated transport,GO:0030011~maintenance of cell polarity,GO:0032940~secretion by cell,GO:0032989~cellular component morphogenesis,GO:0035088~establishment or maintenance of apical/basal cell polarity,GO:0035090~maintenance of apical…	GO:0005783~endoplasmic reticulum,GO:0005856~cytoskeleton,GO:0005886~plasma membrane,GO:0014731~spectrin-associated cytoskeleton,GO:0016323~basolateral plasma membrane,GO:0016528~sarcoplasm,GO:0016529~sarcoplasmic reticulum,GO:0030016~myofibril,GO:0030017~sarcomere,GO:0031430~M band,GO:0031672~A band,GO:0043228~non-membrane-bounded organelle,GO:0043232~intracellular non-membrane-bounded organelle,…	GO:0005198~structural molecule activity,GO:0005200~structural constituent of cytoskeleton,GO:0008092~cytoskeletal protein binding,GO:0008093~cytoskeletal adaptor activity,GO:0019899~enzyme binding,GO:0030507~spectrin binding,GO:0060090~molecular adaptor activity,		ank1,
SH3PXD2B	285590	-0.561455	1355.57	844.261	0.622811	SH3 and PX domains 2B	5q35.1,	GO:0045597~positive regulation of cell differentiation,GO:0045598~regulation of fat cell differentiation,GO:0045600~positive regulation of fat cell differentiation,GO:0051094~positive regulation of developmental process,		GO:0005543~phospholipid binding,GO:0008289~lipid binding,GO:0010314~phosphatidylinositol-5-phosphate binding,GO:0019904~protein domain specific binding,GO:0032266~phosphatidylinositol 3-phosphate binding,GO:0035091~phosphoinositide binding,GO:0042169~SH2 domain binding,GO:0070273~phosphatidylinositol-4-phosphate binding,GO:0080025~phosphatidylinositol-3,5-bisphosphate binding,		SH3PXD2B,
HADHB	3032	0.561413	4780.91	3809.15	0.796743	hydroxyacyl-Coenzyme A dehydrogenase/3-ketoacyl-Coenzyme A thiolase/enoyl-Coenzyme A hydratase (trifunctional protein), beta subunit	2p23,	GO:0006631~fatty acid metabolic process,GO:0006635~fatty acid beta-oxidation,GO:0009062~fatty acid catabolic process,GO:0016042~lipid catabolic process,GO:0016054~organic acid catabolic process,GO:0019395~fatty acid oxidation,GO:0030258~lipid modification,GO:0034440~lipid oxidation,GO:0044242~cellular lipid catabolic process,GO:0046395~carboxylic acid catabolic process,	GO:0005739~mitochondrion,GO:0005740~mitochondrial envelope,GO:0005743~mitochondrial inner membrane,GO:0005759~mitochondrial matrix,GO:0009295~nucleoid,GO:0016507~fatty acid beta-oxidation multienzyme complex,GO:0019866~organelle inner membrane,GO:0031090~organelle membrane,GO:0031966~mitochondrial membrane,GO:0031967~organelle envelope,GO:0031974~membrane-enclosed lumen,GO:0031975~envelope,GO:003…	GO:0000062~acyl-CoA binding,GO:0000166~nucleotide binding,GO:0003857~3-hydroxyacyl-CoA dehydrogenase activity,GO:0003988~acetyl-CoA C-acyltransferase activity,GO:0004300~enoyl-CoA hydratase activity,GO:0005504~fatty acid binding,GO:0008289~lipid binding,GO:0016408~C-acyltransferase activity,GO:0016508~long-chain-enoyl-CoA hydratase activity,GO:0016509~long-chain-3-hydroxyacyl-CoA dehydrogenase ac…	hsa00062:Fatty acid elongation in mitochondria,hsa00071:Fatty acid metabolism,hsa00280:Valine, leucine and isoleucine degradation,	hadhb,
PCGF6	84108	0.561365	127.257	26.4699	0.208003	polycomb group ring finger 6	10q24.33,	GO:0006350~transcription,GO:0009890~negative regulation of biosynthetic process,GO:0010558~negative regulation of macromolecule biosynthetic process,GO:0010605~negative regulation of macromolecule metabolic process,GO:0010629~negative regulation of gene expression,GO:0016481~negative regulation of transcription,GO:0031327~negative regulation of cellular biosynthetic process,GO:0045449~regulation …	GO:0031519~PcG protein complex,	GO:0003677~DNA binding,GO:0003700~transcription factor activity,GO:0008270~zinc ion binding,GO:0030528~transcription regulator activity,GO:0043167~ion binding,GO:0043169~cation binding,GO:0046872~metal ion binding,GO:0046914~transition metal ion binding,		PCGF6,
PRDX6	9588	0.560501	6589.22	2857.95	0.433732	peroxiredoxin 6	1q25.1,	GO:0000302~response to reactive oxygen species,GO:0006644~phospholipid metabolic process,GO:0006800~oxygen and reactive oxygen species metabolic process,GO:0006979~response to oxidative stress,GO:0009395~phospholipid catabolic process,GO:0010035~response to inorganic substance,GO:0016042~lipid catabolic process,GO:0019637~organophosphate metabolic process,GO:0019725~cellular homeostasis,GO:003355…	GO:0000323~lytic vacuole,GO:0005764~lysosome,GO:0005773~vacuole,GO:0005829~cytosol,GO:0016023~cytoplasmic membrane-bounded vesicle,GO:0031410~cytoplasmic vesicle,GO:0031982~vesicle,GO:0031988~membrane-bounded vesicle,	GO:0004091~carboxylesterase activity,GO:0004601~peroxidase activity,GO:0004602~glutathione peroxidase activity,GO:0004620~phospholipase activity,GO:0004623~phospholipase A2 activity,GO:0016209~antioxidant activity,GO:0016298~lipase activity,GO:0016684~oxidoreductase activity, acting on peroxide as acceptor,GO:0051920~peroxiredoxin activity,	hsa00360:Phenylalanine metabolism,hsa00680:Methane metabolism,	Prdx6,
ATPIF1	93974	0.560445	1849.77	841.87	0.455122	ATPase inhibitory factor 1		GO:0001525~angiogenesis,GO:0001568~blood vessel development,GO:0001936~regulation of endothelial cell proliferation,GO:0001937~negative regulation of endothelial cell proliferation,GO:0001944~vasculature development,GO:0006091~generation of precursor metabolites and energy,GO:0006140~regulation of nucleotide metabolic process,GO:0006461~protein complex assembly,GO:0008285~negative regulation of c…	GO:0005739~mitochondrion,GO:0005740~mitochondrial envelope,GO:0005743~mitochondrial inner membrane,GO:0005753~mitochondrial proton-transporting ATP synthase complex,GO:0009986~cell surface,GO:0016469~proton-transporting two-sector ATPase complex,GO:0019866~organelle inner membrane,GO:0031090~organelle membrane,GO:0031966~mitochondrial membrane,GO:0031967~organelle envelope,GO:0031975~envelope,GO:…	GO:0004857~enzyme inhibitor activity,GO:0005516~calmodulin binding,GO:0019899~enzyme binding,GO:0042030~ATPase inhibitor activity,GO:0042802~identical protein binding,GO:0042803~protein homodimerization activity,GO:0043532~angiostatin binding,GO:0046983~protein dimerization activity,GO:0051117~ATPase binding,GO:0060589~nucleoside-triphosphatase regulator activity,GO:0060590~ATPase regulator activ…		Atpif1,
GRB14	2888	0.560408	139.421	272.903	1.9574	growth factor receptor-bound protein 14	2q22-q24,	GO:0007242~intracellular signaling cascade,GO:0009968~negative regulation of signal transduction,GO:0010648~negative regulation of cell communication,GO:0046626~regulation of insulin receptor signaling pathway,GO:0046627~negative regulation of insulin receptor signaling pathway,GO:0048585~negative regulation of response to stimulus,	GO:0000267~cell fraction,GO:0005624~membrane fraction,GO:0005626~insoluble fraction,GO:0005768~endosome,GO:0005792~microsome,GO:0005794~Golgi apparatus,GO:0005886~plasma membrane,GO:0019898~extrinsic to membrane,GO:0042598~vesicular fraction,	GO:0005070~SH3/SH2 adaptor activity,GO:0005158~insulin receptor binding,GO:0030674~protein binding, bridging,GO:0032403~protein complex binding,GO:0051219~phosphoprotein binding,GO:0060090~molecular adaptor activity,		Grb14,
RHEB	6009	0.560267	581.935	146.359	0.251504	Ras homolog enriched in brain	7q36,	GO:0007242~intracellular signaling cascade,GO:0007264~small GTPase mediated signal transduction,	GO:0005681~spliceosome,GO:0005829~cytosol,GO:0005886~plasma membrane,GO:0009898~internal side of plasma membrane,GO:0030529~ribonucleoprotein complex,GO:0044459~plasma membrane part,	GO:0000166~nucleotide binding,GO:0000287~magnesium ion binding,GO:0003924~GTPase activity,GO:0005525~GTP binding,GO:0017076~purine nucleotide binding,GO:0019001~guanyl nucleotide binding,GO:0032553~ribonucleotide binding,GO:0032555~purine ribonucleotide binding,GO:0032561~guanyl ribonucleotide binding,GO:0043167~ion binding,GO:0043169~cation binding,GO:0046872~metal ion binding,	hsa04150:mTOR signaling pathway,hsa04910:Insulin signaling pathway,	rheb,
C22orf39	128977	0.560155	508.54	339.575	0.667744	chromosome 22 open reading frame 39	22q11.21,					C22orf39,
ARSD	414	-0.559993	1214.35	537.474	0.442603	arylsulfatase D	Xp22.3,		GO:0000323~lytic vacuole,GO:0005764~lysosome,GO:0005773~vacuole,	GO:0004065~arylsulfatase activity,GO:0005509~calcium ion binding,GO:0008484~sulfuric ester hydrolase activity,GO:0043167~ion binding,GO:0043169~cation binding,GO:0046872~metal ion binding,		arsD,
GPN1	11321	0.559922	882.649	172.141	0.195028	GPN-loop GTPase 1	2p23.3,	GO:0007242~intracellular signaling cascade,GO:0007264~small GTPase mediated signal transduction,		GO:0000166~nucleotide binding,GO:0001882~nucleoside binding,GO:0001883~purine nucleoside binding,GO:0005524~ATP binding,GO:0005525~GTP binding,GO:0017076~purine nucleotide binding,GO:0019001~guanyl nucleotide binding,GO:0030554~adenyl nucleotide binding,GO:0032553~ribonucleotide binding,GO:0032555~purine ribonucleotide binding,GO:0032559~adenyl ribonucleotide binding,GO:0032561~guanyl ribonucleot…		GPN1,
MRP63	78988	0.559857	877.936	226.134	0.257574	mitochondrial ribosomal protein 63	13q12.11,	GO:0006412~translation,	GO:0000313~organellar ribosome,GO:0005739~mitochondrion,GO:0005759~mitochondrial matrix,GO:0005761~mitochondrial ribosome,GO:0005840~ribosome,GO:0030529~ribonucleoprotein complex,GO:0031974~membrane-enclosed lumen,GO:0031980~mitochondrial lumen,GO:0043228~non-membrane-bounded organelle,GO:0043232~intracellular non-membrane-bounded organelle,GO:0043233~organelle lumen,GO:0044429~mitochondrial part…	GO:0003735~structural constituent of ribosome,GO:0005198~structural molecule activity,		MRP63,
LYPLA1	10434	0.559541	1818.56	947.559	0.521049	lysophospholipase I	8q11.23,	GO:0006631~fatty acid metabolic process,	GO:0005739~mitochondrion,	GO:0004091~carboxylesterase activity,GO:0004620~phospholipase activity,GO:0004622~lysophospholipase activity,GO:0016298~lipase activity,	hsa00564:Glycerophospholipid metabolism,	Lypla1,
OBFC2B	79035	0.559486	567.002	98.8029	0.174255	oligonucleotide/oligosaccharide-binding fold containing 2B	12q13.2,	GO:0000075~cell cycle checkpoint,GO:0000724~double-strand break repair via homologous recombination,GO:0000725~recombinational repair,GO:0006259~DNA metabolic process,GO:0006281~DNA repair,GO:0006302~double-strand break repair,GO:0006310~DNA recombination,GO:0006974~response to DNA damage stimulus,GO:0009314~response to radiation,GO:0009628~response to abiotic stimulus,GO:0010212~response to ioni…		GO:0003677~DNA binding,GO:0003697~single-stranded DNA binding,GO:0043566~structure-specific DNA binding,		OBFC2B,
DLG5	9231	-0.559486	2378.45	789.827	0.332077	discs, large homolog 5 (Drosophila)	10q23,	GO:0007155~cell adhesion,GO:0007242~intracellular signaling cascade,GO:0008285~negative regulation of cell proliferation,GO:0010941~regulation of cell death,GO:0016337~cell-cell adhesion,GO:0022610~biological adhesion,GO:0042127~regulation of cell proliferation,GO:0042981~regulation of apoptosis,GO:0043067~regulation of programmed cell death,	GO:0005886~plasma membrane,GO:0005911~cell-cell junction,GO:0005912~adherens junction,GO:0005913~cell-cell adherens junction,GO:0019898~extrinsic to membrane,GO:0030054~cell junction,GO:0044459~plasma membrane part,GO:0070161~anchoring junction,	GO:0005198~structural molecule activity,GO:0030159~receptor signaling complex scaffold activity,GO:0032947~protein complex scaffold,		DLG5,
ZNF217	7764	-0.559485	1404.83	550.445	0.391825	zinc finger protein 217	20q13.2,	GO:0006350~transcription,GO:0006351~transcription, DNA-dependent,GO:0032774~RNA biosynthetic process,GO:0045449~regulation of transcription,		GO:0003677~DNA binding,GO:0003700~transcription factor activity,GO:0008270~zinc ion binding,GO:0030528~transcription regulator activity,GO:0043167~ion binding,GO:0043169~cation binding,GO:0046872~metal ion binding,GO:0046914~transition metal ion binding,		ZNF217,
CCDC59	29080	0.559468	401.902	92.6501	0.230529	coiled-coil domain containing 59	12q21.31,	GO:0006350~transcription,GO:0045449~regulation of transcription,				CCDC59,
C19orf47	126526	0.559257	582.479	329.35	0.565428	chromosome 19 open reading frame 47	19q13.2,					c19orf47,
RPA2	6118	0.559094	935.711	339.784	0.363129	replication protein A2, 32kDa	1p35,	GO:0000718~nucleotide-excision repair, DNA damage removal,GO:0006259~DNA metabolic process,GO:0006260~DNA replication,GO:0006261~DNA-dependent DNA replication,GO:0006281~DNA repair,GO:0006289~nucleotide-excision repair,GO:0006297~nucleotide-excision repair, DNA gap filling,GO:0006308~DNA catabolic process,GO:0006974~response to DNA damage stimulus,GO:0009057~macromolecule catabolic process,GO:003…	GO:0000228~nuclear chromosome,GO:0005654~nucleoplasm,GO:0005657~replication fork,GO:0005662~DNA replication factor A complex,GO:0005694~chromosome,GO:0030894~replisome,GO:0031974~membrane-enclosed lumen,GO:0031981~nuclear lumen,GO:0032993~protein-DNA complex,GO:0043228~non-membrane-bounded organelle,GO:0043232~intracellular non-membrane-bounded organelle,GO:0043233~organelle lumen,GO:0043596~nucl…	GO:0003677~DNA binding,GO:0003697~single-stranded DNA binding,GO:0043566~structure-specific DNA binding,	hsa03030:DNA replication,hsa03420:Nucleotide excision repair,hsa03430:Mismatch repair,hsa03440:Homologous recombination,	RPA2,
ZNF687	57592	-0.558963	796.401	251.985	0.316405	zinc finger protein 687	1q21.2,	GO:0006350~transcription,GO:0045449~regulation of transcription,	GO:0005730~nucleolus,GO:0031974~membrane-enclosed lumen,GO:0031981~nuclear lumen,GO:0043228~non-membrane-bounded organelle,GO:0043232~intracellular non-membrane-bounded organelle,GO:0043233~organelle lumen,GO:0070013~intracellular organelle lumen,	GO:0003677~DNA binding,GO:0008270~zinc ion binding,GO:0043167~ion binding,GO:0043169~cation binding,GO:0046872~metal ion binding,GO:0046914~transition metal ion binding,		znf687,
ATP11C	286410	-0.558937	319.984	94.882	0.296521	ATPase, class VI, type 11C	Xq27.1,	GO:0006163~purine nucleotide metabolic process,GO:0006164~purine nucleotide biosynthetic process,GO:0006754~ATP biosynthetic process,GO:0006869~lipid transport,GO:0009141~nucleoside triphosphate metabolic process,GO:0009142~nucleoside triphosphate biosynthetic process,GO:0009144~purine nucleoside triphosphate metabolic process,GO:0009145~purine nucleoside triphosphate biosynthetic process,GO:0009…	GO:0016021~integral to membrane,GO:0031224~intrinsic to membrane,	GO:0000166~nucleotide binding,GO:0000287~magnesium ion binding,GO:0001882~nucleoside binding,GO:0001883~purine nucleoside binding,GO:0004012~phospholipid-translocating ATPase activity,GO:0005319~lipid transporter activity,GO:0005524~ATP binding,GO:0005548~phospholipid transporter activity,GO:0015247~aminophospholipid transporter activity,GO:0015399~primary active transmembrane transporter activit…		ATP11C,
VEZT	55591	0.558644	1170.41	267.187	0.228285	vezatin, adherens junctions transmembrane protein	12q22,		GO:0001669~acrosomal vesicle,GO:0005886~plasma membrane,GO:0005912~adherens junction,GO:0016021~integral to membrane,GO:0016023~cytoplasmic membrane-bounded vesicle,GO:0030054~cell junction,GO:0030141~secretory granule,GO:0031224~intrinsic to membrane,GO:0031410~cytoplasmic vesicle,GO:0031982~vesicle,GO:0031988~membrane-bounded vesicle,GO:0044459~plasma membrane part,GO:0070161~anchoring junction,			VEZT,
ATP13A1	57130	-0.558626	1468.6	388.408	0.264475	ATPase type 13A1	19p13.11,	GO:0006163~purine nucleotide metabolic process,GO:0006164~purine nucleotide biosynthetic process,GO:0006754~ATP biosynthetic process,GO:0006811~ion transport,GO:0006812~cation transport,GO:0009141~nucleoside triphosphate metabolic process,GO:0009142~nucleoside triphosphate biosynthetic process,GO:0009144~purine nucleoside triphosphate metabolic process,GO:0009145~purine nucleoside triphosphate bi…	GO:0016021~integral to membrane,GO:0031224~intrinsic to membrane,	GO:0000166~nucleotide binding,GO:0000287~magnesium ion binding,GO:0001882~nucleoside binding,GO:0001883~purine nucleoside binding,GO:0005524~ATP binding,GO:0015399~primary active transmembrane transporter activity,GO:0015405~P-P-bond-hydrolysis-driven transmembrane transporter activity,GO:0015662~ATPase activity, coupled to transmembrane movement of ions, phosphorylative mechanism,GO:0016820~hydr…		ATP13A1,
RAB11FIP4	84440	-0.558584	692.429	388.642	0.561273	RAB11 family interacting protein 4 (class II)	17q11.2,	GO:0008104~protein localization,GO:0015031~protein transport,GO:0045184~establishment of protein localization,	GO:0005768~endosome,GO:0019898~extrinsic to membrane,	GO:0005509~calcium ion binding,GO:0043167~ion binding,GO:0043169~cation binding,GO:0046872~metal ion binding,	hsa04144:Endocytosis,	Rab11fip4,
GOT1	2805	0.558493	3171.83	2971.41	0.936811	glutamic-oxaloacetic transaminase 1, soluble (aspartate aminotransferase 1)	10q24.1-q25.1,	GO:0006071~glycerol metabolic process,GO:0006091~generation of precursor metabolites and energy,GO:0006103~2-oxoglutarate metabolic process,GO:0006106~fumarate metabolic process,GO:0006107~oxaloacetate metabolic process,GO:0006113~fermentation,GO:0006114~glycerol biosynthetic process,GO:0006531~aspartate metabolic process,GO:0006532~aspartate biosynthetic process,GO:0006533~aspartate catabolic pr…	GO:0000267~cell fraction,GO:0000323~lytic vacuole,GO:0005625~soluble fraction,GO:0005764~lysosome,GO:0005773~vacuole,GO:0005829~cytosol,GO:0030424~axon,GO:0033267~axon part,GO:0042995~cell projection,GO:0043005~neuron projection,GO:0043679~nerve terminal,GO:0044463~cell projection part,	GO:0004069~L-aspartate:2-oxoglutarate aminotransferase activity,GO:0004609~phosphatidylserine decarboxylase activity,GO:0008483~transaminase activity,GO:0016769~transferase activity, transferring nitrogenous groups,GO:0016831~carboxy-lyase activity,GO:0019842~vitamin binding,GO:0030170~pyridoxal phosphate binding,GO:0031406~carboxylic acid binding,GO:0048037~cofactor binding,GO:0070279~vitamin B6…	hsa00250:Alanine, aspartate and glutamate metabolism,hsa00270:Cysteine and methionine metabolism,hsa00330:Arginine and proline metabolism,hsa00350:Tyrosine metabolism,hsa00360:Phenylalanine metabolism,hsa00400:Phenylalanine, tyrosine and tryptophan biosynthesis,	GOT1,
MRPL43	84545	0.558483	1179.63	320.431	0.271637	mitochondrial ribosomal protein L43	10q24.31,	GO:0006412~translation,	GO:0000313~organellar ribosome,GO:0000315~organellar large ribosomal subunit,GO:0005739~mitochondrion,GO:0005759~mitochondrial matrix,GO:0005761~mitochondrial ribosome,GO:0005762~mitochondrial large ribosomal subunit,GO:0005840~ribosome,GO:0015934~large ribosomal subunit,GO:0030529~ribonucleoprotein complex,GO:0031974~membrane-enclosed lumen,GO:0031980~mitochondrial lumen,GO:0033279~ribosomal sub…	GO:0003735~structural constituent of ribosome,GO:0005198~structural molecule activity,GO:0045182~translation regulator activity,		MRPL43,
RNF24	11237	-0.558388	257.677	100.864	0.391435	ring finger protein 24	20p13-p12.1,		GO:0005794~Golgi apparatus,GO:0016021~integral to membrane,GO:0031224~intrinsic to membrane,	GO:0008270~zinc ion binding,GO:0043167~ion binding,GO:0043169~cation binding,GO:0046872~metal ion binding,GO:0046914~transition metal ion binding,		RNF24,
C2orf47	79568	0.558103	320.652	51.8305	0.161641	chromosome 2 open reading frame 47	2q33.1,		GO:0005739~mitochondrion,			c2orf47,
DLST	1743	0.558089	2845.7	735.584	0.25849	dihydrolipoamide S-succinyltransferase (E2 component of 2-oxo-glutarate complex); dihydrolipoamide S-succinyltransferase pseudogene (E2 component of 2-oxo-glutarate complex)	14q24.3,1p31,	GO:0006084~acetyl-CoA metabolic process,GO:0006085~acetyl-CoA biosynthetic process,GO:0006091~generation of precursor metabolites and energy,GO:0006099~tricarboxylic acid cycle,GO:0006103~2-oxoglutarate metabolic process,GO:0006732~coenzyme metabolic process,GO:0006733~oxidoreduction coenzyme metabolic process,GO:0006734~NADH metabolic process,GO:0006769~nicotinamide metabolic process,GO:0009060~…	GO:0000267~cell fraction,GO:0005624~membrane fraction,GO:0005626~insoluble fraction,GO:0005739~mitochondrion,GO:0005759~mitochondrial matrix,GO:0005792~microsome,GO:0005886~plasma membrane,GO:0005947~mitochondrial alpha-ketoglutarate dehydrogenase complex,GO:0030062~mitochondrial tricarboxylic acid cycle enzyme complex,GO:0031974~membrane-enclosed lumen,GO:0031980~mitochondrial lumen,GO:0042598~v…	GO:0004149~dihydrolipoyllysine-residue succinyltransferase activity,GO:0016417~S-acyltransferase activity,GO:0016748~succinyltransferase activity,GO:0016751~S-succinyltransferase activity,GO:0031072~heat shock protein binding,GO:0031405~lipoic acid binding,GO:0031406~carboxylic acid binding,GO:0048037~cofactor binding,GO:0050662~coenzyme binding,GO:0051087~chaperone binding,	hsa00020:Citrate cycle (TCA cycle),hsa00310:Lysine degradation,	DLST,DLSTP1,
GNAQ	2776	-0.557851	1493.88	464.293	0.310797	guanine nucleotide binding protein (G protein), q polypeptide	9q21,	GO:0001501~skeletal system development,GO:0001508~regulation of action potential,GO:0006140~regulation of nucleotide metabolic process,GO:0006471~protein amino acid ADP-ribosylation,GO:0006873~cellular ion homeostasis,GO:0007166~cell surface receptor linked signal transduction,GO:0007186~G-protein coupled receptor protein signaling pathway,GO:0007187~G-protein signaling, coupled to cyclic nucleot…	GO:0000267~cell fraction,GO:0005624~membrane fraction,GO:0005626~insoluble fraction,GO:0005886~plasma membrane,	GO:0000166~nucleotide binding,GO:0003924~GTPase activity,GO:0004620~phospholipase activity,GO:0004629~phospholipase C activity,GO:0005525~GTP binding,GO:0008081~phosphoric diester hydrolase activity,GO:0016298~lipase activity,GO:0017076~purine nucleotide binding,GO:0019001~guanyl nucleotide binding,GO:0032553~ribonucleotide binding,GO:0032555~purine ribonucleotide binding,GO:0032561~guanyl ribonu…	hsa04020:Calcium signaling pathway,hsa04270:Vascular smooth muscle contraction,hsa04540:Gap junction,hsa04720:Long-term potentiation,hsa04730:Long-term depression,hsa04912:GnRH signaling pathway,hsa04916:Melanogenesis,hsa05010:Alzheimer's disease,hsa05016:Huntington's disease,	GNAQ,
FOXRED1	55572	0.557844	454.962	122.124	0.268427	FAD-dependent oxidoreductase domain containing 1	11q24.2,	GO:0055114~oxidation reduction,	GO:0005739~mitochondrion,GO:0016021~integral to membrane,GO:0031224~intrinsic to membrane,			FOXRED1,
LRRK1	79705	-0.557796	517.088	197.612	0.382163	leucine-rich repeat kinase 1	15q26.3,	GO:0006468~protein amino acid phosphorylation,GO:0006793~phosphorus metabolic process,GO:0006796~phosphate metabolic process,GO:0007242~intracellular signaling cascade,GO:0007264~small GTPase mediated signal transduction,GO:0016310~phosphorylation,		GO:0000166~nucleotide binding,GO:0000287~magnesium ion binding,GO:0001882~nucleoside binding,GO:0001883~purine nucleoside binding,GO:0004672~protein kinase activity,GO:0004674~protein serine/threonine kinase activity,GO:0005524~ATP binding,GO:0005525~GTP binding,GO:0017076~purine nucleotide binding,GO:0019001~guanyl nucleotide binding,GO:0030145~manganese ion binding,GO:0030554~adenyl nucleotide …		LRRK1,
PTPN9	5780	-0.557332	660.806	228.308	0.3455	protein tyrosine phosphatase, non-receptor type 9	15q24.2,	GO:0006470~protein amino acid dephosphorylation,GO:0006793~phosphorus metabolic process,GO:0006796~phosphate metabolic process,GO:0016311~dephosphorylation,		GO:0004721~phosphoprotein phosphatase activity,GO:0004725~protein tyrosine phosphatase activity,GO:0016791~phosphatase activity,		Ptpn9,
ZNHIT3	9326	0.557054	461.87	117.719	0.254874	zinc finger, HIT type 3	17q12,	GO:0006355~regulation of transcription, DNA-dependent,GO:0045449~regulation of transcription,GO:0051252~regulation of RNA metabolic process,		GO:0008134~transcription factor binding,GO:0008270~zinc ion binding,GO:0035257~nuclear hormone receptor binding,GO:0043167~ion binding,GO:0043169~cation binding,GO:0046872~metal ion binding,GO:0046914~transition metal ion binding,GO:0046966~thyroid hormone receptor binding,GO:0051427~hormone receptor binding,		ZNHIT3,
GABARAPL2	11345	0.556718	1622.51	544.168	0.335386	GABA(A) receptor-associated protein-like 2	16q22.3-q24.1,	GO:0006891~intra-Golgi vesicle-mediated transport,GO:0006914~autophagy,GO:0008104~protein localization,GO:0015031~protein transport,GO:0016192~vesicle-mediated transport,GO:0032781~positive regulation of ATPase activity,GO:0043085~positive regulation of catalytic activity,GO:0043462~regulation of ATPase activity,GO:0044093~positive regulation of molecular function,GO:0045184~establishment of prot…	GO:0000139~Golgi membrane,GO:0000267~cell fraction,GO:0000421~autophagic vacuole membrane,GO:0005624~membrane fraction,GO:0005626~insoluble fraction,GO:0005773~vacuole,GO:0005774~vacuolar membrane,GO:0005776~autophagic vacuole,GO:0005794~Golgi apparatus,GO:0005829~cytosol,GO:0012505~endomembrane system,GO:0031090~organelle membrane,GO:0044431~Golgi apparatus part,GO:0044437~vacuolar part,	GO:0000149~SNARE binding,GO:0008017~microtubule binding,GO:0008092~cytoskeletal protein binding,GO:0015631~tubulin binding,GO:0019899~enzyme binding,GO:0048487~beta-tubulin binding,GO:0050811~GABA receptor binding,GO:0051117~ATPase binding,	hsa04140:Regulation of autophagy,	GABARAPL2,
DDR1	780	-0.556467	7384.59	3203.77	0.433845	discoidin domain receptor tyrosine kinase 1	6p21.3,	GO:0001558~regulation of cell growth,GO:0001952~regulation of cell-matrix adhesion,GO:0006468~protein amino acid phosphorylation,GO:0006793~phosphorus metabolic process,GO:0006796~phosphate metabolic process,GO:0007155~cell adhesion,GO:0007166~cell surface receptor linked signal transduction,GO:0007167~enzyme linked receptor protein signaling pathway,GO:0007169~transmembrane receptor protein tyro…	GO:0005576~extracellular region,GO:0005886~plasma membrane,GO:0005887~integral to plasma membrane,GO:0016021~integral to membrane,GO:0031224~intrinsic to membrane,GO:0031226~intrinsic to plasma membrane,GO:0044459~plasma membrane part,	GO:0000166~nucleotide binding,GO:0001882~nucleoside binding,GO:0001883~purine nucleoside binding,GO:0004672~protein kinase activity,GO:0004713~protein tyrosine kinase activity,GO:0004714~transmembrane receptor protein tyrosine kinase activity,GO:0005524~ATP binding,GO:0017076~purine nucleotide binding,GO:0030554~adenyl nucleotide binding,GO:0032553~ribonucleotide binding,GO:0032555~purine ribonuc…		DDR1,
NCRNA00116	205251	0.556375	515.061	474.263	0.920791	non-protein coding RNA 116	2q13,		GO:0016021~integral to membrane,GO:0031224~intrinsic to membrane,			NCRNA00116,
RNF11	26994	0.556246	3432.02	981.128	0.285875	ring finger protein 11	1pter-p22.1,	GO:0006508~proteolysis,GO:0006511~ubiquitin-dependent protein catabolic process,GO:0009057~macromolecule catabolic process,GO:0016567~protein ubiquitination,GO:0019941~modification-dependent protein catabolic process,GO:0030163~protein catabolic process,GO:0032446~protein modification by small protein conjugation,GO:0042787~protein ubiquitination during ubiquitin-dependent protein catabolic proce…	GO:0000151~ubiquitin ligase complex,	GO:0003677~DNA binding,GO:0008270~zinc ion binding,GO:0043167~ion binding,GO:0043169~cation binding,GO:0046872~metal ion binding,GO:0046914~transition metal ion binding,		RNF11,
FNTA	2339	0.556163	1357.18	253.387	0.1867	farnesyltransferase, CAAX box, alpha	8p11,	GO:0006497~protein amino acid lipidation,GO:0007166~cell surface receptor linked signal transduction,GO:0007167~enzyme linked receptor protein signaling pathway,GO:0007178~transmembrane receptor protein serine/threonine kinase signaling pathway,GO:0007179~transforming growth factor beta receptor signaling pathway,GO:0007267~cell-cell signaling,GO:0007268~synaptic transmission,GO:0008284~positive …	GO:0005829~cytosol,GO:0005856~cytoskeleton,GO:0005875~microtubule associated complex,GO:0005953~CAAX-protein geranylgeranyltransferase complex,GO:0015630~microtubule cytoskeleton,GO:0043228~non-membrane-bounded organelle,GO:0043232~intracellular non-membrane-bounded organelle,GO:0044430~cytoskeletal part,	GO:0004659~prenyltransferase activity,GO:0004660~protein farnesyltransferase activity,GO:0004661~protein geranylgeranyltransferase activity,GO:0004662~CAAX-protein geranylgeranyltransferase activity,GO:0008017~microtubule binding,GO:0008092~cytoskeletal protein binding,GO:0008144~drug binding,GO:0008270~zinc ion binding,GO:0008289~lipid binding,GO:0008318~protein prenyltransferase activity,GO:001…		FNTA,
STRADB	55437	0.556156	230.51	169.682	0.736114	STE20-related kinase adaptor beta	2q33.1,	GO:0000165~MAPKKK cascade,GO:0000902~cell morphogenesis,GO:0006468~protein amino acid phosphorylation,GO:0006605~protein targeting,GO:0006611~protein export from nucleus,GO:0006793~phosphorus metabolic process,GO:0006796~phosphate metabolic process,GO:0006886~intracellular protein transport,GO:0006913~nucleocytoplasmic transport,GO:0006916~anti-apoptosis,GO:0007049~cell cycle,GO:0007242~intracell…		GO:0000166~nucleotide binding,GO:0001882~nucleoside binding,GO:0001883~purine nucleoside binding,GO:0004672~protein kinase activity,GO:0005524~ATP binding,GO:0017076~purine nucleotide binding,GO:0030554~adenyl nucleotide binding,GO:0032553~ribonucleotide binding,GO:0032555~purine ribonucleotide binding,GO:0032559~adenyl ribonucleotide binding,		STRADB,
COMMD8	54951	0.555945	445.39	248.656	0.558287	COMM domain containing 8	4p12,					commd8,
OGFOD1	55239	0.55587	1197.87	381.829	0.318757	2-oxoglutarate and iron-dependent oxygenase domain containing 1	16q13,	GO:0055114~oxidation reduction,		GO:0005506~iron ion binding,GO:0016701~oxidoreductase activity, acting on single donors with incorporation of molecular oxygen,GO:0016702~oxidoreductase activity, acting on single donors with incorporation of molecular oxygen, incorporation of two atoms of oxygen,GO:0016706~oxidoreductase activity, acting on paired donors, with incorporation or reduction of molecular oxygen, 2-oxoglutarate as one…		OGFOD1,
ARID1A	8289	-0.555576	2594.4	710.656	0.273919	AT rich interactive domain 1A (SWI-like)	1p35.3,	GO:0006325~chromatin organization,GO:0006338~chromatin remodeling,GO:0006350~transcription,GO:0006355~regulation of transcription, DNA-dependent,GO:0007242~intracellular signaling cascade,GO:0009891~positive regulation of biosynthetic process,GO:0010557~positive regulation of macromolecule biosynthetic process,GO:0010604~positive regulation of macromolecule metabolic process,GO:0010628~positive r…	GO:0005730~nucleolus,GO:0016514~SWI/SNF complex,GO:0016585~chromatin remodeling complex,GO:0031974~membrane-enclosed lumen,GO:0031981~nuclear lumen,GO:0043228~non-membrane-bounded organelle,GO:0043232~intracellular non-membrane-bounded organelle,GO:0043233~organelle lumen,GO:0070013~intracellular organelle lumen,GO:0070603~SWI/SNF-type complex,	GO:0003677~DNA binding,GO:0016563~transcription activator activity,GO:0030528~transcription regulator activity,		ARID1A,
EPHB4	2050	-0.555286	1979.13	595.154	0.300715	EPH receptor B4	7q22,	GO:0006468~protein amino acid phosphorylation,GO:0006793~phosphorus metabolic process,GO:0006796~phosphate metabolic process,GO:0007166~cell surface receptor linked signal transduction,GO:0007167~enzyme linked receptor protein signaling pathway,GO:0007169~transmembrane receptor protein tyrosine kinase signaling pathway,GO:0008283~cell proliferation,GO:0016310~phosphorylation,GO:0045765~regulation…	GO:0005886~plasma membrane,GO:0005887~integral to plasma membrane,GO:0009986~cell surface,GO:0016021~integral to membrane,GO:0031224~intrinsic to membrane,GO:0031226~intrinsic to plasma membrane,GO:0044459~plasma membrane part,	GO:0000166~nucleotide binding,GO:0001882~nucleoside binding,GO:0001883~purine nucleoside binding,GO:0004672~protein kinase activity,GO:0004713~protein tyrosine kinase activity,GO:0004714~transmembrane receptor protein tyrosine kinase activity,GO:0005003~ephrin receptor activity,GO:0005524~ATP binding,GO:0017076~purine nucleotide binding,GO:0030554~adenyl nucleotide binding,GO:0032553~ribonucleoti…	hsa04360:Axon guidance,	EPHB4,
C17orf81	23587	0.555205	601.589	176.137	0.292785	chromosome 17 open reading frame 81	17p13.1,	GO:0006350~transcription,GO:0045449~regulation of transcription,				C17orf81,
RAF1	5894	0.555151	2667.89	599.609	0.22475	v-raf-1 murine leukemia viral oncogene homolog 1	3p25,	GO:0006468~protein amino acid phosphorylation,GO:0006793~phosphorus metabolic process,GO:0006796~phosphate metabolic process,GO:0006915~apoptosis,GO:0007010~cytoskeleton organization,GO:0007166~cell surface receptor linked signal transduction,GO:0007167~enzyme linked receptor protein signaling pathway,GO:0007169~transmembrane receptor protein tyrosine kinase signaling pathway,GO:0007242~intracell…	GO:0005739~mitochondrion,GO:0005740~mitochondrial envelope,GO:0005741~mitochondrial outer membrane,GO:0005829~cytosol,GO:0005886~plasma membrane,GO:0019867~outer membrane,GO:0031090~organelle membrane,GO:0031966~mitochondrial membrane,GO:0031967~organelle envelope,GO:0031968~organelle outer membrane,GO:0031975~envelope,GO:0044429~mitochondrial part,	GO:0000166~nucleotide binding,GO:0001882~nucleoside binding,GO:0001883~purine nucleoside binding,GO:0004672~protein kinase activity,GO:0004674~protein serine/threonine kinase activity,GO:0005524~ATP binding,GO:0008270~zinc ion binding,GO:0008289~lipid binding,GO:0017076~purine nucleotide binding,GO:0019992~diacylglycerol binding,GO:0030554~adenyl nucleotide binding,GO:0032553~ribonucleotide bindi…	hsa04010:MAPK signaling pathway,hsa04012:ErbB signaling pathway,hsa04062:Chemokine signaling pathway,hsa04270:Vascular smooth muscle contraction,hsa04370:VEGF signaling pathway,hsa04510:Focal adhesion,hsa04540:Gap junction,hsa04650:Natural killer cell mediated cytotoxicity,hsa04660:T cell receptor signaling pathway,hsa04662:B cell receptor signaling pathway,hsa04664:Fc epsilon RI signaling pathwa…	RAF1,
FITM1	161247	0.554968	570.529	1121.5	1.96572	fat storage-inducing transmembrane protein 1	14q12,		GO:0005783~endoplasmic reticulum,GO:0016021~integral to membrane,GO:0031224~intrinsic to membrane,			FITM1,
UNC119B	84747	-0.554812	841.876	356.401	0.423341	unc-119 homolog B (C. elegans)	12q24.31,					UNC119B,
UBE2E1	7324	0.554663	1427.49	375.939	0.263356	ubiquitin-conjugating enzyme E2E 1 (UBC4/5 homolog, yeast)	3p24.2,	GO:0000278~mitotic cell cycle,GO:0006325~chromatin organization,GO:0006508~proteolysis,GO:0006511~ubiquitin-dependent protein catabolic process,GO:0006512~ubiquitin cycle,GO:0006513~protein monoubiquitination,GO:0007049~cell cycle,GO:0009057~macromolecule catabolic process,GO:0010390~histone monoubiquitination,GO:0010498~proteasomal protein catabolic process,GO:0010604~positive regulation of macr…	GO:0000151~ubiquitin ligase complex,GO:0005654~nucleoplasm,GO:0005829~cytosol,GO:0031974~membrane-enclosed lumen,GO:0031981~nuclear lumen,GO:0043233~organelle lumen,GO:0070013~intracellular organelle lumen,	GO:0000166~nucleotide binding,GO:0001882~nucleoside binding,GO:0001883~purine nucleoside binding,GO:0004842~ubiquitin-protein ligase activity,GO:0005524~ATP binding,GO:0016879~ligase activity, forming carbon-nitrogen bonds,GO:0016881~acid-amino acid ligase activity,GO:0017076~purine nucleotide binding,GO:0019787~small conjugating protein ligase activity,GO:0030554~adenyl nucleotide binding,GO:003…	hsa04120:Ubiquitin mediated proteolysis,	UBE2E1,
TTC35	9694	0.554589	764.587	166.245	0.217431	tetratricopeptide repeat domain 35	8q23.1,		GO:0005783~endoplasmic reticulum,			ttc35,
ATPAF1	64756	0.554482	1305.05	933.012	0.714926	ATP synthase mitochondrial F1 complex assembly factor 1	1p33-p32.3,	GO:0006461~protein complex assembly,GO:0043933~macromolecular complex subunit organization,GO:0065003~macromolecular complex assembly,GO:0070271~protein complex biogenesis,	GO:0005739~mitochondrion,			Atpaf1,
LRRC20	55222	0.554087	1092.98	1164.29	1.06524	leucine rich repeat containing 20	10q22.1,					Lrrc20,
[truncated: 425 more rows]

## Sheet: COPS5_Head_and_Neck_Tumor
Gene_Symbol	Gene_ID	r	avg_mRNA	sd_mRNA	sd_vs_avg	Description	cytoband	Pathways
[truncated: 1,000 more rows]
