# Supplementary material for: Analysis of RNA expression of normal and cancer tissues reveals high correlation of COP9 gene expression with respiratory chain complex components
Source: BMC Genomics. 2016 Dec 1;17:983. doi: 10.1186/s12864-016-3313-y (PMC5131501; doi:10.1186/s12864-016-3313-y)
Supplement: Additional file 4: Table S11. — GO and KEGG pathways that are over-represented in the normal and tumor oral tissues based on the COPS5 correlation coefficient table. (XLSX 147 kb) [file 12864_2016_3313_MOESM4_ESM.xlsx]

## Sheet: COPS5_HN_Normal
GO and KEGG pathways	Found	Expected Hit	p	µ
GO:0003954~NADH dehydrogenase activity	28	4	1.11e-16	0.001836
GO:0006120~mitochondrial electron transport	28	4	1.11e-16	0.001786
GO:0070469~respiratory chain	42	6	1.11e-16	0.003225
GO:0042773~ATP synthesis coupled electron transport	34	5	1.11e-16	0.002332
GO:0042775~mitochondrial ATP synthesis coupled electron transport	34	5	1.11e-16	0.002332
GO:0005747~mitochondrial respiratory chain complex I	27	4	1.11e-16	0.001786
GO:0030964~NADH dehydrogenase complex	27	4	1.11e-16	0.001786
GO:0045271~respiratory chain complex I	27	4	1.11e-16	0.001786
GO:0045333~cellular respiration	50	8	1.11e-16	0.004366
GO:0044455~mitochondrial membrane part	62	10	1.11e-16	0.005706
hsa00190:Oxidative phosphorylation	61	10	1.11e-16	0.005756
GO:0005746~mitochondrial respiratory chain	36	6	1.11e-16	0.002779
GO:0006119~oxidative phosphorylation	48	8	1.11e-16	0.004416
GO:0022904~respiratory electron transport chain	35	6	1.11e-16	0.002729
GO:0016655~oxidoreductase activity	28	5	1.11e-16	0.002134
GO:0022900~electron transport chain	48	9	1.11e-16	0.00516
GO:0015980~energy derivation by oxidation of organic compounds	57	11	1.11e-16	0.006698
GO:0000313~organellar ribosome	24	5	1.11e-16	0.002382
GO:0005761~mitochondrial ribosome	24	5	1.11e-16	0.002382
GO:0005743~mitochondrial inner membrane	96	21	1.11e-16	0.01454
GO:0006091~generation of precursor metabolites and energy	98	22	1.11e-16	0.01498
GO:0016651~oxidoreductase activity	31	7	1.11e-16	0.003771
GO:0019866~organelle inner membrane	97	22	1.11e-16	0.01568
GO:0044429~mitochondrial part	161	38	1.11e-16	0.02898
GO:0031966~mitochondrial membrane	110	26	1.11e-16	0.01895
GO:0005740~mitochondrial envelope	114	28	1.11e-16	0.02019
GO:0015078~hydrogen ion transmembrane transporter activity	30	8	1.11e-16	0.004218
GO:0005739~mitochondrion	243	65	1.11e-16	0.05329
GO:0005759~mitochondrial matrix	63	17	1.11e-16	0.01131
GO:0031980~mitochondrial lumen	63	17	1.11e-16	0.01131
GO:0031967~organelle envelope	126	39	1.11e-16	0.03022
GO:0031975~envelope	126	39	1.11e-16	0.03032
GO:0005840~ribosome	45	16	1.11e-16	0.01022
GO:0031090~organelle membrane	140	66	1.11e-16	0.05398
GO:0031974~membrane-enclosed lumen	176	108	1.11e-16	0.09279
GO:0015077~monovalent inorganic cation transmembrane transporter activity	31	9	3.331e-16	0.004912
GO:0070013~intracellular organelle lumen	168	104	7.772e-16	0.08901
GO:0030529~ribonucleoprotein complex	73	34	9.992e-16	0.02535
GO:0043233~organelle lumen	168	106	5.995e-15	0.09105
GO:0009060~aerobic respiration	18	4	4.929e-14	0.001737
GO:0055114~oxidation reduction	79	40	5.895e-14	0.03116
GO:0006793~phosphorus metabolic process	104	59	1.585e-13	0.04808
GO:0006796~phosphate metabolic process	104	59	1.585e-13	0.04808
GO:0003735~structural constituent of ribosome	35	13	2.031e-13	0.007939
GO:0045259~proton-transporting ATP synthase complex	14	3	2.456e-13	0.0009924
GO:0006412~translation	51	23	4.523e-13	0.01603
GO:0006084~acetyl-CoA metabolic process	16	4	8.9e-13	0.001538
GO:0005753~mitochondrial proton-transporting ATP synthase complex	13	3	9.467e-13	0.0008931
GO:0016310~phosphorylation	89	50	1.062e-12	0.0395
GO:0006099~tricarboxylic acid cycle	14	3	1.743e-12	0.001141
GO:0046356~acetyl-CoA catabolic process	14	3	1.743e-12	0.001141
GO:0022890~inorganic cation transmembrane transporter activity	31	12	8.491e-12	0.007244
GO:0009109~coenzyme catabolic process	14	3	9.559e-12	0.00129
GO:0000314~organellar small ribosomal subunit	12	3	1.509e-11	0.0008931
GO:0005763~mitochondrial small ribosomal subunit	12	3	1.509e-11	0.0008931
GO:0006732~coenzyme metabolic process	30	12	8.724e-11	0.007492
GO:0016469~proton-transporting two-sector ATPase complex	16	5	1.888e-10	0.002183
GO:0051186~cofactor metabolic process	34	15	1.899e-10	0.009675
GO:0051187~cofactor catabolic process	14	4	2.482e-10	0.001637
GO:0046034~ATP metabolic process	24	9	2.495e-10	0.00516
GO:0019941~modification-dependent protein catabolic process	63	37	2.113e-09	0.02803
GO:0043632~modification-dependent macromolecule catabolic process	63	37	2.113e-09	0.02803
GO:0009205~purine ribonucleoside triphosphate metabolic process	24	10	2.596e-09	0.005805
GO:0009199~ribonucleoside triphosphate metabolic process	24	10	3.067e-09	0.005855
GO:0009150~purine ribonucleotide metabolic process	26	11	4.434e-09	0.006897
GO:0006818~hydrogen transport	17	6	4.7e-09	0.003076
GO:0051603~proteolysis involved in cellular protein catabolic process	64	38	4.823e-09	0.02932
GO:0006511~ubiquitin-dependent protein catabolic process	35	17	5.102e-09	0.01156
GO:0044257~cellular protein catabolic process	64	39	5.829e-09	0.02947
GO:0009144~purine nucleoside triphosphate metabolic process	24	10	5.863e-09	0.006053
GO:0006754~ATP biosynthetic process	20	8	7.5e-09	0.004366
GO:0030163~protein catabolic process	65	40	8.181e-09	0.03042
GO:0033279~ribosomal subunit	24	11	1.27e-08	0.006301
GO:0009259~ribonucleotide metabolic process	26	12	1.59e-08	0.007343
GO:0015985~energy coupled proton transport	13	4	1.832e-08	0.001935
GO:0015986~ATP synthesis coupled proton transport	13	4	1.832e-08	0.001935
GO:0009141~nucleoside triphosphate metabolic process	24	11	1.981e-08	0.00645
GO:0044265~cellular macromolecule catabolic process	71	45	2.69e-08	0.03558
GO:0004129~cytochrome-c oxidase activity	10	3	3.615e-08	0.001141
GO:0015002~heme-copper terminal oxidase activity	10	3	3.615e-08	0.001141
GO:0016675~oxidoreductase activity	10	3	3.615e-08	0.001141
GO:0016676~oxidoreductase activity	10	3	3.615e-08	0.001141
GO:0009206~purine ribonucleoside triphosphate biosynthetic process	20	9	4.535e-08	0.004863
GO:0009057~macromolecule catabolic process	74	49	5.343e-08	0.03835
GO:0009145~purine nucleoside triphosphate biosynthetic process	20	9	5.36e-08	0.004912
GO:0009201~ribonucleoside triphosphate biosynthetic process	20	9	5.36e-08	0.004912
GO:0009152~purine ribonucleotide biosynthetic process	22	10	5.696e-08	0.005855
GO:0008180~signalosome	7	2	5.726e-08	0.0004962
GO:0009142~nucleoside triphosphate biosynthetic process	20	9	8.739e-08	0.005061
GO:0015992~proton transport	15	6	1.035e-07	0.002977
GO:0051188~cofactor biosynthetic process	19	9	1.462e-07	0.004763
GO:0051443~positive regulation of ubiquitin-protein ligase activity	16	7	1.539e-07	0.003473
GO:0009260~ribonucleotide biosynthetic process	22	11	1.552e-07	0.006202
GO:0015935~small ribosomal subunit	15	6	1.596e-07	0.003076
GO:0046933~hydrogen ion transporting ATP synthase activity	8	2	1.644e-07	0.0007939
GO:0008121~ubiquinol-cytochrome-c reductase activity	6	2	2.139e-07	0.0003969
GO:0016681~oxidoreductase activity	6	2	2.139e-07	0.0003969
GO:0034220~ion transmembrane transport	13	5	2.23e-07	0.002382
GO:0051351~positive regulation of ligase activity	16	7	2.739e-07	0.003622
hsa04260:Cardiac muscle contraction	16	7	2.739e-07	0.003622
GO:0046961~proton-transporting ATPase activity	9	3	3.548e-07	0.001141
GO:0031398~positive regulation of protein ubiquitination	17	8	4.059e-07	0.004168
GO:0006006~glucose metabolic process	24	12	4.513e-07	0.007641
GO:0051536~iron-sulfur cluster binding	13	5	4.55e-07	0.002531
GO:0051540~metal cluster binding	13	5	4.55e-07	0.002531
GO:0006163~purine nucleotide metabolic process	27	15	4.626e-07	0.009279
GO:0016679~oxidoreductase activity	6	2	4.673e-07	0.0004466
hsa04120:Ubiquitin mediated proteolysis	22	11	5.072e-07	0.006649
GO:0051437~positive regulation of ubiquitin-protein ligase activity during mitotic cell cycle	15	7	5.326e-07	0.003374
GO:0051438~regulation of ubiquitin-protein ligase activity	16	7	6.723e-07	0.00387
GO:0050662~coenzyme binding	26	14	7.128e-07	0.008931
GO:0005750~mitochondrial respiratory chain complex III	5	1	7.396e-07	0.0002977
GO:0006122~mitochondrial electron transport	5	1	7.396e-07	0.0002977
GO:0045275~respiratory chain complex III	5	1	7.396e-07	0.0002977
GO:0043228~non-membrane-bounded organelle	181	146	7.629e-07	0.1281
GO:0043232~intracellular non-membrane-bounded organelle	181	146	7.629e-07	0.1281
GO:0009055~electron carrier activity	29	16	8.422e-07	0.01072
GO:0006096~glycolysis	12	5	8.448e-07	0.002282
GO:0051287~NAD or NADH binding	12	5	8.448e-07	0.002282
GO:0006164~purine nucleotide biosynthetic process	23	12	8.699e-07	0.007393
GO:0051439~regulation of ubiquitin-protein ligase activity during mitotic cell cycle	15	7	9.271e-07	0.003523
GO:0051340~regulation of ligase activity	16	8	1.114e-06	0.004019
hsa00620:Pyruvate metabolism	11	5	1.205e-06	0.001985
GO:0030016~myofibril	19	10	1.34e-06	0.005508
GO:0000166~nucleotide binding	160	128	1.472e-06	0.1114
GO:0015399~primary active transmembrane transporter activity	20	10	1.496e-06	0.006053
GO:0015405~P-P-bond-hydrolysis-driven transmembrane transporter activity	20	10	1.496e-06	0.006053
GO:0043648~dicarboxylic acid metabolic process	10	4	1.63e-06	0.001687
GO:0048037~cofactor binding	31	18	1.711e-06	0.01231
GO:0016568~chromatin modification	33	20	2.056e-06	0.01364
GO:0007005~mitochondrion organization	21	11	2.567e-06	0.006798
GO:0009108~coenzyme biosynthetic process	14	7	2.594e-06	0.003374
GO:0019829~cation-transporting ATPase activity	10	4	2.797e-06	0.001786
GO:0051537~2 iron	7	3	2.947e-06	0.0008435
hsa03050:Proteasome	11	5	3.162e-06	0.002183
GO:0030017~sarcomere	17	9	3.433e-06	0.004863
GO:0006734~NADH metabolic process	5	2	3.821e-06	0.0003969
GO:0000151~ubiquitin ligase complex	16	8	4.432e-06	0.004466
GO:0000315~organellar large ribosomal subunit	7	3	4.458e-06	0.0008931
GO:0005762~mitochondrial large ribosomal subunit	7	3	4.458e-06	0.0008931
GO:0031396~regulation of protein ubiquitination	17	9	4.507e-06	0.004962
GO:0043292~contractile fiber	19	10	4.756e-06	0.006004
GO:0031674~I band	12	6	5.752e-06	0.002729
GO:0010498~proteasomal protein catabolic process	17	9	5.876e-06	0.005061
GO:0043161~proteasomal ubiquitin-dependent protein catabolic process	17	9	5.876e-06	0.005061
GO:0044449~contractile fiber part	18	10	6.428e-06	0.005607
GO:0031145~anaphase-promoting complex-dependent proteasomal ubiquitin-dependent protein catabolic process	13	6	7.216e-06	0.003225
GO:0051436~negative regulation of ubiquitin-protein ligase activity during mitotic cell cycle	13	6	7.216e-06	0.003225
GO:0006743~ubiquinone metabolic process	5	2	7.427e-06	0.0004466
GO:0006744~ubiquinone biosynthetic process	5	2	7.427e-06	0.0004466
GO:0045426~quinone cofactor biosynthetic process	5	2	7.427e-06	0.0004466
GO:0016879~ligase activity	28	17	7.896e-06	0.01141
GO:0019318~hexose metabolic process	25	15	8.189e-06	0.009626
GO:0006007~glucose catabolic process	12	6	8.366e-06	0.002828
GO:0051352~negative regulation of ligase activity	13	7	1.008e-05	0.003324
GO:0051444~negative regulation of ubiquitin-protein ligase activity	13	7	1.008e-05	0.003324
GO:0009165~nucleotide biosynthetic process	24	15	1.263e-05	0.009279
GO:0031461~cullin-RING ubiquitin ligase complex	6	2	1.292e-05	0.0007443
GO:0006103~2-oxoglutarate metabolic process	5	2	1.34e-05	0.0004962
GO:0010257~NADH dehydrogenase complex assembly	5	2	1.34e-05	0.0004962
GO:0032981~mitochondrial respiratory chain complex I assembly	5	2	1.34e-05	0.0004962
GO:0006085~acetyl-CoA biosynthetic process	4	1	1.509e-05	0.0002977
GO:0045261~proton-transporting ATP synthase complex	4	1	1.509e-05	0.0002977
GO:0006733~oxidoreduction coenzyme metabolic process	11	5	1.642e-05	0.00258
GO:0006086~acetyl-CoA biosynthetic process from pyruvate	3	1	1.806e-05	0.0001489
GO:0070647~protein modification by small protein conjugation or removal	21	13	2.256e-05	0.00784
GO:0034404~nucleobase	24	15	2.292e-05	0.009626
GO:0034654~nucleobase	24	15	2.292e-05	0.009626
GO:0030018~Z disc	10	5	2.66e-05	0.002282
GO:0031397~negative regulation of protein ubiquitination	13	7	2.956e-05	0.003672
GO:0042625~ATPase activity	13	7	2.956e-05	0.003672
GO:0044275~cellular carbohydrate catabolic process	14	8	2.994e-05	0.004168
GO:0031405~lipoic acid binding	4	1	3.13e-05	0.0003473
hsa00130:Ubiquinone and other terpenoid-quinone biosynthesis	4	1	3.13e-05	0.0003473
GO:0009295~nucleoid	8	4	3.279e-05	0.001538
GO:0042645~mitochondrial nucleoid	8	4	3.279e-05	0.001538
GO:0003009~skeletal muscle contraction	5	2	3.68e-05	0.0005954
GO:0033108~mitochondrial respiratory chain complex assembly	5	2	3.68e-05	0.0005954
GO:0017076~purine nucleotide binding	133	111	4.024e-05	0.09507
GO:0033178~proton-transporting two-sector ATPase complex	6	3	4.072e-05	0.0008931
GO:0019787~small conjugating protein ligase activity	21	13	4.247e-05	0.008187
GO:0051539~4 iron	7	3	4.561e-05	0.00124
GO:0019320~hexose catabolic process	12	7	5.066e-05	0.003374
GO:0031970~organelle envelope lumen	9	5	5.195e-05	0.002034
GO:0000104~succinate dehydrogenase activity	3	1	5.489e-05	0.0001985
GO:0031305~integral to mitochondrial inner membrane	3	1	5.489e-05	0.0001985
GO:0045254~pyruvate dehydrogenase complex	3	1	5.489e-05	0.0001985
GO:0003713~transcription coactivator activity	25	16	5.622e-05	0.01082
GO:0042375~quinone cofactor metabolic process	5	2	5.706e-05	0.000645
GO:0048038~quinone binding	4	2	5.859e-05	0.0003969
GO:0032553~ribonucleotide binding	127	106	6.67e-05	0.091
GO:0032555~purine ribonucleotide binding	127	106	6.67e-05	0.091
GO:0046164~alcohol catabolic process	13	7	6.725e-05	0.003969
GO:0046365~monosaccharide catabolic process	12	7	6.753e-05	0.003473
GO:0030554~adenyl nucleotide binding	112	92	6.84e-05	0.0783
GO:0005741~mitochondrial outer membrane	14	8	7.255e-05	0.004515
GO:0000502~proteasome complex	11	6	7.467e-05	0.003027
GO:0001883~purine nucleoside binding	113	94	8.133e-05	0.07949
GO:0005996~monosaccharide metabolic process	25	17	8.641e-05	0.01111
GO:0031625~ubiquitin protein ligase binding	8	4	0.0001013	0.001786
GO:0006513~protein monoubiquitination	4	2	0.0001014	0.0004466
GO:0016881~acid-amino acid ligase activity	23	15	0.0001048	0.009973
GO:0001882~nucleoside binding	113	94	0.0001063	0.08003
GO:0032559~adenyl ribonucleotide binding	106	88	0.0001186	0.07433
GO:0000275~mitochondrial proton-transporting ATP synthase complex	3	1	0.0001289	0.0002481
GO:0031304~intrinsic to mitochondrial inner membrane	3	1	0.0001289	0.0002481
GO:0032446~protein modification by small protein conjugation	17	11	0.0001294	0.00645
GO:0044271~nitrogen compound biosynthetic process	32	23	0.0001301	0.01613
GO:0006325~chromatin organization	36	26	0.0001328	0.01895
GO:0008565~protein transporter activity	13	8	0.0001414	0.004267
GO:0015993~molecular hydrogen transport	2	1	0.0001508	9.924e-05
GO:0030060~L-malate dehydrogenase activity	2	1	0.0001508	9.924e-05
GO:0045252~oxoglutarate dehydrogenase complex	2	1	0.0001508	9.924e-05
GO:0019867~outer membrane	15	9	0.0001578	0.005408
GO:0005524~ATP binding	104	87	0.0001677	0.07334
GO:0042626~ATPase activity	15	10	0.0001745	0.005458
GO:0006200~ATP catabolic process	5	2	0.000175	0.0007939
GO:0043492~ATPase activity	15	10	0.0001928	0.005508
GO:0016570~histone modification	16	10	0.0002007	0.006103
GO:0016820~hydrolase activity	15	10	0.0002128	0.005557
GO:0045182~translation regulator activity	7	4	0.0002432	0.001588
GO:0008276~protein methyltransferase activity	9	5	0.0002547	0.002481
GO:0000125~PCAF complex	3	1	0.0002569	0.0002977
GO:0004300~enoyl-CoA hydratase activity	3	1	0.0002569	0.0002977
GO:0042769~DNA damage response	3	1	0.0002569	0.0002977
GO:0016569~covalent chromatin modification	16	11	0.0002886	0.006301
GO:0016585~chromatin remodeling complex	11	7	0.0002961	0.003523
GO:0005198~structural molecule activity	50	39	0.0003004	0.03032
GO:0019674~NAD metabolic process	6	3	0.0003016	0.00124
GO:0008134~transcription factor binding	44	34	0.0003054	0.02575
GO:0016574~histone ubiquitination	5	3	0.0003264	0.0008931
GO:0031968~organelle outer membrane	14	9	0.0003307	0.00521
GO:0016567~protein ubiquitination	15	10	0.0003416	0.005805
GO:0055002~striated muscle cell development	9	5	0.0003454	0.00258
GO:0006508~proteolysis	76	63	0.0003593	0.0514
GO:0006396~RNA processing	46	36	0.0003621	0.02749
GO:0016071~mRNA metabolic process	34	26	0.0003698	0.01856
GO:0031400~negative regulation of protein modification process	15	10	0.0003742	0.005855
GO:0032592~integral to mitochondrial membrane	4	2	0.0003782	0.0005954
GO:0031406~carboxylic acid binding	17	12	0.0004325	0.007145
GO:0009203~ribonucleoside triphosphate catabolic process	5	3	0.0004331	0.0009427
GO:0009207~purine ribonucleoside triphosphate catabolic process	5	3	0.0004331	0.0009427
GO:0050879~multicellular organismal movement	5	3	0.0004331	0.0009427
GO:0050881~musculoskeletal movement	5	3	0.0004331	0.0009427
GO:0005758~mitochondrial intermembrane space	7	4	0.0004378	0.001737
GO:0016052~carbohydrate catabolic process	14	9	0.000441	0.005359
GO:0031143~pseudopodium	3	1	0.0004577	0.0003473
GO:0032269~negative regulation of cellular protein metabolic process	20	14	0.0004582	0.00908
GO:0051082~unfolded protein binding	14	9	0.0004842	0.005408
GO:0006457~protein folding	19	14	0.0004904	0.008485
GO:0000273~lipoic acid metabolic process	2	1	0.0004905	0.0001489
GO:0006106~fumarate metabolic process	2	1	0.0004905	0.0001489
GO:0009106~lipoate metabolic process	2	1	0.0004905	0.0001489
GO:0045213~neurotransmitter receptor metabolic process	2	1	0.0004905	0.0001489
GO:0006461~protein complex assembly	43	34	0.0004968	0.0256
GO:0070271~protein complex biogenesis	43	34	0.0004968	0.0256
GO:0016887~ATPase activity	31	24	0.0005088	0.01672
GO:0006397~mRNA processing	30	23	0.0005743	0.01613
GO:0031981~nuclear lumen	100	86	0.000576	0.07254
GO:0006941~striated muscle contraction	8	5	0.000596	0.002282
GO:0055001~muscle cell development	9	6	0.0006085	0.002779
GO:0006605~protein targeting	22	16	0.000612	0.01062
GO:0015934~large ribosomal subunit	10	7	0.0006588	0.003324
GO:0006635~fatty acid beta-oxidation	6	4	0.0007197	0.001439
GO:0008308~voltage-gated anion channel activity	5	3	0.0007267	0.001042
GO:0009146~purine nucleoside triphosphate catabolic process	5	3	0.0007267	0.001042
GO:0051248~negative regulation of protein metabolic process	20	15	0.0007329	0.009427
GO:0005504~fatty acid binding	7	4	0.0007434	0.001885
GO:0004017~adenylate kinase activity	3	2	0.000751	0.0003969
GO:0005861~troponin complex	3	2	0.000751	0.0003969
GO:0006108~malate metabolic process	3	2	0.000751	0.0003969
GO:0016615~malate dehydrogenase activity	3	2	0.000751	0.0003969
GO:0046033~AMP metabolic process	3	2	0.000751	0.0003969
GO:0051920~peroxiredoxin activity	3	2	0.000751	0.0003969
GO:0007050~cell cycle arrest	13	9	0.0008264	0.005111
GO:0006839~mitochondrial transport	10	7	0.0008339	0.003424
GO:0051262~protein tetramerization	7	4	0.0008768	0.001935
GO:0042623~ATPase activity	26	20	0.0008787	0.01369
GO:0044451~nucleoplasm part	45	37	0.0008948	0.02793
GO:0006471~protein amino acid ADP-ribosylation	5	3	0.0009216	0.001092
GO:0005865~striated muscle thin filament	4	2	0.001022	0.0007443
GO:0003712~transcription cofactor activity	32	25	0.001032	0.01821
GO:0022402~cell cycle process	45	37	0.001142	0.02828
GO:0009154~purine ribonucleotide catabolic process	5	3	0.001155	0.001141
GO:0070461~SAGA-type complex	5	3	0.001155	0.001141
GO:0003990~acetylcholinesterase activity	1	0	0.00119	4.962e-05
GO:0004148~dihydrolipoyl dehydrogenase activity	1	0	0.00119	4.962e-05
GO:0005754~mitochondrial proton-transporting ATP synthase	1	0	0.00119	4.962e-05
GO:0006933~negative regulation of cell adhesion involved in substrate-bound cell migration	1	0	0.00119	4.962e-05
GO:0008785~alkyl hydroperoxide reductase activity	1	0	0.00119	4.962e-05
GO:0014852~regulation of skeletal muscle contraction by neural stimulation via neuromuscular junction	1	0	0.00119	4.962e-05
GO:0014853~regulation of excitatory postsynaptic membrane potential involved in skeletal muscle contraction	1	0	0.00119	4.962e-05
GO:0015140~malate transmembrane transporter activity	1	0	0.00119	4.962e-05
GO:0015320~phosphate carrier activity	1	0	0.00119	4.962e-05
GO:0015853~adenine transport	1	0	0.00119	4.962e-05
GO:0015866~ADP transport	1	0	0.00119	4.962e-05
GO:0030372~high molecular weight B cell growth factor receptor binding	1	0	0.00119	4.962e-05
GO:0031275~regulation of lateral pseudopodium assembly	1	0	0.00119	4.962e-05
GO:0032223~negative regulation of synaptic transmission	1	0	0.00119	4.962e-05
GO:0043230~extracellular organelle	1	0	0.00119	4.962e-05
GO:0043544~lipoamide binding	1	0	0.00119	4.962e-05
GO:0045267~proton-transporting ATP synthase	1	0	0.00119	4.962e-05
GO:0046538~2	1	0	0.00119	4.962e-05
GO:0047988~hydroxyacid-oxoacid transhydrogenase activity	1	0	0.00119	4.962e-05
GO:0048244~phytanoyl-CoA dioxygenase activity	1	0	0.00119	4.962e-05
GO:0051068~dihydrolipoamide metabolic process	1	0	0.00119	4.962e-05
GO:0051538~3 iron	1	0	0.00119	4.962e-05
GO:0060547~negative regulation of necrotic cell death	1	0	0.00119	4.962e-05
GO:0065010~extracellular membrane-bounded organelle	1	0	0.00119	4.962e-05
GO:0070062~extracellular vesicular exosome	1	0	0.00119	4.962e-05
GO:0016278~lysine N-methyltransferase activity	6	4	0.001263	0.001588
GO:0016279~protein-lysine N-methyltransferase activity	6	4	0.001263	0.001588
GO:0018024~histone-lysine N-methyltransferase activity	6	4	0.001263	0.001588
hsa00640:Propanoate metabolism	6	4	0.001263	0.001588
GO:0000278~mitotic cell cycle	32	26	0.001337	0.01851
GO:0000062~acyl-CoA binding	4	2	0.001355	0.0007939
GO:0006090~pyruvate metabolic process	7	5	0.001396	0.002084
GO:0006512~ubiquitin cycle	5	3	0.00143	0.001191
GO:0009143~nucleoside triphosphate catabolic process	5	3	0.00143	0.001191
GO:0006281~DNA repair	26	21	0.001453	0.01419
GO:0006974~response to DNA damage stimulus	32	26	0.001455	0.01861
GO:0008135~translation factor activity	12	9	0.001542	0.004863
GO:0043933~macromolecular complex subunit organization	54	46	0.001566	0.03597
GO:0005506~iron ion binding	27	22	0.001627	0.01503
GO:0006107~oxaloacetate metabolic process	3	2	0.001696	0.0004962
GO:0016884~carbon-nitrogen ligase activity	3	2	0.001696	0.0004962
GO:0009261~ribonucleotide catabolic process	5	3	0.001753	0.00124
GO:0016866~intramolecular transferase activity	5	3	0.001753	0.00124
GO:0051291~protein heterooligomerization	8	6	0.001786	0.002679
GO:0031401~positive regulation of protein modification process	19	15	0.001809	0.009477
hsa00310:Lysine degradation	7	5	0.001859	0.002183
GO:0005977~glycogen metabolic process	6	4	0.002085	0.001737
GO:0048747~muscle fiber development	6	4	0.002085	0.001737
GO:0004448~isocitrate dehydrogenase activity	2	1	0.00211	0.0002481
GO:0005853~eukaryotic translation elongation factor 1 complex	2	1	0.00211	0.0002481
GO:0006102~isocitrate metabolic process	2	1	0.00211	0.0002481
GO:0006167~AMP biosynthetic process	2	1	0.00211	0.0002481
GO:0006172~ADP biosynthetic process	2	1	0.00211	0.0002481
GO:0009136~purine nucleoside diphosphate biosynthetic process	2	1	0.00211	0.0002481
GO:0009180~purine ribonucleoside diphosphate biosynthetic process	2	1	0.00211	0.0002481
GO:0009188~ribonucleoside diphosphate biosynthetic process	2	1	0.00211	0.0002481
GO:0019005~SCF ubiquitin ligase complex	2	1	0.00211	0.0002481
GO:0030388~fructose 1	2	1	0.00211	0.0002481
GO:0030891~VCB complex	2	1	0.00211	0.0002481
GO:0031588~AMP-activated protein kinase complex	2	1	0.00211	0.0002481
GO:0032407~MutSalpha complex binding	2	1	0.00211	0.0002481
GO:0035303~regulation of dephosphorylation	5	3	0.002128	0.00129
GO:0051289~protein homotetramerization	5	3	0.002128	0.00129
GO:0006073~cellular glucan metabolic process	6	4	0.002435	0.001786
GO:0044042~glucan metabolic process	6	4	0.002435	0.001786
GO:0015629~actin cytoskeleton	24	20	0.002732	0.0134
GO:0005654~nucleoplasm	63	55	0.002771	0.04446
GO:0009062~fatty acid catabolic process	6	4	0.002829	0.001836
GO:0030374~ligand-dependent nuclear receptor transcription coactivator activity	6	4	0.002829	0.001836
GO:0055085~transmembrane transport	43	37	0.002954	0.02813
GO:0033365~protein localization in organelle	15	12	0.003012	0.007195
GO:0032869~cellular response to insulin stimulus	9	7	0.003083	0.003473
GO:0007517~muscle organ development	20	16	0.00316	0.01067
GO:0004842~ubiquitin-protein ligase activity	15	12	0.003215	0.007244
GO:0009982~pseudouridine synthase activity	3	2	0.003254	0.0005954
GO:0016529~sarcoplasmic reticulum	6	4	0.00327	0.001885
GO:0008380~RNA splicing	25	21	0.003458	0.01439
GO:0003857~3-hydroxyacyl-CoA dehydrogenase activity	2	1	0.003515	0.0002977
GO:0015851~nucleobase transport	2	1	0.003515	0.0002977
GO:0016012~sarcoglycan complex	2	1	0.003515	0.0002977
GO:0046031~ADP metabolic process	2	1	0.003515	0.0002977
GO:0070061~fructose binding	2	1	0.003515	0.0002977
GO:0008286~insulin receptor signaling pathway	6	4	0.003761	0.001935
GO:0042054~histone methyltransferase activity	6	4	0.003761	0.001935
GO:0000123~histone acetyltransferase complex	7	5	0.004006	0.002481
GO:0006769~nicotinamide metabolic process	6	5	0.004306	0.001985
GO:0016528~sarcoplasm	6	5	0.004306	0.001985
GO:0019395~fatty acid oxidation	6	5	0.004306	0.001985
GO:0034440~lipid oxidation	6	5	0.004306	0.001985
GO:0046496~nicotinamide nucleotide metabolic process	6	5	0.004306	0.001985
GO:0043666~regulation of phosphoprotein phosphatase activity	3	2	0.004312	0.000645
GO:0030239~myofibril assembly	4	3	0.004318	0.001042
GO:0006302~double-strand break repair	8	6	0.004392	0.003076
GO:0045454~cell redox homeostasis	8	6	0.004392	0.003076
GO:0006936~muscle contraction	15	12	0.004408	0.007492
GO:0016251~general RNA polymerase II transcription factor activity	7	5	0.004499	0.002531
GO:0065003~macromolecular complex assembly	49	43	0.004518	0.03374
GO:0000042~protein targeting to Golgi	1	1	0.004606	9.924e-05
GO:0001507~acetylcholine catabolic process in synaptic cleft	1	1	0.004606	9.924e-05
GO:0001941~postsynaptic membrane organization	1	1	0.004606	9.924e-05
GO:0003010~voluntary skeletal muscle contraction	1	1	0.004606	9.924e-05
GO:0003875~ADP-ribosylarginine hydrolase activity	1	1	0.004606	9.924e-05
GO:0003998~acylphosphatase activity	1	1	0.004606	9.924e-05
GO:0004019~adenylosuccinate synthase activity	1	1	0.004606	9.924e-05
GO:0004416~hydroxyacylglutathione hydrolase activity	1	1	0.004606	9.924e-05
GO:0004609~phosphatidylserine decarboxylase activity	1	1	0.004606	9.924e-05
GO:0004647~phosphoserine phosphatase activity	1	1	0.004606	9.924e-05
GO:0006113~fermentation	1	1	0.004606	9.924e-05
GO:0006114~glycerol biosynthetic process	1	1	0.004606	9.924e-05
GO:0006532~aspartate biosynthetic process	1	1	0.004606	9.924e-05
GO:0006581~acetylcholine catabolic process	1	1	0.004606	9.924e-05
GO:0006975~DNA damage induced protein phosphorylation	1	1	0.004606	9.924e-05
GO:0008574~plus-end-directed microtubule motor activity	1	1	0.004606	9.924e-05
GO:0008943~glyceraldehyde-3-phosphate dehydrogenase activity	1	1	0.004606	9.924e-05
GO:0014721~twitch skeletal muscle contraction	1	1	0.004606	9.924e-05
GO:0015207~adenine transmembrane transporter activity	1	1	0.004606	9.924e-05
GO:0015867~ATP transport	1	1	0.004606	9.924e-05
GO:0016635~oxidoreductase activity	1	1	0.004606	9.924e-05
GO:0019401~alditol biosynthetic process	1	1	0.004606	9.924e-05
GO:0019550~glutamate catabolic process to aspartate	1	1	0.004606	9.924e-05
GO:0019551~glutamate catabolic process to 2-oxoglutarate	1	1	0.004606	9.924e-05
GO:0030011~maintenance of cell polarity	1	1	0.004606	9.924e-05
GO:0030611~arsenate reductase activity	1	1	0.004606	9.924e-05
GO:0031444~slow-twitch skeletal muscle fiber contraction	1	1	0.004606	9.924e-05
GO:0032806~carboxy-terminal domain protein kinase complex	1	1	0.004606	9.924e-05
GO:0042030~ATPase inhibitor activity	1	1	0.004606	9.924e-05
GO:0043532~angiostatin binding	1	1	0.004606	9.924e-05
GO:0045273~respiratory chain complex II	1	1	0.004606	9.924e-05
GO:0051373~FATZ binding	1	1	0.004606	9.924e-05
GO:0051503~adenine nucleotide transport	1	1	0.004606	9.924e-05
GO:0051725~protein amino acid de-ADP-ribosylation	1	1	0.004606	9.924e-05
GO:0051933~amino acid uptake during transmission of nerve impulse	1	1	0.004606	9.924e-05
GO:0051935~glutamate uptake during transmission of nerve impulse	1	1	0.004606	9.924e-05
GO:0070080~titin Z domain binding	1	1	0.004606	9.924e-05
GO:0003012~muscle system process	16	13	0.00474	0.008237
GO:0006259~DNA metabolic process	38	33	0.004848	0.02491
GO:0000118~histone deacetylase complex	6	5	0.004909	0.002034
GO:0009820~alkaloid metabolic process	6	5	0.004909	0.002034
GO:0017053~transcriptional repressor complex	6	5	0.004909	0.002034
GO:0006473~protein amino acid acetylation	7	5	0.005037	0.00258
GO:0043244~regulation of protein complex disassembly	7	5	0.005037	0.00258
GO:0003711~transcription elongation regulator activity	4	3	0.005235	0.001092
GO:0032387~negative regulation of intracellular transport	4	3	0.005235	0.001092
GO:0000153~cytoplasmic ubiquitin ligase complex	2	1	0.005382	0.0003473
GO:0005869~dynactin complex	2	1	0.005382	0.0003473
GO:0008440~inositol trisphosphate 3-kinase activity	2	1	0.005382	0.0003473
GO:0009133~nucleoside diphosphate biosynthetic process	2	1	0.005382	0.0003473
GO:0010390~histone monoubiquitination	2	1	0.005382	0.0003473
GO:0015205~nucleobase transmembrane transporter activity	2	1	0.005382	0.0003473
GO:0016011~dystroglycan complex	2	1	0.005382	0.0003473
GO:0043353~enucleate erythrocyte differentiation	2	1	0.005382	0.0003473
GO:0051489~regulation of filopodium assembly	2	1	0.005382	0.0003473
GO:0051491~positive regulation of filopodium assembly	2	1	0.005382	0.0003473
GO:0051276~chromosome organization	37	33	0.005525	0.02431
GO:0019362~pyridine nucleotide metabolic process	6	5	0.005574	0.002084
GO:0001522~pseudouridine synthesis	3	2	0.005581	0.0006947
GO:0007271~synaptic transmission	3	2	0.005581	0.0006947
GO:0033276~transcription factor TFTC complex	3	2	0.005581	0.0006947
GO:0008170~N-methyltransferase activity	7	6	0.005624	0.00263
GO:0051146~striated muscle cell differentiation	10	8	0.005722	0.004416
GO:0046966~thyroid hormone receptor binding	5	4	0.005781	0.001588
GO:0032868~response to insulin stimulus	11	9	0.005842	0.005061
GO:0008629~induction of apoptosis by intracellular signals	7	6	0.00626	0.002679
GO:0033293~monocarboxylic acid binding	7	6	0.00626	0.002679
GO:0006071~glycerol metabolic process	4	3	0.006282	0.001141
GO:0019201~nucleotide kinase activity	4	3	0.006282	0.001141
GO:0051329~interphase of mitotic cell cycle	11	9	0.006287	0.005111
GO:0006112~energy reserve metabolic process	6	5	0.006303	0.002134
GO:0016563~transcription activator activity	32	28	0.00634	0.02054
GO:0003723~RNA binding	51	46	0.00643	0.03607
GO:0000245~spliceosome assembly	5	4	0.006674	0.001637
GO:0006195~purine nucleotide catabolic process	5	4	0.006674	0.001637
GO:0009067~aspartate family amino acid biosynthetic process	3	2	0.007076	0.0007443
hsa00630:Glyoxylate and dicarboxylate metabolism	3	2	0.007076	0.0007443
hsa00280:Valine	6	5	0.007102	0.002183
GO:0016032~viral reproduction	8	7	0.007128	0.003324
GO:0003746~translation elongation factor activity	4	3	0.007467	0.001191
GO:0005829~cytosol	86	80	0.007497	0.06664
GO:0043603~cellular amide metabolic process	7	6	0.007696	0.002779
GO:0005689~U12-dependent spliceosome	2	2	0.007747	0.0003969
GO:0009135~purine nucleoside diphosphate metabolic process	2	2	0.007747	0.0003969
GO:0009179~purine ribonucleoside diphosphate metabolic process	2	2	0.007747	0.0003969
GO:0016668~oxidoreductase activity	2	2	0.007747	0.0003969
GO:0032404~mismatch repair complex binding	2	2	0.007747	0.0003969
GO:0033523~histone H2B ubiquitination	2	2	0.007747	0.0003969
GO:0034984~cellular response to DNA damage stimulus	2	2	0.007747	0.0003969
GO:0051766~inositol trisphosphate kinase activity	2	2	0.007747	0.0003969
hsa00062:Fatty acid elongation in mitochondria	2	2	0.007747	0.0003969
GO:0051325~interphase	11	9	0.007783	0.00526
GO:0006470~protein amino acid dephosphorylation	13	11	0.007824	0.006599
GO:0010605~negative regulation of macromolecule metabolic process	51	47	0.008432	0.03662
GO:0010927~cellular component assembly involved in morphogenesis	5	4	0.008754	0.001737
GO:0006979~response to oxidative stress	15	13	0.008783	0.008088
GO:0019400~alditol metabolic process	4	3	0.0088	0.00124
GO:0006825~copper ion transport	3	2	0.008814	0.0007939
GO:0042308~negative regulation of protein import into nucleus	3	2	0.008814	0.0007939
GO:0043462~regulation of ATPase activity	3	2	0.008814	0.0007939
GO:0050982~detection of mechanical stimulus	3	2	0.008814	0.0007939
GO:0006367~transcription initiation from RNA polymerase II promoter	8	7	0.009302	0.003473
GO:0019900~kinase binding	16	14	0.009557	0.008882
GO:0019899~enzyme binding	38	35	0.009917	0.0261
GO:0000301~retrograde transport	1	1	0.01003	0.0001489
GO:0004104~cholinesterase activity	1	1	0.01003	0.0001489
GO:0004307~ethanolaminephosphotransferase activity	1	1	0.01003	0.0001489
GO:0004332~fructose-bisphosphate aldolase activity	1	1	0.01003	0.0001489
GO:0004687~myosin light chain kinase activity	1	1	0.01003	0.0001489
GO:0004738~pyruvate dehydrogenase activity	1	1	0.01003	0.0001489
GO:0004813~alanine-tRNA ligase activity	1	1	0.01003	0.0001489
GO:0006065~UDP-glucuronate biosynthetic process	1	1	0.01003	0.0001489
GO:0006419~alanyl-tRNA aminoacylation	1	1	0.01003	0.0001489
GO:0006863~purine transport	1	1	0.01003	0.0001489
GO:0007525~somatic muscle development	1	1	0.01003	0.0001489
GO:0008291~acetylcholine metabolic process	1	1	0.01003	0.0001489
GO:0015556~C4-dicarboxylate transmembrane transporter activity	1	1	0.01003	0.0001489
GO:0015865~purine nucleotide transport	1	1	0.01003	0.0001489
GO:0015868~purine ribonucleotide transport	1	1	0.01003	0.0001489
GO:0016531~copper chaperone activity	1	1	0.01003	0.0001489
GO:0016556~mRNA modification	1	1	0.01003	0.0001489
GO:0019718~rough microsome	1	1	0.01003	0.0001489
GO:0030314~junctional membrane complex	1	1	0.01003	0.0001489
GO:0030899~calcium-dependent ATPase activity	1	1	0.01003	0.0001489
GO:0031177~phosphopantetheine binding	1	1	0.01003	0.0001489
GO:0032568~general transcription from RNA polymerase II promoter	1	1	0.01003	0.0001489
GO:0043001~Golgi to plasma membrane protein transport	1	1	0.01003	0.0001489
GO:0043159~acrosomal matrix	1	1	0.01003	0.0001489
GO:0043237~laminin-1 binding	1	1	0.01003	0.0001489
GO:0045162~clustering of voltage-gated sodium channels	1	1	0.01003	0.0001489
GO:0046399~glucuronate biosynthetic process	1	1	0.01003	0.0001489
GO:0048240~sperm capacitation	1	1	0.01003	0.0001489
GO:0051387~negative regulation of nerve growth factor receptor signaling pathway	1	1	0.01003	0.0001489
GO:0051403~stress-activated MAPK cascade	1	1	0.01003	0.0001489
GO:0032984~macromolecular complex disassembly	4	3	0.01029	0.00129
GO:0034623~cellular macromolecular complex disassembly	4	3	0.01029	0.00129
hsa00052:Galactose metabolism	4	3	0.01029	0.00129
GO:0018130~heterocycle biosynthetic process	7	6	0.0103	0.002927
GO:0016591~DNA-directed RNA polymerase II	9	8	0.01043	0.004168
GO:0004176~ATP-dependent peptidase activity	2	2	0.01064	0.0004466
GO:0005771~multivesicular body	2	2	0.01064	0.0004466
GO:0006105~succinate metabolic process	2	2	0.01064	0.0004466
GO:0050910~detection of mechanical stimulus involved in sensory perception of sound	2	2	0.01064	0.0004466
GO:0015036~disulfide oxidoreductase activity	3	3	0.01081	0.0008435
GO:0042744~hydrogen peroxide catabolic process	3	3	0.01081	0.0008435
GO:0043043~peptide biosynthetic process	3	3	0.01081	0.0008435
GO:0043241~protein complex disassembly	3	3	0.01081	0.0008435
GO:0043624~cellular protein complex disassembly	3	3	0.01081	0.0008435
hsa05211:Renal cell carcinoma	8	7	0.01101	0.003572
GO:0009451~RNA modification	6	5	0.01106	0.002382
GO:0016573~histone acetylation	6	5	0.01106	0.002382
GO:0007049~cell cycle	53	49	0.0111	0.0389
hsa03022:Basal transcription factors	5	4	0.01126	0.001836
GO:0043543~protein amino acid acylation	7	6	0.01129	0.002977
GO:0005730~nucleolus	48	45	0.01153	0.03473
GO:0043130~ubiquitin binding	4	3	0.01194	0.00134
GO:0006368~RNA elongation from RNA polymerase II promoter	6	5	0.01226	0.002431
GO:0007163~establishment or maintenance of cell polarity	6	5	0.01226	0.002431
GO:0016765~transferase activity	6	5	0.01226	0.002431
GO:0033554~cellular response to stress	40	37	0.01255	0.02818
GO:0016667~oxidoreductase activity	5	4	0.01269	0.001885
GO:0001937~negative regulation of endothelial cell proliferation	3	3	0.01308	0.0008931
GO:0010921~regulation of phosphatase activity	3	3	0.01308	0.0008931
GO:0019438~aromatic compound biosynthetic process	3	3	0.01308	0.0008931
GO:0046823~negative regulation of nucleocytoplasmic transport	3	3	0.01308	0.0008931
GO:0060491~regulation of cell projection assembly	3	3	0.01308	0.0008931
GO:0070301~cellular response to hydrogen peroxide	3	3	0.01308	0.0008931
GO:0031032~actomyosin structure organization	4	4	0.01377	0.001389
GO:0032182~small conjugating protein binding	4	4	0.01377	0.001389
GO:0031072~heat shock protein binding	8	7	0.01399	0.003721
GO:0006886~intracellular protein transport	28	26	0.01404	0.01856
GO:0003709~RNA polymerase III transcription factor activity	2	2	0.01407	0.0004962
GO:0009185~ribonucleoside diphosphate metabolic process	2	2	0.01407	0.0004962
GO:0016226~iron-sulfur cluster assembly	2	2	0.01407	0.0004962
GO:0031163~metallo-sulfur cluster assembly	2	2	0.01407	0.0004962
GO:0017038~protein import	12	11	0.01485	0.00645
GO:0006518~peptide metabolic process	6	5	0.01493	0.002531
GO:0000724~double-strand break repair via homologous recombination	3	3	0.01562	0.0009427
GO:0000725~recombinational repair	3	3	0.01562	0.0009427
GO:0006891~intra-Golgi vesicle-mediated transport	3	3	0.01562	0.0009427
GO:0046907~intracellular transport	45	42	0.01576	0.03285
GO:0046320~regulation of fatty acid oxidation	4	4	0.01577	0.001439
GO:0070646~protein modification by small protein removal	4	4	0.01577	0.001439
GO:0031399~regulation of protein modification process	23	21	0.01607	0.01479
GO:0034613~cellular protein localization	30	28	0.01611	0.02039
GO:0006354~RNA elongation	6	5	0.01641	0.00258
GO:0016607~nuclear speck	10	9	0.01658	0.00516
GO:0019901~protein kinase binding	13	12	0.01716	0.007294
GO:0000019~regulation of mitotic recombination	1	1	0.01726	0.0001985
GO:0000421~autophagic vacuole membrane	1	1	0.01726	0.0001985
GO:0004032~aldehyde reductase activity	1	1	0.01726	0.0001985
GO:0004082~bisphosphoglycerate mutase activity	1	1	0.01726	0.0001985
GO:0004083~2	1	1	0.01726	0.0001985
GO:0004111~creatine kinase activity	1	1	0.01726	0.0001985
GO:0004366~glycerol-3-phosphate O-acyltransferase activity	1	1	0.01726	0.0001985
GO:0004470~malic enzyme activity	1	1	0.01726	0.0001985
GO:0004619~phosphoglycerate mutase activity	1	1	0.01726	0.0001985
GO:0005324~long-chain fatty acid transporter activity	1	1	0.01726	0.0001985
GO:0005345~purine transmembrane transporter activity	1	1	0.01726	0.0001985
GO:0005862~muscle thin filament tropomyosin	1	1	0.01726	0.0001985
GO:0006531~aspartate metabolic process	1	1	0.01726	0.0001985
GO:0006533~aspartate catabolic process	1	1	0.01726	0.0001985
GO:0006862~nucleotide transport	1	1	0.01726	0.0001985
GO:0010765~positive regulation of sodium ion transport	1	1	0.01726	0.0001985
GO:0014819~regulation of skeletal muscle contraction	1	1	0.01726	0.0001985
GO:0016530~metallochaperone activity	1	1	0.01726	0.0001985
GO:0030346~protein phosphatase 2B binding	1	1	0.01726	0.0001985
GO:0030859~polarized epithelial cell differentiation	1	1	0.01726	0.0001985
GO:0031014~troponin T binding	1	1	0.01726	0.0001985
GO:0032222~regulation of synaptic transmission	1	1	0.01726	0.0001985
GO:0032389~MutLalpha complex	1	1	0.01726	0.0001985
GO:0034067~protein localization in Golgi apparatus	1	1	0.01726	0.0001985
GO:0042473~outer ear morphogenesis	1	1	0.01726	0.0001985
GO:0043457~regulation of cellular respiration	1	1	0.01726	0.0001985
GO:0045898~regulation of transcriptional preinitiation complex assembly	1	1	0.01726	0.0001985
GO:0046398~UDP-glucuronate metabolic process	1	1	0.01726	0.0001985
GO:0051386~regulation of nerve growth factor receptor signaling pathway	1	1	0.01726	0.0001985
GO:0055089~fatty acid homeostasis	1	1	0.01726	0.0001985
GO:0060023~soft palate development	1	1	0.01726	0.0001985
GO:0070542~response to fatty acid	1	1	0.01726	0.0001985
GO:0044437~vacuolar part	7	6	0.01737	0.003225
GO:0070727~cellular macromolecule localization	30	28	0.0176	0.02054
GO:0005158~insulin receptor binding	4	4	0.01796	0.001489
GO:0034614~cellular response to reactive oxygen species	4	4	0.01796	0.001489
GO:0000002~mitochondrial genome maintenance	2	2	0.01807	0.0005458
GO:0007213~muscarinic acetylcholine receptor signaling pathway	2	2	0.01807	0.0005458
GO:0016868~intramolecular transferase activity	2	2	0.01807	0.0005458
GO:0043236~laminin binding	2	2	0.01807	0.0005458
GO:0051881~regulation of mitochondrial membrane potential	2	2	0.01807	0.0005458
GO:0055070~copper ion homeostasis	2	2	0.01807	0.0005458
GO:0004364~glutathione transferase activity	3	3	0.01846	0.0009924
GO:0004683~calmodulin-dependent protein kinase activity	3	3	0.01846	0.0009924
GO:0006779~porphyrin biosynthetic process	3	3	0.01846	0.0009924
GO:0016878~acid-thiol ligase activity	3	3	0.01846	0.0009924
GO:0030010~establishment of cell polarity	3	3	0.01846	0.0009924
GO:0033014~tetrapyrrole biosynthetic process	3	3	0.01846	0.0009924
GO:0032270~positive regulation of cellular protein metabolic process	19	18	0.01847	0.01186
GO:0051259~protein oligomerization	15	14	0.01848	0.008832
GO:0008307~structural constituent of muscle	5	5	0.01966	0.002084
GO:0043242~negative regulation of protein complex disassembly	5	5	0.01966	0.002084
hsa00071:Fatty acid metabolism	5	5	0.01966	0.002084
GO:0044264~cellular polysaccharide metabolic process	6	6	0.01968	0.002679
GO:0004721~phosphoprotein phosphatase activity	14	13	0.02019	0.008187
GO:0006800~oxygen and reactive oxygen species metabolic process	7	7	0.02035	0.003324
GO:0005681~spliceosome	12	11	0.02055	0.006748
GO:0042692~muscle cell differentiation	11	10	0.02097	0.006053
GO:0005525~GTP binding	27	26	0.0212	0.01841
GO:0042542~response to hydrogen peroxide	6	6	0.02147	0.002729
GO:0051494~negative regulation of cytoskeleton organization	6	6	0.02147	0.002729
GO:0007030~Golgi organization	3	3	0.0216	0.001042
GO:0009126~purine nucleoside monophosphate metabolic process	3	3	0.0216	0.001042
GO:0009167~purine ribonucleoside monophosphate metabolic process	3	3	0.0216	0.001042
GO:0016836~hydro-lyase activity	5	5	0.02175	0.002134
GO:0051224~negative regulation of protein transport	5	5	0.02175	0.002134
GO:0060090~molecular adaptor activity	7	7	0.02198	0.003374
GO:0016073~snRNA metabolic process	2	2	0.02262	0.0005954
GO:0016180~snRNA processing	2	2	0.02262	0.0005954
GO:0030914~STAGA complex	2	2	0.02262	0.0005954
GO:0045214~sarcomere organization	2	2	0.02262	0.0005954
GO:0004601~peroxidase activity	4	4	0.02291	0.001588
GO:0016684~oxidoreductase activity	4	4	0.02291	0.001588
GO:0009408~response to heat	6	6	0.02337	0.002779
GO:0004519~endonuclease activity	9	9	0.02373	0.004763
GO:0030674~protein binding	9	9	0.02373	0.004763
GO:0006631~fatty acid metabolic process	16	15	0.0238	0.009874
GO:0016311~dephosphorylation	13	12	0.02422	0.007641
GO:0006351~transcription	22	21	0.02423	0.01459
GO:0005669~transcription factor TFIID complex	3	3	0.02505	0.001092
GO:0051693~actin filament capping	3	3	0.02505	0.001092
hsa00360:Phenylalanine metabolism	3	3	0.02505	0.001092
hsa03018:RNA degradation	6	6	0.02539	0.002828
GO:0030258~lipid modification	7	7	0.02549	0.003473
GO:0000036~acyl carrier activity	1	1	0.02611	0.0002481
GO:0004308~exo-alpha-sialidase activity	1	1	0.02611	0.0002481
GO:0004862~cAMP-dependent protein kinase inhibitor activity	1	1	0.02611	0.0002481
GO:0006063~uronic acid metabolic process	1	1	0.02611	0.0002481
GO:0006654~phosphatidic acid biosynthetic process	1	1	0.02611	0.0002481
GO:0010939~regulation of necrotic cell death	1	1	0.02611	0.0002481
GO:0014701~junctional sarcoplasmic reticulum membrane	1	1	0.02611	0.0002481
GO:0014731~spectrin-associated cytoskeleton	1	1	0.02611	0.0002481
GO:0016997~alpha-sialidase activity	1	1	0.02611	0.0002481
GO:0019585~glucuronate metabolic process	1	1	0.02611	0.0002481
GO:0019987~negative regulation of anti-apoptosis	1	1	0.02611	0.0002481
GO:0030240~muscle thin filament assembly	1	1	0.02611	0.0002481
GO:0031264~death-inducing signaling complex	1	1	0.02611	0.0002481
GO:0032452~histone demethylase activity	1	1	0.02611	0.0002481
GO:0033018~sarcoplasmic reticulum lumen	1	1	0.02611	0.0002481
GO:0034416~bisphosphoglycerate phosphatase activity	1	1	0.02611	0.0002481
GO:0035058~sensory cilium assembly	1	1	0.02611	0.0002481
GO:0043089~positive regulation of Cdc42 GTPase activity	1	1	0.02611	0.0002481
GO:0043202~lysosomal lumen	1	1	0.02611	0.0002481
GO:0046173~polyol biosynthetic process	1	1	0.02611	0.0002481
GO:0048739~cardiac muscle fiber development	1	1	0.02611	0.0002481
GO:0070071~proton-transporting two-sector ATPase complex assembly	1	1	0.02611	0.0002481
hsa00400:Phenylalanine	1	1	0.02611	0.0002481
GO:0006260~DNA replication	15	14	0.02623	0.009229
hsa03420:Nucleotide excision repair	5	5	0.02635	0.002233
GO:0006812~cation transport	37	36	0.02638	0.02714
GO:0000375~RNA splicing	13	13	0.02659	0.00774
GO:0000377~RNA splicing	13	13	0.02659	0.00774
GO:0000398~nuclear mRNA splicing	13	13	0.02659	0.00774
GO:0051247~positive regulation of protein metabolic process	19	18	0.02682	0.01235
GO:0015672~monovalent inorganic cation transport	23	22	0.02741	0.01558
GO:0032774~RNA biosynthetic process	22	21	0.02762	0.01479
GO:0005523~tropomyosin binding	2	2	0.02775	0.000645
GO:0015035~protein disulfide oxidoreductase activity	2	2	0.02775	0.000645
GO:0016581~NuRD complex	2	2	0.02775	0.000645
GO:0016846~carbon-sulfur lyase activity	2	2	0.02775	0.000645
GO:0032039~integrator complex	2	2	0.02775	0.000645
GO:0042474~middle ear morphogenesis	2	2	0.02775	0.000645
GO:0050974~detection of mechanical stimulus involved in sensory perception	2	2	0.02775	0.000645
GO:0051117~ATPase binding	2	2	0.02775	0.000645
GO:0032268~regulation of cellular protein metabolic process	33	32	0.0278	0.02387
hsa04114:Oocyte meiosis	10	10	0.02805	0.005607
GO:0006352~transcription initiation	8	8	0.02828	0.004218
GO:0010604~positive regulation of macromolecule metabolic process	55	54	0.02847	0.04292
GO:0016776~phosphotransferase activity	4	4	0.02867	0.001687
GO:0000932~cytoplasmic mRNA processing body	3	3	0.02881	0.001141
GO:0042809~vitamin D receptor binding	3	3	0.02881	0.001141
GO:0019001~guanyl nucleotide binding	27	26	0.02919	0.01895
GO:0032561~guanyl ribonucleotide binding	27	26	0.02919	0.01895
GO:0006366~transcription from RNA polymerase II promoter	18	18	0.02972	0.01171
GO:0043473~pigmentation	6	6	0.02977	0.002927
GO:0004536~deoxyribonuclease activity	4	4	0.03187	0.001737
GO:0009066~aspartate family amino acid metabolic process	3	3	0.03289	0.001191
GO:0030835~negative regulation of actin filament depolymerization	3	3	0.03289	0.001191
GO:0002028~regulation of sodium ion transport	2	2	0.03344	0.0006947
GO:0005680~anaphase-promoting complex	2	2	0.03344	0.0006947
GO:0032321~positive regulation of Rho GTPase activity	2	2	0.03344	0.0006947
GO:0042559~pteridine and derivative biosynthetic process	2	2	0.03344	0.0006947
GO:0042992~negative regulation of transcription factor import into nucleus	2	2	0.03344	0.0006947
GO:0046716~muscle maintenance	2	2	0.03344	0.0006947
hsa00903:Limonene and pinene degradation	2	2	0.03344	0.0006947
GO:0000302~response to reactive oxygen species	7	7	0.03366	0.003672
hsa04020:Calcium signaling pathway	14	14	0.03418	0.008782
GO:0031346~positive regulation of cell projection organization	5	5	0.0344	0.002382
GO:0022415~viral reproductive process	6	6	0.03464	0.003027
hsa00051:Fructose and mannose metabolism	4	4	0.03528	0.001786
GO:0006310~DNA recombination	9	9	0.03563	0.005111
GO:0000127~transcription factor TFIIIC complex	1	1	0.03641	0.0002977
GO:0004126~cytidine deaminase activity	1	1	0.03641	0.0002977
GO:0005672~transcription factor TFIIA complex	1	1	0.03641	0.0002977
GO:0005775~vacuolar lumen	1	1	0.03641	0.0002977
GO:0005980~glycogen catabolic process	1	1	0.03641	0.0002977
GO:0006538~glutamate catabolic process	1	1	0.03641	0.0002977
GO:0006729~tetrahydrobiopterin biosynthetic process	1	1	0.03641	0.0002977
GO:0007099~centriole replication	1	1	0.03641	0.0002977
GO:0008089~anterograde axon cargo transport	1	1	0.03641	0.0002977
GO:0009068~aspartate family amino acid catabolic process	1	1	0.03641	0.0002977
GO:0014866~skeletal myofibril assembly	1	1	0.03641	0.0002977
GO:0015245~fatty acid transporter activity	1	1	0.03641	0.0002977
GO:0016577~histone demethylation	1	1	0.03641	0.0002977
GO:0016832~aldehyde-lyase activity	1	1	0.03641	0.0002977
GO:0016922~ligand-dependent nuclear receptor binding	1	1	0.03641	0.0002977
GO:0030507~spectrin binding	1	1	0.03641	0.0002977
GO:0031013~troponin I binding	1	1	0.03641	0.0002977
GO:0032266~phosphatidylinositol 3-phosphate binding	1	1	0.03641	0.0002977
GO:0042791~5S class rRNA transcription	1	1	0.03641	0.0002977
GO:0042797~tRNA transcription from RNA polymerase III promoter	1	1	0.03641	0.0002977
GO:0045161~neuronal ion channel clustering	1	1	0.03641	0.0002977
GO:0046487~glyoxylate metabolic process	1	1	0.03641	0.0002977
GO:0050542~icosanoid binding	1	1	0.03641	0.0002977
GO:0050543~icosatetraenoic acid binding	1	1	0.03641	0.0002977
GO:0050775~positive regulation of dendrite morphogenesis	1	1	0.03641	0.0002977
GO:0051938~L-glutamate import	1	1	0.03641	0.0002977
hsa00061:Fatty acid biosynthesis	1	1	0.03641	0.0002977
GO:0006094~gluconeogenesis	3	3	0.03728	0.00124
GO:0042743~hydrogen peroxide metabolic process	3	3	0.03728	0.00124
GO:0004725~protein tyrosine phosphatase activity	9	9	0.03761	0.00516
GO:0006399~tRNA metabolic process	10	10	0.03833	0.005905
GO:0006914~autophagy	4	4	0.03891	0.001836
GO:0001662~behavioral fear response	2	2	0.03969	0.0007443
GO:0002209~behavioral defense response	2	2	0.03969	0.0007443
GO:0005776~autophagic vacuole	2	2	0.03969	0.0007443
GO:0015923~mannosidase activity	2	2	0.03969	0.0007443
GO:0015932~nucleobase	2	2	0.03969	0.0007443
GO:0042301~phosphate binding	2	2	0.03969	0.0007443
GO:0046627~negative regulation of insulin receptor signaling pathway	2	2	0.03969	0.0007443
GO:0044242~cellular lipid catabolic process	7	7	0.04085	0.003821
GO:0015031~protein transport	48	48	0.0415	0.03776
GO:0009161~ribonucleoside monophosphate metabolic process	3	3	0.042	0.00129
hsa00030:Pentose phosphate pathway	3	3	0.042	0.00129
GO:0043086~negative regulation of catalytic activity	20	20	0.04376	0.01389
GO:0009166~nucleotide catabolic process	5	5	0.04388	0.002531
GO:0003995~acyl-CoA dehydrogenase activity	2	2	0.04648	0.0007939
GO:0005892~nicotinic acetylcholine-gated receptor-channel complex	2	2	0.04648	0.0007939
GO:0016408~C-acyltransferase activity	2	2	0.04648	0.0007939
GO:0019079~viral genome replication	2	2	0.04648	0.0007939
GO:0032088~negative regulation of NF-kappaB transcription factor activity	2	2	0.04648	0.0007939
GO:0033017~sarcoplasmic reticulum membrane	2	2	0.04648	0.0007939
GO:0048041~focal adhesion formation	2	2	0.04648	0.0007939
hsa00511:Other glycan degradation	2	2	0.04648	0.0007939
GO:0006749~glutathione metabolic process	3	3	0.04704	0.00134
GO:0016877~ligase activity	3	3	0.04704	0.00134
GO:0030834~regulation of actin filament depolymerization	3	3	0.04704	0.00134
GO:0030837~negative regulation of actin filament polymerization	3	3	0.04704	0.00134
GO:0045184~establishment of protein localization	48	48	0.0471	0.03811
GO:0002011~morphogenesis of an epithelial sheet	1	1	0.04799	0.0003473
GO:0003688~DNA replication origin binding	1	1	0.04799	0.0003473
GO:0004559~alpha-mannosidase activity	1	1	0.04799	0.0003473
GO:0004691~cAMP-dependent protein kinase activity	1	1	0.04799	0.0003473
GO:0004931~ATP-gated cation channel activity	1	1	0.04799	0.0003473
GO:0006482~protein amino acid demethylation	1	1	0.04799	0.0003473
GO:0006777~Mo-molybdopterin cofactor biosynthetic process	1	1	0.04799	0.0003473
GO:0006893~Golgi to plasma membrane transport	1	1	0.04799	0.0003473
GO:0008214~protein amino acid dealkylation	1	1	0.04799	0.0003473
GO:0008385~IkappaB kinase complex	1	1	0.04799	0.0003473
GO:0009251~glucan catabolic process	1	1	0.04799	0.0003473
GO:0009304~tRNA transcription	1	1	0.04799	0.0003473
GO:0017025~TATA-binding protein binding	1	1	0.04799	0.0003473
GO:0019720~Mo-molybdopterin cofactor metabolic process	1	1	0.04799	0.0003473
GO:0032300~mismatch repair complex	1	1	0.04799	0.0003473
GO:0032324~molybdopterin cofactor biosynthetic process	1	1	0.04799	0.0003473
GO:0035095~behavioral response to nicotine	1	1	0.04799	0.0003473
GO:0043545~molybdopterin cofactor metabolic process	1	1	0.04799	0.0003473
GO:0044247~cellular polysaccharide catabolic process	1	1	0.04799	0.0003473
GO:0046146~tetrahydrobiopterin metabolic process	1	1	0.04799	0.0003473
GO:0046473~phosphatidic acid metabolic process	1	1	0.04799	0.0003473
GO:0046689~response to mercury ion	1	1	0.04799	0.0003473
GO:0051010~microtubule plus-end binding	1	1	0.04799	0.0003473
GO:0051189~prosthetic group metabolic process	1	1	0.04799	0.0003473
GO:0060260~regulation of transcription initiation from RNA polymerase II promoter	1	1	0.04799	0.0003473
GO:0005507~copper ion binding	6	6	0.04903	0.003275
GO:0044093~positive regulation of molecular function	38	38	0.04935	0.02942

## Sheet: COPS5_HN_Tumor
GO and KEGG pathways	Found	Expected	p	µ
GO:0015935~small ribosomal subunit,	28	6	1.11022e-16	0.00307631
GO:0033279~ribosomal subunit,	50	11	1.11022e-16	0.00630148
GO:0003735~structural constituent of ribosome,	58	13	1.11022e-16	0.00793887
GO:0005840~ribosome,	68	16	1.11022e-16	0.0102213
hsa03010:Ribosome,	30	8	1.11022e-16	0.004416
GO:0042254~ribosome biogenesis,	36	10	1.11022e-16	0.00610301
GO:0006414~translational elongation,	32	9	1.11022e-16	0.00506103
GO:0006412~translation,	79	23	1.11022e-16	0.0160266
GO:0022613~ribonucleoprotein complex biogenesis,	47	14	1.11022e-16	0.00903047
GO:0030529~ribonucleoprotein complex,	112	34	1.11022e-16	0.0253548
GO:0044445~cytosolic part,	39	12	1.11022e-16	0.00749231
GO:0005739~mitochondrion,	154	65	1.11022e-16	0.0532897
GO:0044429~mitochondrial part,	88	38	1.11022e-16	0.0289769
GO:0003723~RNA binding,	103	46	1.11022e-16	0.0360722
GO:0006396~RNA processing,	79	36	1.11022e-16	0.0274883
GO:0005730~nucleolus,	96	45	1.11022e-16	0.0347326
GO:0070013~intracellular organelle lumen,	217	104	1.11022e-16	0.0890146
GO:0031974~membrane-enclosed lumen,	223	108	1.11022e-16	0.0927856
GO:0043233~organelle lumen,	217	106	1.11022e-16	0.0910489
GO:0031981~nuclear lumen,	176	86	1.11022e-16	0.0725414
GO:0005829~cytosol,	152	80	1.11022e-16	0.0666369
GO:0043228~non-membrane-bounded organelle,	247	146	1.11022e-16	0.128114
GO:0043232~intracellular non-membrane-bounded organelle,	247	146	1.11022e-16	0.128114
GO:0022626~cytosolic ribosome,	27	8	4.21885e-15	0.00401905
GO:0000313~organellar ribosome,	21	5	1.4877e-14	0.00238166
GO:0005761~mitochondrial ribosome,	21	5	1.4877e-14	0.00238166
GO:0015934~large ribosomal subunit,	24	7	2.33147e-14	0.0033244
GO:0019866~organelle inner membrane,	52	22	5.67324e-14	0.0156793
GO:0051439~regulation of ubiquitin-protein ligase activity during mitotic cell cycle,	24	7	8.27116e-14	0.00352287
GO:0051438~regulation of ubiquitin-protein ligase activity,	25	7	9.08162e-14	0.0038702
GO:0031145~anaphase-promoting complex-dependent proteasomal ubiquitin-dependent protein catabolic process,	23	6	9.57012e-14	0.00322517
GO:0031396~regulation of protein ubiquitination,	28	9	1.0647e-13	0.00496179
GO:0005654~nucleoplasm,	99	55	1.13465e-13	0.0444577
GO:0006364~rRNA processing,	27	8	1.16462e-13	0.00461447
GO:0005743~mitochondrial inner membrane,	49	21	1.57541e-13	0.0145381
GO:0010498~proteasomal protein catabolic process,	28	9	1.72307e-13	0.00506103
GO:0043161~proteasomal ubiquitin-dependent protein catabolic process,	28	9	1.72307e-13	0.00506103
GO:0031397~negative regulation of protein ubiquitination,	24	7	2.02505e-13	0.00367173
GO:0051340~regulation of ligase activity,	25	8	2.1072e-13	0.00401905
GO:0016072~rRNA metabolic process,	27	9	3.14304e-13	0.00481294
GO:0051443~positive regulation of ubiquitin-protein ligase activity,	23	7	4.49307e-13	0.00347326
hsa00190:Oxidative phosphorylation,	29	10	6.96443e-13	0.00575568
GO:0051436~negative regulation of ubiquitin-protein ligase activity during mitotic cell cycle,	22	6	7.30749e-13	0.00322517
GO:0051351~positive regulation of ligase activity,	23	7	1.07025e-12	0.00362211
GO:0051352~negative regulation of ligase activity,	22	7	1.33737e-12	0.0033244
GO:0051444~negative regulation of ubiquitin-protein ligase activity,	22	7	1.33737e-12	0.0033244
GO:0051437~positive regulation of ubiquitin-protein ligase activity during mitotic cell cycle,	22	7	1.79523e-12	0.00337402
GO:0044455~mitochondrial membrane part,	28	10	3.05189e-12	0.00570606
GO:0031966~mitochondrial membrane,	54	26	6.74438e-12	0.0189541
GO:0044451~nucleoplasm part,	69	37	6.87728e-12	0.0279349
GO:0005740~mitochondrial envelope,	56	28	8.02081e-12	0.0201945
GO:0031967~organelle envelope,	72	39	1.25333e-11	0.0302173
GO:0005198~structural molecule activity,	72	39	1.45121e-11	0.0303166
GO:0031975~envelope,	72	39	1.45121e-11	0.0303166
GO:0031398~positive regulation of protein ubiquitination,	23	8	1.86642e-11	0.00416791
GO:0019941~modification-dependent protein catabolic process,	68	37	2.11332e-11	0.0280341
GO:0043632~modification-dependent macromolecule catabolic process,	68	37	2.11332e-11	0.0280341
hsa03050:Proteasome,	17	5	2.23942e-11	0.00218319
GO:0006457~protein folding,	33	14	2.50108e-11	0.00848467
GO:0000278~mitotic cell cycle,	52	26	2.62231e-11	0.0185075
GO:0031400~negative regulation of protein modification process,	27	10	2.86124e-11	0.00585492
GO:0016568~chromatin modification,	43	20	3.4875e-11	0.0136449
GO:0034470~ncRNA processing,	34	15	7.31962e-11	0.00932817
GO:0000502~proteasome complex,	19	6	8.43071e-11	0.00302669
GO:0030163~protein catabolic process,	70	40	1.06002e-10	0.0304158
GO:0006511~ubiquitin-dependent protein catabolic process,	38	17	1.2873e-10	0.011561
GO:0051603~proteolysis involved in cellular protein catabolic process,	68	38	1.40853e-10	0.0293242
GO:0044257~cellular protein catabolic process,	68	39	1.73767e-10	0.0294731
GO:0016251~general RNA polymerase II transcription factor activity,	17	5	2.31504e-10	0.00253052
GO:0005759~mitochondrial matrix,	37	17	2.49498e-10	0.0113129
GO:0031980~mitochondrial lumen,	37	17	2.49498e-10	0.0113129
GO:0070469~respiratory chain,	19	6	2.49721e-10	0.00322517
GO:0003712~transcription cofactor activity,	49	25	3.89649e-10	0.0182098
GO:0034660~ncRNA metabolic process,	37	17	4.50736e-10	0.011561
GO:0044265~cellular macromolecule catabolic process,	76	45	4.9874e-10	0.0355761
GO:0032269~negative regulation of cellular protein metabolic process,	32	14	5.56335e-10	0.00908008
GO:0008134~transcription factor binding,	60	34	1.32486e-09	0.0257517
GO:0051248~negative regulation of protein metabolic process,	32	15	1.38639e-09	0.00942741
GO:0009057~macromolecule catabolic process,	78	49	2.60151e-09	0.0383547
GO:0000375~RNA splicing,	28	13	3.14458e-09	0.0077404
GO:0000377~RNA splicing,	28	13	3.14458e-09	0.0077404
GO:0000398~nuclear mRNA splicing,	28	13	3.14458e-09	0.0077404
GO:0003713~transcription coactivator activity,	34	16	3.22421e-09	0.0108167
GO:0006397~mRNA processing,	43	23	5.28302e-09	0.0161258
GO:0022402~cell cycle process,	62	37	6.9872e-09	0.0282822
GO:0007049~cell cycle,	77	49	1.02073e-08	0.0389005
GO:0006325~chromatin organization,	47	26	1.06536e-08	0.0189541
GO:0051082~unfolded protein binding,	22	9	1.39177e-08	0.00540836
GO:0008380~RNA splicing,	39	21	1.59474e-08	0.0143892
GO:0000314~organellar small ribosomal subunit,	9	3	3.81704e-08	0.000893123
GO:0005763~mitochondrial small ribosomal subunit,	9	3	3.81704e-08	0.000893123
GO:0010605~negative regulation of macromolecule metabolic process,	72	47	3.8608e-08	0.036618
GO:0051276~chromosome organization,	54	33	3.90636e-08	0.0243128
GO:0016071~mRNA metabolic process,	45	26	3.98571e-08	0.0185571
GO:0005746~mitochondrial respiratory chain,	15	6	4.11774e-08	0.0027786
GO:0006119~oxidative phosphorylation,	19	8	4.43774e-08	0.004416
hsa03040:Spliceosome,	23	11	4.49866e-08	0.00625186
GO:0016655~oxidoreductase activity,	13	5	5.99599e-08	0.00213357
GO:0031090~organelle membrane,	95	66	6.17337e-08	0.0539843
GO:0003954~NADH dehydrogenase activity,	12	4	7.47571e-08	0.00183586
GO:0030532~small nuclear ribonucleoprotein complex,	10	3	8.27158e-08	0.00124045
GO:0006354~RNA elongation,	14	5	9.58508e-08	0.00258013
GO:0016570~histone modification,	22	10	1.17459e-07	0.00610301
GO:0032268~regulation of cellular protein metabolic process,	52	32	1.22061e-07	0.0238662
GO:0006367~transcription initiation from RNA polymerase II promoter,	16	7	1.53882e-07	0.00347326
GO:0016569~covalent chromatin modification,	22	11	2.03899e-07	0.00630148
GO:0006368~RNA elongation from RNA polymerase II promoter,	13	5	2.84495e-07	0.00243128
GO:0000315~organellar large ribosomal subunit,	8	3	4.34631e-07	0.000893123
GO:0005762~mitochondrial large ribosomal subunit,	8	3	4.34631e-07	0.000893123
GO:0022900~electron transport chain,	19	9	5.02058e-07	0.00516027
GO:0016563~transcription activator activity,	45	28	6.62154e-07	0.0205418
GO:0031401~positive regulation of protein modification process,	27	15	6.95305e-07	0.00947703
GO:0022618~ribonucleoprotein complex assembly,	15	7	7.73205e-07	0.00347326
GO:0022625~cytosolic large ribosomal subunit,	11	4	9.30129e-07	0.0019351
GO:0042773~ATP synthesis coupled electron transport,	12	5	1.06808e-06	0.00233204
GO:0042775~mitochondrial ATP synthesis coupled electron transport,	12	5	1.06808e-06	0.00233204
GO:0022904~respiratory electron transport chain,	13	6	1.09292e-06	0.00272899
GO:0006350~transcription,	151	120	1.62044e-06	0.103999
GO:0006366~transcription from RNA polymerase II promoter,	30	18	1.73043e-06	0.0117098
GO:0031399~regulation of protein modification process,	35	21	1.74446e-06	0.0147861
GO:0010604~positive regulation of macromolecule metabolic process,	75	54	1.82238e-06	0.0429195
GO:0006352~transcription initiation,	16	8	2.10608e-06	0.00421753
GO:0005681~spliceosome,	21	11	2.28794e-06	0.00674804
GO:0000387~spliceosomal snRNP biogenesis,	9	4	2.76337e-06	0.00143892
GO:0005747~mitochondrial respiratory chain complex I,	10	4	2.79675e-06	0.00178625
GO:0006120~mitochondrial electron transport,	10	4	2.79675e-06	0.00178625
GO:0030964~NADH dehydrogenase complex,	10	4	2.79675e-06	0.00178625
GO:0045271~respiratory chain complex I,	10	4	2.79675e-06	0.00178625
GO:0045333~cellular respiration,	16	8	3.31294e-06	0.00436638
GO:0016455~RNA polymerase II transcription mediator activity,	9	4	3.71096e-06	0.00148854
GO:0044092~negative regulation of molecular function,	37	24	5.00628e-06	0.0168205
GO:0070647~protein modification by small protein conjugation or removal,	22	13	7.42974e-06	0.00783963
GO:0045449~regulation of transcription,	175	145	7.44815e-06	0.127717
GO:0030528~transcription regulator activity,	112	89	9.37312e-06	0.0746254
GO:0016651~oxidoreductase activity,	14	7	9.57782e-06	0.00377096
GO:0000123~histone acetyltransferase complex,	11	5	1.12138e-05	0.0024809
GO:0008276~protein methyltransferase activity,	11	5	1.12138e-05	0.0024809
GO:0051247~positive regulation of protein metabolic process,	29	18	1.30022e-05	0.0123549
GO:0008135~translation factor activity,	16	9	1.30997e-05	0.00486256
GO:0006091~generation of precursor metabolites and energy,	33	22	1.41872e-05	0.0149846
GO:0032270~positive regulation of cellular protein metabolic process,	28	18	1.58523e-05	0.0118587
GO:0000087~M phase of mitotic cell cycle,	27	17	1.65547e-05	0.0112633
GO:0006413~translational initiation,	10	5	1.78223e-05	0.00218319
GO:0043086~negative regulation of catalytic activity,	31	20	1.88686e-05	0.013893
GO:0043933~macromolecular complex subunit organization,	62	46	1.94307e-05	0.035973
GO:0070646~protein modification by small protein removal,	8	4	1.96348e-05	0.00143892
GO:0065003~macromolecular complex assembly,	59	43	1.99053e-05	0.0337402
GO:0006351~transcription,	32	21	1.99919e-05	0.0145877
GO:0003755~peptidyl-prolyl cis-trans isomerase activity,	9	4	2.21931e-05	0.00183586
GO:0016604~nuclear body,	22	13	2.30507e-05	0.00843505
GO:0032774~RNA biosynthetic process,	32	21	2.59442e-05	0.0147861
GO:0006793~phosphorus metabolic process,	77	59	2.78894e-05	0.0480798
GO:0006796~phosphate metabolic process,	77	59	2.78894e-05	0.0480798
GO:0006338~chromatin remodeling,	11	6	3.34304e-05	0.0027786
GO:0016859~cis-trans isomerase activity,	9	4	3.44044e-05	0.0019351
GO:0046966~thyroid hormone receptor binding,	8	4	4.17764e-05	0.00158777
GO:0003743~translation initiation factor activity,	11	6	6.40245e-05	0.00297708
GO:0000280~nuclear division,	25	17	8.05398e-05	0.0110648
GO:0007067~mitosis,	25	17	8.05398e-05	0.0110648
GO:0016469~proton-transporting two-sector ATPase complex,	9	5	9.22705e-05	0.00218319
GO:0030864~cortical actin cytoskeleton,	7	4	9.92335e-05	0.0013893
hsa03020:RNA polymerase,	7	4	9.92335e-05	0.0013893
GO:0005085~guanyl-nucleotide exchange factor activity,	19	12	0.000110446	0.00754193
GO:0015078~hydrogen ion transmembrane transporter activity,	13	8	0.000125567	0.00421753
GO:0048285~organelle fission,	25	17	0.00014894	0.0115114
GO:0044093~positive regulation of molecular function,	50	38	0.000151061	0.0294234
GO:0003702~RNA polymerase II transcription factor activity,	26	18	0.000155989	0.012206
GO:0035257~nuclear hormone receptor binding,	12	7	0.000170541	0.00382058
hsa03018:RNA degradation,	10	6	0.000172902	0.00282822
GO:0005088~Ras guanyl-nucleotide exchange factor activity,	13	8	0.000178393	0.00436638
GO:0051427~hormone receptor binding,	13	8	0.000178393	0.00436638
GO:0015077~monovalent inorganic cation transmembrane transporter activity,	14	9	0.000179132	0.00491218
GO:0046961~proton-transporting ATPase activity,	6	3	0.000183122	0.00114121
GO:0016573~histone acetylation,	9	5	0.000184825	0.00238166
GO:0033554~cellular response to stress,	48	37	0.00018859	0.028183
GO:0000776~kinetochore,	12	7	0.000192889	0.0038702
GO:0015980~energy derivation by oxidation of organic compounds,	17	11	0.000203461	0.00669842
GO:0016278~lysine N-methyltransferase activity,	7	4	0.000243153	0.00158777
GO:0016279~protein-lysine N-methyltransferase activity,	7	4	0.000243153	0.00158777
GO:0018024~histone-lysine N-methyltransferase activity,	7	4	0.000243153	0.00158777
GO:0000125~PCAF complex,	3	1	0.000256936	0.000297708
GO:0004439~phosphatidylinositol-4,	3	1	0.000256936	0.000297708
GO:0034595~phosphoinositide 5-phosphatase activity,	3	1	0.000256936	0.000297708
GO:0042769~DNA damage response,	3	1	0.000256936	0.000297708
GO:0000775~chromosome,	16	11	0.000263935	0.00625186
GO:0051301~cell division,	29	21	0.000280478	0.0147365
GO:0000245~spliceosome assembly,	7	4	0.00029795	0.00163739
GO:0015030~Cajal body,	7	4	0.00029795	0.00163739
GO:0005753~mitochondrial proton-transporting ATP synthase complex,	5	3	0.000326406	0.000893123
GO:0006473~protein amino acid acetylation,	9	5	0.000345411	0.00258013
GO:0043085~positive regulation of catalytic activity,	44	34	0.000358224	0.0259502
GO:0022403~cell cycle phase,	37	28	0.000366762	0.0207403
GO:0007093~mitotic cell cycle checkpoint,	8	5	0.000369891	0.00213357
GO:0016591~DNA-directed RNA polymerase II,	12	8	0.000386911	0.00416791
GO:0000279~M phase,	31	23	0.000417587	0.0165228
GO:0051726~regulation of cell cycle,	31	23	0.000417587	0.0165228
GO:0005089~Rho guanyl-nucleotide exchange factor activity,	11	7	0.000426022	0.00367173
GO:0033365~protein localization in organelle,	17	12	0.000468155	0.0071946
GO:0044452~nucleolar part,	6	3	0.000474928	0.00133968
GO:0034621~cellular macromolecular complex subunit organization,	33	25	0.000482018	0.0181105
GO:0032568~general transcription from RNA polymerase II promoter,	2	1	0.000490528	0.000148854
GO:0034045~pre-autophagosomal structure membrane,	2	1	0.000490528	0.000148854
GO:0006461~protein complex assembly,	43	34	0.000496773	0.0256029
GO:0070271~protein complex biogenesis,	43	34	0.000496773	0.0256029
GO:0060589~nucleoside-triphosphatase regulator activity,	36	28	0.000519461	0.020393
GO:0030521~androgen receptor signaling pathway,	7	4	0.000525513	0.00178625
GO:0006508~proteolysis,	75	63	0.00056511	0.0514042
GO:0045259~proton-transporting ATP synthase complex,	5	3	0.000565219	0.000992359
hsa03022:Basal transcription factors,	7	4	0.000626872	0.00183586
GO:0005819~spindle,	17	12	0.000687403	0.00744269
GO:0030968~endoplasmic reticulum unfolded protein response,	5	3	0.00072667	0.00104198
GO:0034620~cellular response to unfolded protein,	5	3	0.00072667	0.00104198
GO:0006915~apoptosis,	48	39	0.000743476	0.0300189
GO:0051920~peroxiredoxin activity,	3	2	0.000750996	0.000396944
GO:0006974~response to DNA damage stimulus,	33	26	0.000761424	0.0186067
GO:0005096~GTPase activator activity,	22	16	0.000780583	0.0108167
GO:0005100~Rho GTPase activator activity,	6	4	0.000874811	0.00148854
GO:0015985~energy coupled proton transport,	7	4	0.000876848	0.0019351
GO:0015986~ATP synthesis coupled proton transport,	7	4	0.000876848	0.0019351
GO:0042054~histone methyltransferase activity,	7	4	0.000876848	0.0019351
GO:0006417~regulation of translation,	16	12	0.000907833	0.00699613
GO:0008219~cell death,	55	46	0.000930625	0.0359234
GO:0045941~positive regulation of transcription,	45	37	0.000959954	0.0280341
GO:0045935~positive regulation of nucleobase,	49	41	0.000977708	0.0312097
GO:0012501~programmed cell death,	48	40	0.00100901	0.0304654
GO:0043543~protein amino acid acylation,	9	6	0.00101901	0.00297708
GO:0017038~protein import,	15	11	0.00102768	0.00645033
GO:0006479~protein amino acid methylation,	7	5	0.00102879	0.00198472
GO:0008213~protein amino acid alkylation,	7	5	0.00102879	0.00198472
GO:0016265~death,	55	46	0.0010842	0.0361715
GO:0000104~succinate dehydrogenase activity,	2	1	0.00112074	0.000198472
GO:0022011~myelination in the peripheral nervous system,	2	1	0.00112074	0.000198472
GO:0030346~protein phosphatase 2B binding,	2	1	0.00112074	0.000198472
GO:0032292~ensheathment of axons in the peripheral nervous system,	2	1	0.00112074	0.000198472
GO:0022415~viral reproductive process,	9	6	0.00115094	0.00302669
GO:0042809~vitamin D receptor binding,	5	3	0.00115455	0.00114121
GO:0006359~regulation of transcription from RNA polymerase III promoter,	3	2	0.00115697	0.000446561
GO:0034593~phosphatidylinositol bisphosphate phosphatase activity,	3	2	0.00115697	0.000446561
GO:0060590~ATPase regulator activity,	3	2	0.00115697	0.000446561
GO:0015616~DNA translocase activity,	1	0	0.00118989	4.96179e-05
GO:0016480~negative regulation of transcription from RNA polymerase III promoter,	1	0	0.00118989	4.96179e-05
GO:0051538~3 iron,	1	0	0.00118989	4.96179e-05
GO:0031970~organelle envelope lumen,	7	5	0.00120108	0.00203434
GO:0034622~cellular macromolecular complex assembly,	29	23	0.00120768	0.0161754
GO:0051536~iron-sulfur cluster binding,	8	5	0.00121542	0.00253052
GO:0051540~metal cluster binding,	8	5	0.00121542	0.00253052
GO:0045893~positive regulation of transcription,	39	32	0.00123029	0.0237174
GO:0045182~translation regulator activity,	6	4	0.00126332	0.00158777
GO:0019899~enzyme binding,	42	35	0.00128206	0.026099
GO:0006986~response to unfolded protein,	10	7	0.00130052	0.00362211
GO:0005813~centrosome,	22	17	0.00131308	0.0112633
GO:0030036~actin cytoskeleton organization,	22	17	0.00131308	0.0112633
GO:0005815~microtubule organizing center,	24	19	0.00136752	0.0127022
GO:0006605~protein targeting,	21	16	0.00138329	0.0106182
hsa04120:Ubiquitin mediated proteolysis,	15	11	0.00139481	0.0066488
GO:0051254~positive regulation of RNA metabolic process,	39	32	0.00142687	0.0239158
GO:0016881~acid-amino acid ligase activity,	20	15	0.00144959	0.00997321
GO:0010557~positive regulation of macromolecule biosynthetic process,	50	42	0.00152548	0.0326982
GO:0016879~ligase activity,	22	17	0.00154913	0.0114121
GO:0008170~N-methyltransferase activity,	8	6	0.00157624	0.00262975
GO:0003899~DNA-directed RNA polymerase activity,	7	5	0.00161434	0.00213357
GO:0034062~RNA polymerase activity,	7	5	0.00161434	0.00213357
GO:0008180~signalosome,	3	2	0.00169611	0.000496179
GO:0016226~iron-sulfur cluster assembly,	3	2	0.00169611	0.000496179
GO:0031163~metallo-sulfur cluster assembly,	3	2	0.00169611	0.000496179
GO:0010628~positive regulation of gene expression,	45	38	0.00170586	0.0288776
GO:0006357~regulation of transcription from RNA polymerase II promoter,	54	46	0.00170887	0.0361219
GO:0000428~DNA-directed RNA polymerase complex,	5	3	0.00175301	0.00124045
GO:0055029~nuclear DNA-directed RNA polymerase complex,	5	3	0.00175301	0.00124045
GO:0051537~2 iron,	4	3	0.00176293	0.000843505
GO:0034976~response to endoplasmic reticulum stress,	6	4	0.00177532	0.00168701
GO:0000079~regulation of cyclin-dependent protein kinase activity,	8	6	0.00178638	0.00267937
GO:0051173~positive regulation of nitrogen compound metabolic process,	49	42	0.00184686	0.032202
GO:0004721~phosphoprotein phosphatase activity,	17	13	0.00194249	0.00818696
GO:0000407~pre-autophagosomal structure,	2	1	0.0021101	0.00024809
GO:0014044~Schwann cell development,	2	1	0.0021101	0.00024809
GO:0030891~VCB complex,	2	1	0.0021101	0.00024809
GO:0033119~negative regulation of RNA splicing,	2	1	0.0021101	0.00024809
GO:0030880~RNA polymerase complex,	5	3	0.00212844	0.00129007
GO:0005099~Ras GTPase activator activity,	11	8	0.00220245	0.00446561
GO:0051056~regulation of small GTPase mediated signal transduction,	23	18	0.00220279	0.0124541
GO:0001937~negative regulation of endothelial cell proliferation,	4	3	0.00225355	0.000893123
GO:0016574~histone ubiquitination,	4	3	0.00225355	0.000893123
GO:0016032~viral reproduction,	9	7	0.00226592	0.0033244
GO:0016311~dephosphorylation,	16	12	0.00226613	0.00764116
GO:0030695~GTPase regulator activity,	33	27	0.00233146	0.0199464
GO:0031328~positive regulation of cellular biosynthetic process,	51	44	0.00236723	0.0342364
GO:0007094~mitotic cell cycle spindle assembly checkpoint,	3	2	0.00238868	0.000545797
GO:0007346~regulation of mitotic cell cycle,	16	12	0.00241869	0.00769078
GO:0019829~cation-transporting ATPase activity,	6	4	0.00243538	0.00178625
GO:0019992~diacylglycerol binding,	9	7	0.0025162	0.00337402
GO:0016607~nuclear speck,	12	9	0.0025597	0.00516027
hsa00230:Purine metabolism,	16	13	0.00257972	0.0077404
GO:0010564~regulation of cell cycle process,	13	10	0.00263971	0.0058053
GO:0032446~protein modification by small protein conjugation,	14	11	0.00266128	0.00645033
GO:0000922~spindle pole,	6	4	0.00282909	0.00183586
GO:0030374~ligand-dependent nuclear receptor transcription coactivator activity,	6	4	0.00282909	0.00183586
GO:0016310~phosphorylation,	57	50	0.0028354	0.0394959
GO:0007088~regulation of mitosis,	8	6	0.00286128	0.00287784
GO:0051783~regulation of nuclear division,	8	6	0.00286128	0.00287784
GO:0030029~actin filament-based process,	22	18	0.00289072	0.0120075
GO:0016779~nucleotidyltransferase activity,	13	10	0.00306251	0.00590454
GO:0009891~positive regulation of biosynthetic process,	51	45	0.0031443	0.0347326
GO:0030863~cortical cytoskeleton,	7	5	0.00314616	0.00238166
GO:0034220~ion transmembrane transport,	7	5	0.00314616	0.00238166
GO:0008047~enzyme activator activity,	28	23	0.00314876	0.0165228
GO:0022890~inorganic cation transmembrane transporter activity,	15	12	0.00321543	0.00724422
GO:0030914~STAGA complex,	3	2	0.00325444	0.000595415
GO:0031577~spindle checkpoint,	3	2	0.00325444	0.000595415
GO:0045839~negative regulation of mitosis,	3	2	0.00325444	0.000595415
GO:0051784~negative regulation of nuclear division,	3	2	0.00325444	0.000595415
GO:0016585~chromatin remodeling complex,	9	7	0.00340238	0.00352287
GO:0030027~lamellipodium,	9	7	0.00340238	0.00352287
GO:0043414~biopolymer methylation,	9	7	0.00340238	0.00352287
GO:0005672~transcription factor TFIIA complex,	2	1	0.00351523	0.000297708
GO:0005750~mitochondrial respiratory chain complex III,	2	1	0.00351523	0.000297708
GO:0016922~ligand-dependent nuclear receptor binding,	2	1	0.00351523	0.000297708
GO:0030676~Rac guanyl-nucleotide exchange factor activity,	2	1	0.00351523	0.000297708
GO:0045275~respiratory chain complex III,	2	1	0.00351523	0.000297708
GO:0045662~negative regulation of myoblast differentiation,	2	1	0.00351523	0.000297708
GO:0046790~virion binding,	2	1	0.00351523	0.000297708
GO:0043967~histone H4 acetylation,	4	3	0.00352173	0.000992359
GO:0007163~establishment or maintenance of cell polarity,	7	5	0.00355617	0.00243128
GO:0015992~proton transport,	8	6	0.0035627	0.00297708
GO:0006917~induction of apoptosis,	27	23	0.00374277	0.015977
GO:0019903~protein phosphatase binding,	6	4	0.00376104	0.0019351
GO:0051789~response to protein stimulus,	12	9	0.00377963	0.00540836
GO:0012502~induction of programmed cell death,	27	23	0.0038998	0.0160266
GO:0050657~nucleic acid transport,	11	9	0.00397874	0.00481294
GO:0050658~RNA transport,	11	9	0.00397874	0.00481294
GO:0051236~establishment of RNA localization,	11	9	0.00397874	0.00481294
hsa00240:Pyrimidine metabolism,	11	9	0.00397874	0.00481294
GO:0045934~negative regulation of nucleobase,	39	34	0.00399122	0.0254044
hsa04110:Cell cycle,	13	10	0.0040748	0.00610301
GO:0005694~chromosome,	36	31	0.00427216	0.023122
GO:0015035~protein disulfide oxidoreductase activity,	3	2	0.0043124	0.000645033
GO:0045120~pronucleus,	3	2	0.0043124	0.000645033
GO:0051117~ATPase binding,	3	2	0.0043124	0.000645033
GO:0046907~intracellular transport,	48	42	0.00434811	0.0328471
GO:0006818~hydrogen transport,	8	6	0.00439241	0.00307631
GO:0019787~small conjugating protein ligase activity,	16	13	0.00447256	0.00818696
GO:0006518~peptide metabolic process,	7	5	0.00449925	0.00253052
GO:0003998~acylphosphatase activity,	1	1	0.00460592	9.92359e-05
GO:0004647~phosphoserine phosphatase activity,	1	1	0.00460592	9.92359e-05
GO:0016635~oxidoreductase activity,	1	1	0.00460592	9.92359e-05
GO:0016926~protein desumoylation,	1	1	0.00460592	9.92359e-05
GO:0030611~arsenate reductase activity,	1	1	0.00460592	9.92359e-05
GO:0042030~ATPase inhibitor activity,	1	1	0.00460592	9.92359e-05
GO:0043532~angiostatin binding,	1	1	0.00460592	9.92359e-05
GO:0045273~respiratory chain complex II,	1	1	0.00460592	9.92359e-05
GO:0035023~regulation of Rho protein signal transduction,	11	9	0.00465626	0.00491218
GO:0006886~intracellular protein transport,	30	26	0.00469529	0.0185571
GO:0051172~negative regulation of nitrogen compound metabolic process,	39	34	0.00497378	0.0257517
GO:0006403~RNA localization,	11	9	0.00502798	0.00496179
GO:0045184~establishment of protein localization,	54	48	0.0050484	0.0381066
GO:0008624~induction of apoptosis by extracellular signals,	12	10	0.00506272	0.00560683
GO:0044427~chromosomal part,	31	27	0.00511345	0.0194502
GO:0051252~regulation of RNA metabolic process,	112	104	0.00517889	0.0887169
GO:0016571~histone methylation,	4	3	0.005235	0.00109159
GO:0010629~negative regulation of gene expression,	38	33	0.0053257	0.0250571
GO:0051253~negative regulation of RNA metabolic process,	29	25	0.00536426	0.0179617
GO:0000153~cytoplasmic ubiquitin ligase complex,	2	1	0.005382	0.000347326
GO:0002011~morphogenesis of an epithelial sheet,	2	1	0.005382	0.000347326
GO:0005666~DNA-directed RNA polymerase III complex,	2	1	0.005382	0.000347326
GO:0005869~dynactin complex,	2	1	0.005382	0.000347326
GO:0017025~TATA-binding protein binding,	2	1	0.005382	0.000347326
hsa00130:Ubiquinone and other terpenoid-quinone biosynthesis,	2	1	0.005382	0.000347326
GO:0047485~protein N-terminus binding,	9	7	0.0054132	0.00377096
GO:0006405~RNA export from nucleus,	6	5	0.00557385	0.00208395
GO:0005680~anaphase-promoting complex,	3	2	0.00558062	0.000694651
GO:0019206~nucleoside kinase activity,	3	2	0.00558062	0.000694651
GO:0033276~transcription factor TFTC complex,	3	2	0.00558062	0.000694651
GO:0016564~transcription repressor activity,	26	22	0.00566989	0.0157289
GO:0034613~cellular protein localization,	32	28	0.00572281	0.020393
GO:0016481~negative regulation of transcription,	35	31	0.00574477	0.0227746
GO:0005083~small GTPase regulator activity,	23	20	0.00608438	0.0135457
GO:0000075~cell cycle checkpoint,	10	8	0.00619466	0.00446561
GO:0006919~activation of caspase activity,	7	6	0.00626015	0.00267937
GO:0004129~cytochrome-c oxidase activity,	4	3	0.0062817	0.00114121
GO:0015002~heme-copper terminal oxidase activity,	4	3	0.0062817	0.00114121
GO:0016675~oxidoreductase activity,	4	3	0.0062817	0.00114121
GO:0016676~oxidoreductase activity,	4	3	0.0062817	0.00114121
GO:0070461~SAGA-type complex,	4	3	0.0062817	0.00114121
GO:0051329~interphase of mitotic cell cycle,	11	9	0.00628679	0.00511065
GO:0070727~cellular macromolecule localization,	32	28	0.00633959	0.0205418
GO:0008104~protein localization,	60	55	0.00640001	0.0436638
GO:0032259~methylation,	9	7	0.00643855	0.0038702
GO:0015031~protein transport,	53	48	0.00645905	0.0377593
GO:0006355~regulation of transcription,	109	102	0.00653897	0.0867322
GO:0042981~regulation of apoptosis,	56	51	0.00661668	0.0403394
GO:0006612~protein targeting to membrane,	5	4	0.00667411	0.00163739
GO:0048863~stem cell differentiation,	5	4	0.00667411	0.00163739
GO:0004725~protein tyrosine phosphatase activity,	11	9	0.00675767	0.00516027
GO:0005667~transcription factor complex,	19	16	0.00685015	0.0107175
GO:0042623~ATPase activity,	23	20	0.00690267	0.0136946
GO:0043065~positive regulation of apoptosis,	33	29	0.00700745	0.0214846
GO:0003714~transcription corepressor activity,	14	12	0.00702964	0.0071946
GO:0006446~regulation of translational initiation,	6	5	0.00710176	0.00218319
GO:0019902~phosphatase binding,	6	5	0.00710176	0.00218319
GO:0042393~histone binding,	6	5	0.00710176	0.00218319
GO:0000779~condensed chromosome,	8	7	0.00712799	0.0033244
GO:0007010~cytoskeleton organization,	33	29	0.0072392	0.0215342
GO:0010558~negative regulation of macromolecule biosynthetic process,	40	36	0.00746323	0.0272403
GO:0001936~regulation of endothelial cell proliferation,	5	4	0.00766334	0.00168701
GO:0043068~positive regulation of programmed cell death,	33	29	0.00772189	0.0216334
GO:0004017~adenylate kinase activity,	2	2	0.00774657	0.000396944
GO:0008553~hydrogen-exporting ATPase activity,	2	2	0.00774657	0.000396944
GO:0031272~regulation of pseudopodium assembly,	2	2	0.00774657	0.000396944
GO:0032728~positive regulation of interferon-beta production,	2	2	0.00774657	0.000396944
GO:0045060~negative thymic T cell selection,	2	2	0.00774657	0.000396944
GO:0051325~interphase,	11	9	0.00778257	0.0052595
GO:0006470~protein amino acid dephosphorylation,	13	11	0.00782354	0.00659919
hsa03420:Nucleotide excision repair,	6	5	0.00797267	0.00223281
GO:0006259~DNA metabolic process,	37	33	0.00797426	0.0249082
GO:0043067~regulation of programmed cell death,	56	51	0.00797531	0.0407363
GO:0010942~positive regulation of cell death,	33	30	0.00823106	0.0217327
GO:0016791~phosphatase activity,	21	18	0.00827694	0.0124045
GO:0015630~microtubule cytoskeleton,	40	36	0.00835784	0.0274387
GO:0009259~ribonucleotide metabolic process,	14	12	0.00836789	0.00734346
GO:0010941~regulation of cell death,	56	51	0.00854221	0.0408852
GO:0005758~mitochondrial intermembrane space,	5	4	0.00875403	0.00173663
GO:0006984~ER-nuclear signaling pathway,	5	4	0.00875403	0.00173663
GO:0046933~hydrogen ion transporting ATP synthase activity,	3	2	0.00881443	0.000793887
GO:0007059~chromosome segregation,	9	8	0.00893645	0.00406867
GO:0051099~positive regulation of binding,	9	8	0.00893645	0.00406867
GO:0009144~purine nucleoside triphosphate metabolic process,	12	10	0.00923211	0.00605339
GO:0046578~regulation of Ras protein signal transduction,	18	16	0.00985755	0.0103701
GO:0007005~mitochondrion organization,	13	11	0.00993112	0.00679766
GO:0030176~integral to endoplasmic reticulum membrane,	6	5	0.00994698	0.00233204
hsa00510:N-Glycan biosynthesis,	6	5	0.00994698	0.00233204
hsa04330:Notch signaling pathway,	6	5	0.00994698	0.00233204

## Sheet: TP53_HN_Normal
GO and KEGG	Found	Expected	p	µ
GO:0000087~M phase of mitotic cell cycle,	48	17	1.11022e-16	0.0112633
GO:0000280~nuclear division,	48	17	1.11022e-16	0.0110648
GO:0007067~mitosis,	48	17	1.11022e-16	0.0110648
GO:0048285~organelle fission,	48	17	1.11022e-16	0.0115114
GO:0000279~M phase,	63	23	1.11022e-16	0.0165228
GO:0005694~chromosome,	80	31	1.11022e-16	0.023122
GO:0022403~cell cycle phase,	72	28	1.11022e-16	0.0207403
GO:0044427~chromosomal part,	66	27	1.11022e-16	0.0194502
GO:0022402~cell cycle process,	88	37	1.11022e-16	0.0282822
GO:0051276~chromosome organization,	78	33	1.11022e-16	0.0243128
GO:0007049~cell cycle,	110	49	1.11022e-16	0.0389005
GO:0006259~DNA metabolic process,	74	33	1.11022e-16	0.0249082
GO:0005654~nucleoplasm,	106	55	2.22045e-16	0.0444577
GO:0043228~non-membrane-bounded organelle,	221	146	2.22045e-16	0.128114
GO:0043232~intracellular non-membrane-bounded organelle,	221	146	2.22045e-16	0.128114
GO:0031981~nuclear lumen,	146	86	5.55112e-16	0.0725414
GO:0051301~cell division,	53	21	1.33227e-15	0.0147365
GO:0000278~mitotic cell cycle,	60	26	2.10942e-15	0.0185075
GO:0070013~intracellular organelle lumen,	165	104	7.43849e-15	0.0890146
GO:0043233~organelle lumen,	167	106	1.23235e-14	0.0910489
GO:0031974~membrane-enclosed lumen,	168	108	3.05311e-14	0.0927856
GO:0006974~response to DNA damage stimulus,	58	26	3.06422e-14	0.0186067
GO:0006260~DNA replication,	37	14	7.70495e-13	0.00922894
GO:0000775~chromosome,	29	11	5.22693e-12	0.00625186
GO:0016568~chromatin modification,	44	20	1.01562e-11	0.0136449
GO:0006281~DNA repair,	45	21	1.05228e-11	0.0141907
GO:0007059~chromosome segregation,	23	8	1.14839e-11	0.00406867
GO:0033554~cellular response to stress,	68	37	2.64953e-11	0.028183
GO:0022904~respiratory electron transport chain,	18	6	1.05209e-10	0.00272899
GO:0000793~condensed chromosome,	27	11	2.46722e-10	0.00645033
GO:0000228~nuclear chromosome,	30	13	5.34452e-10	0.00808772
GO:0008380~RNA splicing,	42	21	5.70884e-10	0.0143892
GO:0006397~mRNA processing,	45	23	6.11988e-10	0.0161258
GO:0007346~regulation of mitotic cell cycle,	29	12	6.78449e-10	0.00769078
GO:0006325~chromatin organization,	49	26	1.43552e-09	0.0189541
GO:0016071~mRNA metabolic process,	48	26	2.03354e-09	0.0185571
GO:0015630~microtubule cytoskeleton,	62	36	2.28846e-09	0.0274387
GO:0045449~regulation of transcription,	192	145	3.65633e-09	0.127717
GO:0042773~ATP synthesis coupled electron transport,	15	5	3.7634e-09	0.00233204
GO:0042775~mitochondrial ATP synthesis coupled electron transport,	15	5	3.7634e-09	0.00233204
GO:0000070~mitotic sister chromatid segregation,	13	4	6.84483e-09	0.00178625
GO:0005747~mitochondrial respiratory chain complex I,	13	4	6.84483e-09	0.00178625
GO:0006120~mitochondrial electron transport,	13	4	6.84483e-09	0.00178625
GO:0030964~NADH dehydrogenase complex,	13	4	6.84483e-09	0.00178625
GO:0045271~respiratory chain complex I,	13	4	6.84483e-09	0.00178625
GO:0006350~transcription,	162	120	7.36218e-09	0.103999
GO:0045333~cellular respiration,	20	8	7.49964e-09	0.00436638
GO:0007093~mitotic cell cycle checkpoint,	14	5	8.34315e-09	0.00213357
GO:0070469~respiratory chain,	17	6	9.58726e-09	0.00322517
GO:0000819~sister chromatid segregation,	13	4	9.59954e-09	0.00183586
GO:0003954~NADH dehydrogenase activity,	13	4	9.59954e-09	0.00183586
GO:0010564~regulation of cell cycle process,	23	10	1.1517e-08	0.0058053
GO:0003682~chromatin binding,	26	12	2.08166e-08	0.00744269
GO:0005746~mitochondrial respiratory chain,	15	6	4.11774e-08	0.0027786
hsa00190:Oxidative phosphorylation,	22	10	4.21607e-08	0.00575568
GO:0044430~cytoskeletal part,	86	58	4.25188e-08	0.0468393
GO:0005681~spliceosome,	24	11	4.63725e-08	0.00674804
GO:0000075~cell cycle checkpoint,	19	8	5.29962e-08	0.00446561
GO:0016655~oxidoreductase activity,	13	5	5.99599e-08	0.00213357
GO:0005739~mitochondrion,	94	65	6.499e-08	0.0532897
GO:0006396~RNA processing,	58	36	7.39037e-08	0.0274883
GO:0051726~regulation of cell cycle,	41	23	7.96142e-08	0.0165228
GO:0000779~condensed chromosome,	16	7	8.38126e-08	0.0033244
GO:0000166~nucleotide binding,	166	128	9.22834e-08	0.111442
GO:0016651~oxidoreductase activity,	17	7	9.66043e-08	0.00377096
GO:0044454~nuclear chromosome part,	22	10	1.01949e-07	0.00605339
GO:0000776~kinetochore,	17	7	1.40698e-07	0.0038702
GO:0015980~energy derivation by oxidation of organic compounds,	23	11	1.55465e-07	0.00669842
GO:0005819~spindle,	24	12	2.81165e-07	0.00744269
GO:0000777~condensed chromosome kinetochore,	14	6	4.63745e-07	0.00292746
GO:0022900~electron transport chain,	19	9	5.02058e-07	0.00516027
GO:0005856~cytoskeleton,	109	81	6.57836e-07	0.0679766
GO:0030530~heterogeneous nuclear ribonucleoprotein complex,	8	3	6.76682e-07	0.000942741
GO:0034399~nuclear periphery,	14	6	6.98296e-07	0.00302669
GO:0006302~double-strand break repair,	14	6	8.51667e-07	0.00307631
GO:0006119~oxidative phosphorylation,	17	8	9.14311e-07	0.004416
GO:0003677~DNA binding,	164	131	1.03778e-06	0.114171
GO:0007052~mitotic spindle organization,	7	2	1.18094e-06	0.000744269
GO:0006338~chromatin remodeling,	13	6	1.34439e-06	0.0027786
hsa04110:Cell cycle,	20	10	1.69641e-06	0.00610301
GO:0031571~G1 DNA damage checkpoint,	6	2	1.7476e-06	0.000545797
GO:0005730~nucleolus,	64	45	1.80497e-06	0.0347326
GO:0006270~DNA replication initiation,	7	2	1.89502e-06	0.000793887
GO:0000375~RNA splicing,	23	13	1.89578e-06	0.0077404
GO:0000377~RNA splicing,	23	13	1.89578e-06	0.0077404
GO:0000398~nuclear mRNA splicing,	23	13	1.89578e-06	0.0077404
GO:0000785~chromatin,	27	16	2.4076e-06	0.0101221
GO:0005524~ATP binding,	113	87	2.65105e-06	0.0733353
GO:0042770~DNA damage response,	15	7	4.15709e-06	0.00396944
GO:0032559~adenyl ribonucleotide binding,	113	88	4.85235e-06	0.0743277
GO:0007051~spindle organization,	11	5	4.92963e-06	0.00228243
GO:0044451~nucleoplasm part,	53	37	5.55365e-06	0.0279349
GO:0032452~histone demethylase activity,	4	1	6.31585e-06	0.00024809
GO:0006310~DNA recombination,	17	9	6.69201e-06	0.00511065
GO:0010628~positive regulation of gene expression,	54	38	6.90785e-06	0.0288776
GO:0016363~nuclear matrix,	12	6	6.95161e-06	0.0027786
GO:0030554~adenyl nucleotide binding,	117	92	7.21931e-06	0.0782971
GO:0001882~nucleoside binding,	119	94	7.56048e-06	0.0800337
GO:0045934~negative regulation of nucleobase,	49	34	7.69431e-06	0.0254044
GO:0044455~mitochondrial membrane part,	18	10	8.18777e-06	0.00570606
GO:0016481~negative regulation of transcription,	45	31	9.37638e-06	0.0227746
GO:0051172~negative regulation of nitrogen compound metabolic process,	49	34	1.09496e-05	0.0257517
GO:0006357~regulation of transcription from RNA polymerase II promoter,	63	46	1.18075e-05	0.0361219
GO:0031967~organelle envelope,	55	39	1.22653e-05	0.0302173
GO:0045941~positive regulation of transcription,	52	37	1.23328e-05	0.0280341
GO:0031975~envelope,	55	39	1.34254e-05	0.0303166
GO:0001883~purine nucleoside binding,	117	94	1.40698e-05	0.0794879
GO:0006091~generation of precursor metabolites and energy,	33	22	1.41872e-05	0.0149846
GO:0010212~response to ionizing radiation,	12	6	1.4245e-05	0.00297708
GO:0019866~organelle inner membrane,	34	22	1.49051e-05	0.0156793
GO:0030529~ribonucleoprotein complex,	48	34	1.50499e-05	0.0253548
GO:0006793~phosphorus metabolic process,	78	59	1.61532e-05	0.0480798
GO:0006796~phosphate metabolic process,	78	59	1.61532e-05	0.0480798
GO:0031570~DNA integrity checkpoint,	11	5	1.64204e-05	0.00258013
GO:0000226~microtubule cytoskeleton organization,	20	12	2.16191e-05	0.00724422
GO:0000922~spindle pole,	9	4	2.21931e-05	0.00183586
GO:0008134~transcription factor binding,	48	34	2.21967e-05	0.0257517
GO:0010629~negative regulation of gene expression,	47	33	2.27748e-05	0.0250571
GO:0010558~negative regulation of macromolecule biosynthetic process,	50	36	2.29862e-05	0.0272403
GO:0045893~positive regulation of transcription,	45	32	2.5014e-05	0.0237174
GO:0016010~dystrophin-associated glycoprotein complex,	6	3	2.84815e-05	0.000843505
GO:0045935~positive regulation of nucleobase,	55	41	2.949e-05	0.0312097
GO:0051254~positive regulation of RNA metabolic process,	45	32	3.04655e-05	0.0239158
GO:0005874~microtubule,	30	20	3.25635e-05	0.0136449
GO:0005876~spindle microtubule,	8	4	3.2793e-05	0.00153816
GO:0051173~positive regulation of nitrogen compound metabolic process,	56	42	3.61896e-05	0.032202
GO:0007017~microtubule-based process,	28	18	3.76953e-05	0.0124541
GO:0000077~DNA damage checkpoint,	10	5	3.88723e-05	0.00238166
GO:0009890~negative regulation of biosynthetic process,	51	38	4.15462e-05	0.0286296
GO:0005743~mitochondrial inner membrane,	31	21	4.41643e-05	0.0145381
GO:0051028~mRNA transport,	14	8	4.42711e-05	0.00431676
GO:0006261~DNA-dependent DNA replication,	11	6	4.65941e-05	0.00287784
GO:0031327~negative regulation of cellular biosynthetic process,	50	37	4.72135e-05	0.0280341
GO:0006323~DNA packaging,	17	10	4.82542e-05	0.00595415
GO:0005815~microtubule organizing center,	28	19	5.30198e-05	0.0127022
GO:0007126~meiosis,	15	9	5.31587e-05	0.00491218
GO:0051327~M phase of meiotic cell cycle,	15	9	5.31587e-05	0.00491218
GO:0005689~U12-dependent spliceosome,	4	2	5.85916e-05	0.000396944
GO:0030330~DNA damage response,	7	3	5.97874e-05	0.00129007
GO:0051536~iron-sulfur cluster binding,	10	5	6.63111e-05	0.00253052
GO:0051540~metal cluster binding,	10	5	6.63111e-05	0.00253052
GO:0032553~ribonucleotide binding,	127	106	6.67034e-05	0.0909993
GO:0032555~purine ribonucleotide binding,	127	106	6.67034e-05	0.0909993
GO:0051321~meiotic cell cycle,	15	9	6.68774e-05	0.00501141
GO:0007242~intracellular signaling cascade,	93	76	8.17207e-05	0.0627667
GO:0007050~cell cycle arrest,	15	9	8.36135e-05	0.00511065
GO:0006268~DNA unwinding during replication,	5	2	8.53641e-05	0.000694651
hsa03040:Spliceosome,	17	11	8.8414e-05	0.00625186
GO:0017076~purine nucleotide binding,	131	111	8.92309e-05	0.095068
GO:0010557~positive regulation of macromolecule biosynthetic process,	55	42	9.90004e-05	0.0326982
GO:0006359~regulation of transcription from RNA polymerase III promoter,	4	2	0.00010137	0.000446561
GO:0010605~negative regulation of macromolecule metabolic process,	60	47	0.000103735	0.036618
GO:0050000~chromosome localization,	5	2	0.00012386	0.000744269
GO:0051303~establishment of chromosome localization,	5	2	0.00012386	0.000744269
GO:0002347~response to tumor cell,	3	1	0.000128859	0.00024809
GO:0005828~kinetochore microtubule,	3	1	0.000128859	0.00024809
GO:0006167~AMP biosynthetic process,	3	1	0.000128859	0.00024809
GO:0017056~structural constituent of nuclear pore,	3	1	0.000128859	0.00024809
GO:0032135~DNA insertion or deletion binding,	3	1	0.000128859	0.00024809
GO:0032989~cellular component morphogenesis,	37	27	0.00014381	0.0197479
GO:0050657~nucleic acid transport,	14	9	0.000144306	0.00481294
GO:0050658~RNA transport,	14	9	0.000144306	0.00481294
GO:0051236~establishment of RNA localization,	14	9	0.000144306	0.00481294
GO:0003989~acetyl-CoA carboxylase activity,	2	1	0.000150801	9.92359e-05
GO:0004727~prenylated protein tyrosine phosphatase activity,	2	1	0.000150801	9.92359e-05
GO:0030892~mitotic cohesin complex,	2	1	0.000150801	9.92359e-05
GO:0016226~iron-sulfur cluster assembly,	4	2	0.000164828	0.000496179
GO:0031163~metallo-sulfur cluster assembly,	4	2	0.000164828	0.000496179
GO:0032451~demethylase activity,	4	2	0.000164828	0.000496179
GO:0031328~positive regulation of cellular biosynthetic process,	56	44	0.000175881	0.0342364
GO:0016564~transcription repressor activity,	31	22	0.000180823	0.0157289
hsa03430:Mismatch repair,	6	3	0.000183122	0.00114121
GO:0044429~mitochondrial part,	49	38	0.000193717	0.0289769
GO:0007010~cytoskeleton organization,	39	29	0.000198608	0.0215342
GO:0006403~RNA localization,	14	9	0.000199122	0.00496179
GO:0007088~regulation of mitosis,	10	6	0.000200319	0.00287784
GO:0051783~regulation of nuclear division,	10	6	0.000200319	0.00287784
GO:0043566~structure-specific DNA binding,	18	12	0.000202127	0.00729384
hsa00620:Pyruvate metabolism,	8	5	0.000219748	0.00198472
hsa04114:Oocyte meiosis,	15	10	0.000234491	0.00560683
GO:0002562~somatic diversification of immune receptors via germline recombination within a single locus,	6	3	0.000236434	0.00119083
GO:0016444~somatic cell DNA recombination,	6	3	0.000236434	0.00119083
GO:0060070~Wnt receptor signaling pathway through beta-catenin,	5	3	0.000241483	0.000843505
GO:0009891~positive regulation of biosynthetic process,	56	45	0.000250655	0.0347326
GO:0008276~protein methyltransferase activity,	9	5	0.000254687	0.0024809
GO:0051310~metaphase plate congression,	4	2	0.000254887	0.000545797
GO:0005813~centrosome,	24	17	0.000255399	0.0112633
GO:0003916~DNA topoisomerase activity,	3	1	0.000256936	0.000297708
GO:0006977~DNA damage response,	3	1	0.000256936	0.000297708
GO:0016012~sarcoglycan complex,	3	1	0.000256936	0.000297708
GO:0034508~centromere complex assembly,	3	1	0.000256936	0.000297708
GO:0015931~nucleobase,	15	10	0.000258091	0.00565645
GO:0016569~covalent chromatin modification,	16	11	0.000288559	0.00630148
GO:0008630~DNA damage response,	7	4	0.00029795	0.00163739
GO:0010948~negative regulation of cell cycle process,	6	3	0.000301588	0.00124045
GO:0055114~oxidation reduction,	51	40	0.000316187	0.0311601
GO:0033043~regulation of organelle organization,	23	16	0.000316491	0.0107671
GO:0032392~DNA geometric change,	5	3	0.000326406	0.000893123
GO:0032508~DNA duplex unwinding,	5	3	0.000326406	0.000893123
GO:0010551~regulation of specific transcription from RNA polymerase II promoter,	13	8	0.000343384	0.00466409
GO:0000902~cell morphogenesis,	33	25	0.000344826	0.0177632
GO:0051252~regulation of RNA metabolic process,	120	104	0.000358253	0.0887169
GO:0007096~regulation of exit from mitosis,	4	2	0.000378154	0.000595415
hsa05212:Pancreatic cancer,	11	7	0.000378231	0.00362211
GO:0032984~macromolecular complex disassembly,	6	3	0.00038042	0.00129007
GO:0034623~cellular macromolecular complex disassembly,	6	3	0.00038042	0.00129007
GO:0008022~protein C-terminus binding,	17	12	0.000399138	0.00709537
GO:0016310~phosphorylation,	61	50	0.000426676	0.0394959
hsa05210:Colorectal cancer,	12	8	0.000431618	0.00421753
GO:0000780~condensed nuclear chromosome,	3	1	0.000457748	0.000347326
GO:0006265~DNA topological change,	3	1	0.000457748	0.000347326
GO:0006482~protein amino acid demethylation,	3	1	0.000457748	0.000347326
GO:0006978~DNA damage response,	3	1	0.000457748	0.000347326
GO:0008214~protein amino acid dealkylation,	3	1	0.000457748	0.000347326
GO:0016011~dystroglycan complex,	3	1	0.000457748	0.000347326
GO:0042772~DNA damage response,	3	1	0.000457748	0.000347326
GO:0002200~somatic diversification of immune receptors,	6	3	0.000474928	0.00133968
GO:0002568~somatic diversification of T cell receptor genes,	2	1	0.000490528	0.000148854
GO:0002681~somatic recombination of T cell receptor gene segments,	2	1	0.000490528	0.000148854
GO:0004075~biotin carboxylase activity,	2	1	0.000490528	0.000148854
GO:0004813~alanine-tRNA ligase activity,	2	1	0.000490528	0.000148854
GO:0006419~alanyl-tRNA aminoacylation,	2	1	0.000490528	0.000148854
GO:0031055~chromatin remodeling at centromere,	2	1	0.000490528	0.000148854
GO:0043490~malate-aspartate shuttle,	2	1	0.000490528	0.000148854
GO:0006289~nucleotide-excision repair,	9	6	0.000530877	0.00272899
GO:0031966~mitochondrial membrane,	34	26	0.000535816	0.0189541
GO:0016563~transcription activator activity,	36	28	0.000591748	0.0205418
GO:0035257~nuclear hormone receptor binding,	11	7	0.000601025	0.00382058
GO:0045892~negative regulation of transcription,	32	25	0.000628049	0.017664
GO:0007517~muscle organ development,	22	16	0.000650832	0.0106679
GO:0046914~transition metal ion binding,	171	154	0.000662346	0.135655
GO:0045944~positive regulation of transcription from RNA polymerase II promoter,	33	26	0.000665533	0.0184579
GO:0030528~transcription regulator activity,	102	89	0.00067807	0.0746254
GO:0010552~positive regulation of specific transcription from RNA polymerase II promoter,	9	6	0.000695354	0.00282822
GO:0051318~G1 phase,	5	3	0.00072667	0.00104198
GO:0005643~nuclear pore,	11	7	0.0007484	0.00391982
GO:0007016~cytoskeletal anchoring at plasma membrane,	3	2	0.000750996	0.000396944
GO:0008121~ubiquinol-cytochrome-c reductase activity,	3	2	0.000750996	0.000396944
GO:0008278~cohesin complex,	3	2	0.000750996	0.000396944
GO:0016681~oxidoreductase activity,	3	2	0.000750996	0.000396944
GO:0032404~mismatch repair complex binding,	3	2	0.000750996	0.000396944
GO:0034984~cellular response to DNA damage stimulus,	3	2	0.000750996	0.000396944
GO:0040001~establishment of mitotic spindle localization,	3	2	0.000750996	0.000396944
GO:0046033~AMP metabolic process,	3	2	0.000750996	0.000396944
GO:0046965~retinoid X receptor binding,	3	2	0.000750996	0.000396944
GO:0030863~cortical cytoskeleton,	8	5	0.000801735	0.00238166
GO:0051253~negative regulation of RNA metabolic process,	32	25	0.00082665	0.0179617
GO:0005740~mitochondrial envelope,	35	28	0.000833222	0.0201945
GO:0042054~histone methyltransferase activity,	7	4	0.000876848	0.0019351
GO:0045787~positive regulation of cell cycle,	9	6	0.000899717	0.00292746
GO:0004520~endodeoxyribonuclease activity,	5	3	0.000921638	0.00109159
GO:0042493~response to drug,	22	17	0.000932193	0.0109656
GO:0004386~helicase activity,	16	12	0.000978647	0.00704575
GO:0003723~RNA binding,	55	46	0.00102026	0.0360722
GO:0010165~response to X-ray,	4	2	0.00102208	0.000744269
GO:0016585~chromatin remodeling complex,	10	7	0.0010459	0.00352287
hsa00230:Purine metabolism,	17	13	0.00106199	0.0077404
GO:0051325~interphase,	13	9	0.00108058	0.0052595
GO:0000320~re-entry into mitotic cell cycle,	2	1	0.00112074	0.000198472
GO:0000421~autophagic vacuole membrane,	2	1	0.00112074	0.000198472
GO:0003917~DNA topoisomerase type I activity,	2	1	0.00112074	0.000198472
GO:0005324~long-chain fatty acid transporter activity,	2	1	0.00112074	0.000198472
GO:0007019~microtubule depolymerization,	2	1	0.00112074	0.000198472
GO:0015183~L-aspartate transmembrane transporter activity,	2	1	0.00112074	0.000198472
GO:0032138~single base insertion or deletion binding,	2	1	0.00112074	0.000198472
GO:0034331~cell junction maintenance,	2	1	0.00112074	0.000198472
GO:0045217~cell-cell junction maintenance,	2	1	0.00112074	0.000198472
GO:0051261~protein depolymerization,	2	1	0.00112074	0.000198472
GO:0010332~response to gamma radiation,	5	3	0.00115455	0.00114121
GO:0002566~somatic diversification of immune receptors via somatic mutation,	3	2	0.00115697	0.000446561
GO:0004176~ATP-dependent peptidase activity,	3	2	0.00115697	0.000446561
GO:0007080~mitotic metaphase plate congression,	3	2	0.00115697	0.000446561
GO:0016446~somatic hypermutation of immunoglobulin genes,	3	2	0.00115697	0.000446561
GO:0016679~oxidoreductase activity,	3	2	0.00115697	0.000446561
GO:0045176~apical protein localization,	3	2	0.00115697	0.000446561
GO:0003990~acetylcholinesterase activity,	1	0	0.00118989	4.96179e-05
GO:0004070~aspartate carbamoyltransferase activity,	1	0	0.00118989	4.96179e-05
GO:0004085~butyryl-CoA dehydrogenase activity,	1	0	0.00118989	4.96179e-05
GO:0004151~dihydroorotase activity,	1	0	0.00118989	4.96179e-05
GO:0005325~peroxisomal fatty acyl CoA transporter activity,	1	0	0.00118989	4.96179e-05
GO:0008057~eye pigment granule organization,	1	0	0.00118989	4.96179e-05
GO:0008118~N-acetyllactosaminide alpha-2,	1	0	0.00118989	4.96179e-05
GO:0008785~alkyl hydroperoxide reductase activity,	1	0	0.00118989	4.96179e-05
GO:0009399~nitrogen fixation,	1	0	0.00118989	4.96179e-05
GO:0014852~regulation of skeletal muscle contraction by neural stimulation via neuromuscular junction,	1	0	0.00118989	4.96179e-05
GO:0014853~regulation of excitatory postsynaptic membrane potential involved in skeletal muscle contraction,	1	0	0.00118989	4.96179e-05
GO:0015246~fatty acyl transporter activity,	1	0	0.00118989	4.96179e-05
GO:0015607~fatty acyl CoA transporter activity,	1	0	0.00118989	4.96179e-05
GO:0015866~ADP transport,	1	0	0.00118989	4.96179e-05
GO:0015919~peroxisomal membrane transport,	1	0	0.00118989	4.96179e-05
GO:0016480~negative regulation of transcription from RNA polymerase III promoter,	1	0	0.00118989	4.96179e-05
GO:0021506~anterior neuropore closure,	1	0	0.00118989	4.96179e-05
GO:0021995~neuropore closure,	1	0	0.00118989	4.96179e-05
GO:0030372~high molecular weight B cell growth factor receptor binding,	1	0	0.00118989	4.96179e-05
GO:0030479~actin cortical patch,	1	0	0.00118989	4.96179e-05
GO:0030731~guanidinoacetate N-methyltransferase activity,	1	0	0.00118989	4.96179e-05
GO:0032223~negative regulation of synaptic transmission,	1	0	0.00118989	4.96179e-05
GO:0032427~GBD domain binding,	1	0	0.00118989	4.96179e-05
GO:0032972~regulation of muscle filament sliding speed,	1	0	0.00118989	4.96179e-05
GO:0047988~hydroxyacid-oxoacid transhydrogenase activity,	1	0	0.00118989	4.96179e-05
GO:0048203~vesicle targeting,	1	0	0.00118989	4.96179e-05
GO:0048244~phytanoyl-CoA dioxygenase activity,	1	0	0.00118989	4.96179e-05
GO:0050758~regulation of thymidylate synthase biosynthetic process,	1	0	0.00118989	4.96179e-05
GO:0050760~negative regulation of thymidylate synthase biosynthetic process,	1	0	0.00118989	4.96179e-05
GO:0051538~3 iron,	1	0	0.00118989	4.96179e-05
GO:0060197~cloacal septation,	1	0	0.00118989	4.96179e-05
GO:0060547~negative regulation of necrotic cell death,	1	0	0.00118989	4.96179e-05
GO:0070335~aspartate binding,	1	0	0.00118989	4.96179e-05
GO:0090005~negative regulation of establishment of protein localization to plasma membrane,	1	0	0.00118989	4.96179e-05
GO:0003678~DNA helicase activity,	7	5	0.00120108	0.00203434
GO:0010604~positive regulation of macromolecule metabolic process,	63	54	0.00123309	0.0429195
GO:0016278~lysine N-methyltransferase activity,	6	4	0.00126332	0.00158777
GO:0016279~protein-lysine N-methyltransferase activity,	6	4	0.00126332	0.00158777
GO:0018024~histone-lysine N-methyltransferase activity,	6	4	0.00126332	0.00158777
GO:0007411~axon guidance,	13	9	0.00128419	0.00535874
GO:0048812~neuron projection morphogenesis,	21	16	0.00138329	0.0106182
GO:0001725~stress fiber,	5	3	0.00143006	0.00119083
GO:0031202~RNA splicing factor activity,	5	3	0.00143006	0.00119083
GO:0022411~cellular component disassembly,	8	6	0.00157624	0.00262975
GO:0016570~histone modification,	14	10	0.00158535	0.00610301
GO:0032583~regulation of gene-specific transcription,	15	11	0.00161633	0.00674804
GO:0051293~establishment of spindle localization,	3	2	0.00169611	0.000496179
GO:0051653~spindle localization,	3	2	0.00169611	0.000496179
GO:0032947~protein complex scaffold,	5	3	0.00175301	0.00124045
GO:0051537~2 iron,	4	3	0.00176293	0.000843505
GO:0030522~intracellular receptor-mediated signaling pathway,	10	7	0.00177607	0.00377096
GO:0008629~induction of apoptosis by intracellular signals,	8	6	0.00178638	0.00267937
hsa05213:Endometrial cancer,	8	6	0.00178638	0.00267937
GO:0048858~cell projection morphogenesis,	23	18	0.00179765	0.0122556
GO:0051427~hormone receptor binding,	11	8	0.00183658	0.00436638
hsa04914:Progesterone-mediated oocyte maturation,	11	8	0.00183658	0.00436638
GO:0042393~histone binding,	7	5	0.00185936	0.00218319
hsa00310:Lysine degradation,	7	5	0.00185936	0.00218319
hsa05219:Bladder cancer,	7	5	0.00185936	0.00218319
GO:0006355~regulation of transcription,	113	102	0.00187686	0.0867322
GO:0002520~immune system development,	25	20	0.00190034	0.0137442
GO:0005635~nuclear envelope,	20	16	0.00193564	0.0102213
GO:0004721~phosphoprotein phosphatase activity,	17	13	0.00194249	0.00818696
GO:0003777~microtubule motor activity,	10	7	0.00196294	0.00382058
GO:0042383~sarcolemma,	9	6	0.00203604	0.00327478
GO:0001736~establishment of planar polarity,	2	1	0.0021101	0.00024809
GO:0009374~biotin binding,	2	1	0.0021101	0.00024809
GO:0006298~mismatch repair,	5	3	0.00212844	0.00129007
GO:0032432~actin filament bundle,	5	3	0.00212844	0.00129007
hsa05414:Dilated cardiomyopathy,	11	8	0.00220245	0.00446561
GO:0000080~G1 phase of mitotic cell cycle,	4	3	0.00225355	0.000893123
GO:0016447~somatic recombination of immunoglobulin gene segments,	4	3	0.00225355	0.000893123
GO:0030496~midbody,	4	3	0.00225355	0.000893123
GO:0006730~one-carbon metabolic process,	13	10	0.00226614	0.00570606
GO:0051329~interphase of mitotic cell cycle,	12	9	0.00235956	0.00511065
GO:0000307~cyclin-dependent protein kinase holoenzyme complex,	3	2	0.00238868	0.000545797
GO:0007094~mitotic cell cycle spindle assembly checkpoint,	3	2	0.00238868	0.000545797
GO:0043034~costamere,	3	2	0.00238868	0.000545797
GO:0030521~androgen receptor signaling pathway,	6	4	0.00243538	0.00178625
GO:0042802~identical protein binding,	48	41	0.00244504	0.0318547
GO:0042641~actomyosin,	5	3	0.00256154	0.00133968
GO:0004672~protein kinase activity,	46	39	0.00256227	0.0303166
GO:0016604~nuclear body,	17	13	0.00265454	0.00843505
GO:0006333~chromatin assembly or disassembly,	14	11	0.00266128	0.00645033
GO:0051656~establishment of organelle localization,	9	7	0.00278816	0.00342364
GO:0000724~double-strand break repair via homologous recombination,	4	3	0.00283669	0.000942741
GO:0000725~recombinational repair,	4	3	0.00283669	0.000942741
hsa05215:Prostate cancer,	11	8	0.00286102	0.00461447
GO:0045786~negative regulation of cell cycle,	10	8	0.00287695	0.00401905
GO:0031175~neuron projection development,	23	19	0.00295485	0.0127518
GO:0030864~cortical actin cytoskeleton,	5	4	0.00305762	0.0013893
GO:0051052~regulation of DNA metabolic process,	13	10	0.00306251	0.00590454
GO:0032990~cell part morphogenesis,	23	19	0.00309919	0.0128014
GO:0008270~zinc ion binding,	140	129	0.00312238	0.112385
GO:0051651~maintenance of location in cell,	7	5	0.00314616	0.00238166
GO:0010639~negative regulation of organelle organization,	10	8	0.00315206	0.00406867
GO:0008094~DNA-dependent ATPase activity,	8	6	0.00319687	0.00292746
GO:0030518~steroid hormone receptor signaling pathway,	8	6	0.00319687	0.00292746
GO:0001832~blastocyst growth,	3	2	0.00325444	0.000595415
GO:0008105~asymmetric protein localization,	3	2	0.00325444	0.000595415
GO:0010259~multicellular organismal aging,	3	2	0.00325444	0.000595415
GO:0016073~snRNA metabolic process,	3	2	0.00325444	0.000595415
GO:0016180~snRNA processing,	3	2	0.00325444	0.000595415
GO:0031577~spindle checkpoint,	3	2	0.00325444	0.000595415
GO:0045839~negative regulation of mitosis,	3	2	0.00325444	0.000595415
GO:0048814~regulation of dendrite morphogenesis,	3	2	0.00325444	0.000595415
GO:0051784~negative regulation of nuclear division,	3	2	0.00325444	0.000595415
GO:0035258~steroid hormone receptor binding,	6	4	0.00326981	0.00188548
GO:0046930~pore complex,	11	9	0.00338276	0.0047137
GO:0043414~biopolymer methylation,	9	7	0.00340238	0.00352287
GO:0016055~Wnt receptor signaling pathway,	14	11	0.00350882	0.0066488
GO:0000132~establishment of mitotic spindle orientation,	2	1	0.00351523	0.000297708
GO:0006122~mitochondrial electron transport,	2	1	0.00351523	0.000297708
GO:0006729~tetrahydrobiopterin biosynthetic process,	2	1	0.00351523	0.000297708
GO:0007089~traversing start control point of mitotic cell cycle,	2	1	0.00351523	0.000297708
GO:0015245~fatty acid transporter activity,	2	1	0.00351523	0.000297708
GO:0016577~histone demethylation,	2	1	0.00351523	0.000297708
GO:0048256~flap endonuclease activity,	2	1	0.00351523	0.000297708
GO:0050775~positive regulation of dendrite morphogenesis,	2	1	0.00351523	0.000297708
GO:0051294~establishment of spindle orientation,	2	1	0.00351523	0.000297708
hsa00061:Fatty acid biosynthesis,	2	1	0.00351523	0.000297708
hsa00750:Vitamin B6 metabolism,	2	1	0.00351523	0.000297708
GO:0033261~regulation of S phase,	4	3	0.00352173	0.000992359
GO:0050769~positive regulation of neurogenesis,	8	6	0.0035627	0.00297708
GO:0000018~regulation of DNA recombination,	5	4	0.00362208	0.00143892
GO:0019899~enzyme binding,	40	35	0.00373209	0.026099
GO:0005158~insulin receptor binding,	5	4	0.00426042	0.00148854
GO:0003690~double-stranded DNA binding,	11	9	0.00430683	0.00486256
GO:0002381~immunoglobulin production during immune response,	3	2	0.0043124	0.000645033
GO:0005523~tropomyosin binding,	3	2	0.0043124	0.000645033
GO:0032039~integrator complex,	3	2	0.0043124	0.000645033
GO:0045120~pronucleus,	3	2	0.0043124	0.000645033
hsa03450:Non-homologous end-joining,	3	2	0.0043124	0.000645033
GO:0048666~neuron development,	28	24	0.00434599	0.0169197
GO:0009411~response to UV,	8	6	0.00439241	0.00307631
GO:0000122~negative regulation of transcription from RNA polymerase II promoter,	23	19	0.00448265	0.0131984
GO:0000042~protein targeting to Golgi,	1	1	0.00460592	9.92359e-05
GO:0000815~ESCRT III complex,	1	1	0.00460592	9.92359e-05
GO:0001507~acetylcholine catabolic process in synaptic cleft,	1	1	0.00460592	9.92359e-05
GO:0002086~diaphragm contraction,	1	1	0.00460592	9.92359e-05
GO:0003011~involuntary skeletal muscle contraction,	1	1	0.00460592	9.92359e-05
GO:0003875~ADP-ribosylarginine hydrolase activity,	1	1	0.00460592	9.92359e-05
GO:0003998~acylphosphatase activity,	1	1	0.00460592	9.92359e-05
GO:0004019~adenylosuccinate synthase activity,	1	1	0.00460592	9.92359e-05
GO:0004086~carbamoyl-phosphate synthase activity,	1	1	0.00460592	9.92359e-05
GO:0004109~coproporphyrinogen oxidase activity,	1	1	0.00460592	9.92359e-05
GO:0004416~hydroxyacylglutathione hydrolase activity,	1	1	0.00460592	9.92359e-05
GO:0004692~cGMP-dependent protein kinase activity,	1	1	0.00460592	9.92359e-05
GO:0005927~muscle tendon junction,	1	1	0.00460592	9.92359e-05
GO:0006097~glyoxylate cycle,	1	1	0.00460592	9.92359e-05
GO:0006581~acetylcholine catabolic process,	1	1	0.00460592	9.92359e-05
GO:0006601~creatine biosynthetic process,	1	1	0.00460592	9.92359e-05
GO:0006975~DNA damage induced protein phosphorylation,	1	1	0.00460592	9.92359e-05
GO:0007499~ectoderm and mesoderm interaction,	1	1	0.00460592	9.92359e-05
GO:0008124~4-alpha-hydroxytetrahydrobiopterin dehydratase activity,	1	1	0.00460592	9.92359e-05
GO:0008574~plus-end-directed microtubule motor activity,	1	1	0.00460592	9.92359e-05
GO:0015207~adenine transmembrane transporter activity,	1	1	0.00460592	9.92359e-05
GO:0015867~ATP transport,	1	1	0.00460592	9.92359e-05
GO:0015993~molecular hydrogen transport,	1	1	0.00460592	9.92359e-05
GO:0016635~oxidoreductase activity,	1	1	0.00460592	9.92359e-05
GO:0016743~carboxyl- or carbamoyltransferase activity,	1	1	0.00460592	9.92359e-05
GO:0016926~protein desumoylation,	1	1	0.00460592	9.92359e-05
GO:0031146~SCF-dependent proteasomal ubiquitin-dependent protein catabolic process,	1	1	0.00460592	9.92359e-05
GO:0031507~heterochromatin formation,	1	1	0.00460592	9.92359e-05
GO:0031508~centromeric heterochromatin formation,	1	1	0.00460592	9.92359e-05
GO:0043482~cellular pigment accumulation,	1	1	0.00460592	9.92359e-05
GO:0045098~type III intermediate filament,	1	1	0.00460592	9.92359e-05
GO:0045899~positive regulation of transcriptional preinitiation complex assembly,	1	1	0.00460592	9.92359e-05
GO:0048155~S100 alpha binding,	1	1	0.00460592	9.92359e-05
GO:0048807~female genitalia morphogenesis,	1	1	0.00460592	9.92359e-05
GO:0051503~adenine nucleotide transport,	1	1	0.00460592	9.92359e-05
GO:0051725~protein amino acid de-ADP-ribosylation,	1	1	0.00460592	9.92359e-05
GO:0051933~amino acid uptake during transmission of nerve impulse,	1	1	0.00460592	9.92359e-05
GO:0051935~glutamate uptake during transmission of nerve impulse,	1	1	0.00460592	9.92359e-05
GO:0070259~tyrosyl-DNA phosphodiesterase activity,	1	1	0.00460592	9.92359e-05
GO:0070828~heterochromatin organization,	1	1	0.00460592	9.92359e-05
GO:0032507~maintenance of protein location in cell,	6	5	0.00490941	0.00203434
GO:0006471~protein amino acid ADP-ribosylation,	4	3	0.005235	0.00109159
GO:0016445~somatic diversification of immunoglobulins,	4	3	0.005235	0.00109159
GO:0016571~histone methylation,	4	3	0.005235	0.00109159
GO:0048538~thymus development,	4	3	0.005235	0.00109159
GO:0016311~dephosphorylation,	15	12	0.0052832	0.00764116
GO:0015810~aspartate transport,	2	1	0.005382	0.000347326
GO:0016885~ligase activity,	2	1	0.005382	0.000347326
GO:0017025~TATA-binding protein binding,	2	1	0.005382	0.000347326
GO:0032300~mismatch repair complex,	2	1	0.005382	0.000347326
GO:0046146~tetrahydrobiopterin metabolic process,	2	1	0.005382	0.000347326
GO:0047485~protein N-terminus binding,	9	7	0.0054132	0.00377096
GO:0015813~L-glutamate transport,	3	2	0.00558062	0.000694651
GO:0008170~N-methyltransferase activity,	7	6	0.00562352	0.00262975
hsa00640:Propanoate metabolism,	5	4	0.00578089	0.00158777
GO:0046872~metal ion binding,	235	224	0.00599578	0.203037
GO:0032403~protein complex binding,	18	15	0.00608205	0.00987397
GO:0048806~genitalia development,	4	3	0.0062817	0.00114121
GO:0031090~organelle membrane,	72	66	0.00642241	0.0539843
GO:0032259~methylation,	9	7	0.00643855	0.0038702
GO:0003712~transcription cofactor activity,	29	25	0.00643998	0.0182098
GO:0016702~oxidoreductase activity,	8	6	0.00649742	0.00327478
GO:0007569~cell aging,	5	4	0.00667411	0.00163739
GO:0016605~PML body,	5	4	0.00667411	0.00163739
GO:0004725~protein tyrosine phosphatase activity,	11	9	0.00675767	0.00516027
GO:0005667~transcription factor complex,	19	16	0.00685015	0.0107175
GO:0048534~hemopoietic or lymphoid organ development,	22	19	0.00694475	0.0129503
GO:0004143~diacylglycerol kinase activity,	3	2	0.00707606	0.000744269
GO:0005776~autophagic vacuole,	3	2	0.00707606	0.000744269
GO:0042771~DNA damage response,	3	2	0.00707606	0.000744269
GO:0043489~RNA stabilization,	3	2	0.00707606	0.000744269
GO:0048255~mRNA stabilization,	3	2	0.00707606	0.000744269
GO:0050773~regulation of dendrite development,	3	2	0.00707606	0.000744269
GO:0051668~localization within membrane,	3	2	0.00707606	0.000744269
GO:0048593~camera-type eye morphogenesis,	6	5	0.00710176	0.00218319
GO:0009123~nucleoside monophosphate metabolic process,	8	7	0.00712799	0.0033244
GO:0016701~oxidoreductase activity,	8	7	0.00712799	0.0033244
hsa05214:Glioma,	8	7	0.00712799	0.0033244
GO:0051640~organelle localization,	10	8	0.00723256	0.00456485
GO:0030140~trans-Golgi network transport vesicle,	4	3	0.00746714	0.00119083
GO:0003697~single-stranded DNA binding,	7	6	0.0076957	0.0027786
hsa05223:Non-small cell lung cancer,	7	6	0.0076957	0.0027786
GO:0000808~origin recognition complex,	2	2	0.00774657	0.000396944
GO:0001833~inner cell mass cell proliferation,	2	2	0.00774657	0.000396944
GO:0016668~oxidoreductase activity,	2	2	0.00774657	0.000396944
GO:0030177~positive regulation of Wnt receptor signaling pathway,	2	2	0.00774657	0.000396944
GO:0030857~negative regulation of epithelial cell differentiation,	2	2	0.00774657	0.000396944
GO:0045132~meiotic chromosome segregation,	2	2	0.00774657	0.000396944
GO:0051920~peroxiredoxin activity,	2	2	0.00774657	0.000396944
GO:0043167~ion binding,	239	229	0.00778051	0.207998
GO:0019992~diacylglycerol binding,	8	7	0.00780432	0.00337402
GO:0048471~perinuclear region of cytoplasm,	24	21	0.00801571	0.0146373
GO:0016791~phosphatase activity,	21	18	0.00827694	0.0124045
GO:0010843~promoter binding,	7	6	0.00850001	0.00282822
GO:0010941~regulation of cell death,	56	51	0.00854221	0.0408852
GO:0010035~response to inorganic substance,	18	16	0.00856775	0.0102213
GO:0004536~deoxyribonuclease activity,	5	4	0.00875403	0.00173663
GO:0005913~cell-cell adherens junction,	5	4	0.00875403	0.00173663
GO:0010927~cellular component assembly involved in morphogenesis,	5	4	0.00875403	0.00173663
GO:0004112~cyclic-nucleotide phosphodiesterase activity,	4	3	0.0088	0.00124045
GO:0051539~4 iron,	4	3	0.0088	0.00124045
GO:0007090~regulation of S phase of mitotic cell cycle,	3	2	0.00881443	0.000793887
GO:0015800~acidic amino acid transport,	3	2	0.00881443	0.000793887
GO:0043462~regulation of ATPase activity,	3	2	0.00881443	0.000793887
GO:0016763~transferase activity,	6	5	0.00891985	0.00228243
GO:0030018~Z disc,	6	5	0.00891985	0.00228243
GO:0051287~NAD or NADH binding,	6	5	0.00891985	0.00228243
GO:0044448~cell cortex part,	9	8	0.00893645	0.00406867
GO:0043169~cation binding,	235	226	0.00909607	0.204922
GO:0051960~regulation of nervous system development,	17	15	0.00928972	0.00957626
GO:0010720~positive regulation of cell development,	8	7	0.00930248	0.00347326
GO:0046982~protein heterodimerization activity,	18	16	0.0094114	0.0103205
GO:0042981~regulation of apoptosis,	55	51	0.00982672	0.0403394
hsa04310:Wnt signaling pathway,	14	12	0.00990115	0.00749231
GO:0045185~maintenance of protein location,	6	5	0.00994698	0.00233204
hsa04330:Notch signaling pathway,	6	5	0.00994698	0.00233204

## Sheet: TP53_HN_Tumor
GO and KEGG	Found	Exp	p	µ
GO:0006260~DNA replication,	44	14	1.11022e-16	0.00922894
GO:0006259~DNA metabolic process,	84	33	1.11022e-16	0.0249082
GO:0006350~transcription,	207	120	1.11022e-16	0.103999
GO:0003677~DNA binding,	225	131	1.11022e-16	0.114171
GO:0045449~regulation of transcription,	246	145	1.11022e-16	0.127717
GO:0006355~regulation of transcription,	166	102	3.33067e-16	0.0867322
GO:0051252~regulation of RNA metabolic process,	168	104	6.66134e-16	0.0887169
GO:0008270~zinc ion binding,	198	129	1.33227e-15	0.112385
GO:0007049~cell cycle,	94	49	4.32987e-15	0.0389005
GO:0005694~chromosome,	67	31	1.11022e-14	0.023122
GO:0051276~chromosome organization,	69	33	1.22125e-14	0.0243128
GO:0006974~response to DNA damage stimulus,	58	26	3.06422e-14	0.0186067
GO:0006281~DNA repair,	49	21	6.51701e-14	0.0141907
GO:0046914~transition metal ion binding,	217	154	8.45768e-13	0.135655
GO:0044427~chromosomal part,	55	27	5.81912e-12	0.0194502
GO:0022403~cell cycle phase,	56	28	2.19844e-11	0.0207403
GO:0022402~cell cycle process,	68	37	3.07731e-11	0.0282822
GO:0045321~leukocyte activation,	39	18	1.52697e-10	0.0121564
GO:0033554~cellular response to stress,	66	37	1.73303e-10	0.028183
GO:0005654~nucleoplasm,	90	55	2.03493e-10	0.0444577
GO:0016568~chromatin modification,	41	20	3.83588e-10	0.0136449
GO:0046649~lymphocyte activation,	34	15	4.71177e-10	0.0100228
GO:0001775~cell activation,	42	21	5.15559e-10	0.0143396
GO:0042110~T cell activation,	26	11	7.97403e-10	0.0063511
GO:0000279~M phase,	45	23	1.29015e-09	0.0165228
GO:0031981~nuclear lumen,	125	86	1.70573e-09	0.0725414
hsa03430:Mismatch repair,	11	3	3.3768e-09	0.00114121
GO:0006325~chromatin organization,	48	26	3.95131e-09	0.0189541
GO:0006261~DNA-dependent DNA replication,	16	6	1.089e-08	0.00287784
GO:0006357~regulation of transcription from RNA polymerase II promoter,	72	46	2.27079e-08	0.0361219
GO:0030528~transcription regulator activity,	123	89	2.83392e-08	0.0746254
GO:0051301~cell division,	39	21	2.9884e-08	0.0147365
GO:0000228~nuclear chromosome,	27	13	3.00585e-08	0.00808772
GO:0006289~nucleotide-excision repair,	15	6	3.23042e-08	0.00272899
GO:0002520~immune system development,	37	20	4.15706e-08	0.0137442
GO:0030217~T cell differentiation,	16	6	5.48603e-08	0.00322517
GO:0045934~negative regulation of nucleobase,	54	34	1.56868e-07	0.0254044
GO:0051172~negative regulation of nitrogen compound metabolic process,	54	34	2.38887e-07	0.0257517
GO:0051253~negative regulation of RNA metabolic process,	42	25	2.7608e-07	0.0179617
GO:0000793~condensed chromosome,	22	11	3.03768e-07	0.00645033
GO:0046872~metal ion binding,	268	224	3.26801e-07	0.203037
GO:0043169~cation binding,	270	226	3.37953e-07	0.204922
GO:0030098~lymphocyte differentiation,	19	9	4.33279e-07	0.00511065
GO:0005815~microtubule organizing center,	33	19	4.35737e-07	0.0127022
GO:0045892~negative regulation of transcription,	41	25	4.50834e-07	0.017664
GO:0043167~ion binding,	272	229	5.70234e-07	0.207998
GO:0070013~intracellular organelle lumen,	135	104	6.4327e-07	0.0890146
GO:0048534~hemopoietic or lymphoid organ development,	33	19	6.6674e-07	0.0129503
GO:0003682~chromatin binding,	23	12	9.7532e-07	0.00744269
GO:0010629~negative regulation of gene expression,	51	33	1.16337e-06	0.0250571
GO:0043233~organelle lumen,	136	106	1.30533e-06	0.0910489
GO:0031974~membrane-enclosed lumen,	138	108	1.36204e-06	0.0927856
GO:0044454~nuclear chromosome part,	20	10	1.49632e-06	0.00605339
GO:0015630~microtubule cytoskeleton,	54	36	1.60532e-06	0.0274387
GO:0043228~non-membrane-bounded organelle,	179	146	1.77582e-06	0.128114
GO:0043232~intracellular non-membrane-bounded organelle,	179	146	1.77582e-06	0.128114
GO:0006270~DNA replication initiation,	7	2	1.89502e-06	0.000793887
GO:0016481~negative regulation of transcription,	47	31	1.98176e-06	0.0227746
GO:0000785~chromatin,	27	16	2.4076e-06	0.0101221
GO:0000278~mitotic cell cycle,	40	26	3.42352e-06	0.0185075
hsa03420:Nucleotide excision repair,	11	5	3.95994e-06	0.00223281
GO:0042127~regulation of cell proliferation,	69	50	4.37005e-06	0.0394463
GO:0007059~chromosome segregation,	15	8	5.63561e-06	0.00406867
GO:0000087~M phase of mitotic cell cycle,	28	17	6.19885e-06	0.0112633
GO:0045058~T cell selection,	7	3	6.57984e-06	0.000942741
GO:0043383~negative T cell selection,	5	2	7.4273e-06	0.000446561
GO:0043566~structure-specific DNA binding,	21	12	7.63925e-06	0.00729384
GO:0016569~covalent chromatin modification,	19	11	9.51331e-06	0.00630148
GO:0010605~negative regulation of macromolecule metabolic process,	64	47	9.53639e-06	0.036618
GO:0010558~negative regulation of macromolecule biosynthetic process,	51	36	1.15274e-05	0.0272403
GO:0000280~nuclear division,	27	17	1.21055e-05	0.0110648
GO:0007067~mitosis,	27	17	1.21055e-05	0.0110648
GO:0030097~hemopoiesis,	28	18	1.26251e-05	0.0117098
GO:0003684~damaged DNA binding,	11	5	1.36009e-05	0.00253052
GO:0002684~positive regulation of immune system process,	28	18	1.36273e-05	0.0117595
GO:0002521~leukocyte differentiation,	19	11	1.473e-05	0.00649995
GO:0007126~meiosis,	16	9	1.48757e-05	0.00491218
GO:0051327~M phase of meiotic cell cycle,	16	9	1.48757e-05	0.00491218
GO:0005813~centrosome,	27	17	1.65547e-05	0.0112633
GO:0000122~negative regulation of transcription from RNA polymerase II promoter,	30	19	1.76042e-05	0.0131984
GO:0006955~immune response,	57	42	1.76278e-05	0.0321028
GO:0051321~meiotic cell cycle,	16	9	1.90843e-05	0.00501141
GO:0008134~transcription factor binding,	48	34	2.21967e-05	0.0257517
GO:0048285~organelle fission,	27	17	2.41873e-05	0.0115114
GO:0031327~negative regulation of cellular biosynthetic process,	51	37	2.43616e-05	0.0280341
GO:0016814~hydrolase activity,	8	4	3.2793e-05	0.00153816
GO:0003697~single-stranded DNA binding,	11	6	3.34304e-05	0.0027786
GO:0044450~microtubule organizing center part,	11	6	3.34304e-05	0.0027786
GO:0010564~regulation of cell cycle process,	17	10	3.50653e-05	0.0058053
GO:0046983~protein dimerization activity,	49	36	3.59104e-05	0.0269922
GO:0003700~transcription factor activity,	76	59	3.89697e-05	0.0477821
GO:0002250~adaptive immune response,	13	7	3.92529e-05	0.00377096
GO:0002460~adaptive immune response based on somatic recombination of immune receptors built from immunoglobulin superfamily domains,	13	7	3.92529e-05	0.00377096
GO:0009890~negative regulation of biosynthetic process,	51	38	4.15462e-05	0.0286296
GO:0042826~histone deacetylase binding,	8	4	4.17764e-05	0.00158777
GO:0000794~condensed nuclear chromosome,	10	5	4.66564e-05	0.00243128
GO:0043065~positive regulation of apoptosis,	41	29	4.67314e-05	0.0214846
hsa04115:p53 signaling pathway,	12	7	5.06627e-05	0.00337402
GO:0008630~DNA damage response,	8	4	5.2756e-05	0.00163739
GO:0045792~negative regulation of cell size,	15	9	5.31587e-05	0.00491218
GO:0043068~positive regulation of programmed cell death,	41	29	5.4324e-05	0.0216334
GO:0032404~mismatch repair complex binding,	4	2	5.85916e-05	0.000396944
GO:0045060~negative thymic T cell selection,	4	2	5.85916e-05	0.000396944
GO:0010942~positive regulation of cell death,	41	30	5.99933e-05	0.0217327
GO:0016570~histone modification,	17	10	6.56655e-05	0.00610301
hsa04110:Cell cycle,	17	10	6.56655e-05	0.00610301
hsa03410:Base excision repair,	8	4	6.60742e-05	0.00168701
GO:0042770~DNA damage response,	13	7	6.72513e-05	0.00396944
GO:0006284~base-excision repair,	7	3	7.74484e-05	0.00133968
GO:0015026~coreceptor activity,	6	3	7.81951e-05	0.000992359
GO:0043967~histone H4 acetylation,	6	3	7.81951e-05	0.000992359
GO:0030308~negative regulation of cell growth,	14	8	8.17103e-05	0.00456485
GO:0006310~DNA recombination,	15	9	8.36135e-05	0.00511065
GO:0006268~DNA unwinding during replication,	5	2	8.53641e-05	0.000694651
GO:0009411~response to UV,	11	6	8.68149e-05	0.00307631
GO:0051726~regulation of cell cycle,	33	23	9.35241e-05	0.0165228
GO:0002566~somatic diversification of immune receptors via somatic mutation,	4	2	0.00010137	0.000446561
GO:0016446~somatic hypermutation of immunoglobulin genes,	4	2	0.00010137	0.000446561
GO:0051298~centrosome duplication,	4	2	0.00010137	0.000446561
GO:0002347~response to tumor cell,	3	1	0.000128859	0.00024809
GO:0032135~DNA insertion or deletion binding,	3	1	0.000128859	0.00024809
GO:0007242~intracellular signaling cascade,	92	76	0.000128867	0.0627667
GO:0007346~regulation of mitotic cell cycle,	19	12	0.000142405	0.00769078
GO:0045597~positive regulation of cell differentiation,	25	17	0.00015908	0.011561
GO:0019955~cytokine binding,	15	10	0.000174545	0.00545797
GO:0045926~negative regulation of growth,	15	10	0.000174545	0.00545797
GO:0016564~transcription repressor activity,	31	22	0.000180823	0.0157289
GO:0042054~histone methyltransferase activity,	8	4	0.000182739	0.0019351
GO:0012501~programmed cell death,	51	40	0.000187848	0.0304654
GO:0005814~centriole,	7	4	0.000196895	0.00153816
GO:0008285~negative regulation of cell proliferation,	34	25	0.000205735	0.0179617
GO:0007017~microtubule-based process,	26	18	0.000213376	0.0124541
GO:0006917~induction of apoptosis,	31	23	0.000236834	0.015977
GO:0006915~apoptosis,	50	39	0.00024006	0.0300189
GO:0016493~C-C chemokine receptor activity,	5	3	0.000241483	0.000843505
GO:0019957~C-C chemokine binding,	5	3	0.000241483	0.000843505
GO:0016278~lysine N-methyltransferase activity,	7	4	0.000243153	0.00158777
GO:0016279~protein-lysine N-methyltransferase activity,	7	4	0.000243153	0.00158777
GO:0018024~histone-lysine N-methyltransferase activity,	7	4	0.000243153	0.00158777
GO:0051297~centrosome organization,	7	4	0.000243153	0.00158777
GO:0012502~induction of programmed cell death,	31	23	0.000249736	0.0160266
GO:0000123~histone acetyltransferase complex,	9	5	0.000254687	0.0024809
GO:0004126~cytidine deaminase activity,	3	1	0.000256936	0.000297708
GO:0006729~tetrahydrobiopterin biosynthetic process,	3	1	0.000256936	0.000297708
GO:0007099~centriole replication,	3	1	0.000256936	0.000297708
GO:0051329~interphase of mitotic cell cycle,	14	9	0.000271104	0.00511065
GO:0034399~nuclear periphery,	10	6	0.000305635	0.00302669
GO:0032392~DNA geometric change,	5	3	0.000326406	0.000893123
GO:0032508~DNA duplex unwinding,	5	3	0.000326406	0.000893123
GO:0051225~spindle assembly,	5	3	0.000326406	0.000893123
GO:0000166~nucleotide binding,	146	128	0.000346039	0.111442
GO:0051325~interphase,	14	9	0.000364476	0.0052595
GO:0005635~nuclear envelope,	22	16	0.000367185	0.0102213
GO:0007127~meiosis I,	8	5	0.000369891	0.00213357
GO:0002683~negative regulation of immune system process,	12	8	0.000386911	0.00416791
GO:0046982~protein heterodimerization activity,	22	16	0.000418501	0.0103205
GO:0007098~centrosome cycle,	5	3	0.000433104	0.000942741
GO:0048536~spleen development,	5	3	0.000433104	0.000942741
GO:0031023~microtubule organizing center organization,	7	4	0.000437843	0.00173663
GO:0002252~immune effector process,	16	11	0.000443878	0.00654957
GO:0006978~DNA damage response,	3	1	0.000457748	0.000347326
GO:0032300~mismatch repair complex,	3	1	0.000457748	0.000347326
GO:0042772~DNA damage response,	3	1	0.000457748	0.000347326
GO:0046146~tetrahydrobiopterin metabolic process,	3	1	0.000457748	0.000347326
GO:0033077~T cell differentiation in the thymus,	6	3	0.000474928	0.00133968
GO:0002443~leukocyte mediated immunity,	12	8	0.000480632	0.00426714
GO:0000226~microtubule cytoskeleton organization,	17	12	0.000506372	0.00724422
GO:0000070~mitotic sister chromatid segregation,	7	4	0.000525513	0.00178625
hsa04210:Apoptosis,	12	8	0.000534281	0.00431676
GO:0045061~thymic T cell selection,	4	2	0.00054185	0.000645033
GO:0005524~ATP binding,	101	87	0.000559728	0.0733353
GO:0033261~regulation of S phase,	5	3	0.000565219	0.000992359
GO:0050848~regulation of calcium-mediated signaling,	5	3	0.000565219	0.000992359
hsa03440:Homologous recombination,	6	4	0.000587265	0.0013893
GO:0016563~transcription activator activity,	36	28	0.000591748	0.0205418
GO:0032559~adenyl ribonucleotide binding,	102	88	0.000594307	0.0743277
GO:0002764~immune response-regulating signal transduction,	9	6	0.000608538	0.0027786
GO:0006338~chromatin remodeling,	9	6	0.000608538	0.0027786
GO:0016363~nuclear matrix,	9	6	0.000608538	0.0027786
GO:0000819~sister chromatid segregation,	7	4	0.000626872	0.00183586
GO:0002831~regulation of response to biotic stimulus,	6	4	0.000719739	0.00143892
GO:0000775~chromosome,	15	11	0.000745938	0.00625186
GO:0001833~inner cell mass cell proliferation,	3	2	0.000750996	0.000396944
GO:0010224~response to UV-B,	3	2	0.000750996	0.000396944
GO:0045132~meiotic chromosome segregation,	3	2	0.000750996	0.000396944
GO:0046632~alpha-beta T cell differentiation,	4	2	0.000753745	0.000694651
GO:0016573~histone acetylation,	8	5	0.000801735	0.00238166
GO:0002377~immunoglobulin production,	6	4	0.000874811	0.00148854
GO:0048477~oogenesis,	7	4	0.000876848	0.0019351
GO:0044451~nucleoplasm part,	45	37	0.000894797	0.0279349
GO:0008094~DNA-dependent ATPase activity,	9	6	0.000899717	0.00292746
GO:0016571~histone methylation,	5	3	0.000921638	0.00109159
GO:0002449~lymphocyte mediated immunity,	10	7	0.000934936	0.00347326
GO:0010720~positive regulation of cell development,	10	7	0.000934936	0.00347326
GO:0002697~regulation of immune effector process,	13	9	0.000989412	0.00520988
GO:0010212~response to ionizing radiation,	9	6	0.00101901	0.00297708
GO:0016585~chromatin remodeling complex,	10	7	0.0010459	0.00352287
GO:0002440~production of molecular mediator of immune response,	6	4	0.00105509	0.00153816
GO:0008276~protein methyltransferase activity,	8	5	0.00106186	0.0024809
GO:0001882~nucleoside binding,	107	94	0.00107086	0.0800337
GO:0030554~adenyl nucleotide binding,	105	92	0.00107279	0.0782971
GO:0032138~single base insertion or deletion binding,	2	1	0.00112074	0.000198472
GO:0051052~regulation of DNA metabolic process,	14	10	0.00115445	0.00590454
GO:0003841~1-acylglycerol-3-phosphate O-acyltransferase activity,	3	2	0.00115697	0.000446561
GO:0030372~high molecular weight B cell growth factor receptor binding,	1	0	0.00118989	4.96179e-05
GO:0004715~non-membrane spanning protein tyrosine kinase activity,	7	5	0.00120108	0.00203434
GO:0044265~cellular macromolecule catabolic process,	54	45	0.00123373	0.0355761
GO:0032553~ribonucleotide binding,	119	106	0.00127393	0.0909993
GO:0032555~purine ribonucleotide binding,	119	106	0.00127393	0.0909993
GO:0019899~enzyme binding,	42	35	0.00128206	0.026099
GO:0006302~double-strand break repair,	9	6	0.00129649	0.00307631
GO:0051094~positive regulation of developmental process,	26	20	0.00131722	0.0140915
GO:0002757~immune response-activating signal transduction,	8	5	0.00138641	0.00258013
GO:0006473~protein amino acid acetylation,	8	5	0.00138641	0.00258013
GO:0002768~immune response-regulating cell surface receptor signaling pathway,	7	5	0.00139561	0.00208395
GO:0002562~somatic diversification of immune receptors via germline recombination within a single locus,	5	3	0.00143006	0.00119083
GO:0016444~somatic cell DNA recombination,	5	3	0.00143006	0.00119083
GO:0043067~regulation of programmed cell death,	60	51	0.00144482	0.0407363
GO:0050851~antigen receptor-mediated signaling pathway,	6	4	0.0015024	0.00163739
hsa04660:T cell receptor signaling pathway,	13	10	0.00151893	0.00545797
GO:0008219~cell death,	54	46	0.00152016	0.0359234
GO:0010557~positive regulation of macromolecule biosynthetic process,	50	42	0.00152548	0.0326982
GO:0003690~double-stranded DNA binding,	12	9	0.00154157	0.00486256
GO:0010941~regulation of cell death,	60	51	0.00156955	0.0408852
GO:0044430~cytoskeletal part,	67	58	0.00169709	0.0468393
GO:0003702~RNA polymerase II transcription factor activity,	23	18	0.00170696	0.012206
GO:0001883~purine nucleoside binding,	105	94	0.00173391	0.0794879
GO:0050680~negative regulation of epithelial cell proliferation,	5	3	0.00175301	0.00124045
GO:0016265~death,	54	46	0.00175915	0.0361715
GO:0050850~positive regulation of calcium-mediated signaling,	4	3	0.00176293	0.000843505
GO:0008629~induction of apoptosis by intracellular signals,	8	6	0.00178638	0.00267937
GO:0042981~regulation of apoptosis,	59	51	0.0018297	0.0403394
hsa00310:Lysine degradation,	7	5	0.00185936	0.00218319
GO:0006959~humoral immune response,	10	7	0.00196294	0.00382058
GO:0042113~B cell activation,	10	7	0.00196294	0.00382058
GO:0019724~B cell mediated immunity,	8	6	0.00201835	0.00272899
GO:0006290~pyrimidine dimer repair,	2	1	0.0021101	0.00024809
GO:0032695~negative regulation of interleukin-12 production,	2	1	0.0021101	0.00024809
GO:0048087~positive regulation of pigmentation during development,	2	1	0.0021101	0.00024809
GO:0004950~chemokine receptor activity,	5	3	0.00212844	0.00129007
GO:0006298~mismatch repair,	5	3	0.00212844	0.00129007
GO:0030330~DNA damage response,	5	3	0.00212844	0.00129007
GO:0043966~histone H3 acetylation,	5	3	0.00212844	0.00129007
GO:0050772~positive regulation of axonogenesis,	5	3	0.00212844	0.00129007
hsa00450:Selenoamino acid metabolism,	5	3	0.00212844	0.00129007
GO:0017076~purine nucleotide binding,	122	111	0.00213324	0.095068
GO:0016447~somatic recombination of immunoglobulin gene segments,	4	3	0.00225355	0.000893123
GO:0009070~serine family amino acid biosynthetic process,	3	2	0.00238868	0.000545797
GO:0048070~regulation of pigmentation during development,	3	2	0.00238868	0.000545797
GO:0007051~spindle organization,	7	5	0.00243687	0.00228243
GO:0043405~regulation of MAP kinase activity,	15	12	0.00246526	0.00704575
GO:0002200~somatic diversification of immune receptors,	5	3	0.00256154	0.00133968
GO:0009897~external side of plasma membrane,	17	13	0.00265454	0.00843505
GO:0006333~chromatin assembly or disassembly,	14	11	0.00266128	0.00645033
GO:0005829~cytosol,	89	80	0.00270696	0.0666369
GO:0008284~positive regulation of cell proliferation,	34	29	0.00276156	0.0209388
GO:0080135~regulation of cellular response to stress,	12	9	0.00277351	0.00520988
GO:0001776~leukocyte homeostasis,	6	4	0.00282909	0.00183586
GO:0043506~regulation of JUN kinase activity,	6	4	0.00282909	0.00183586
GO:0010628~positive regulation of gene expression,	44	38	0.00284773	0.0288776
GO:0019956~chemokine binding,	5	4	0.00305762	0.0013893
GO:0004221~ubiquitin thiolesterase activity,	9	7	0.0030831	0.00347326
GO:0009891~positive regulation of biosynthetic process,	51	45	0.0031443	0.0347326
GO:0030183~B cell differentiation,	7	5	0.00314616	0.00238166
GO:0032582~negative regulation of gene-specific transcription,	7	5	0.00314616	0.00238166
GO:0045787~positive regulation of cell cycle,	8	6	0.00319687	0.00292746
GO:0001832~blastocyst growth,	3	2	0.00325444	0.000595415
GO:0007143~female meiosis,	3	2	0.00325444	0.000595415
GO:0010259~multicellular organismal aging,	3	2	0.00325444	0.000595415
GO:0003916~DNA topoisomerase activity,	2	1	0.00351523	0.000297708
GO:0007089~traversing start control point of mitotic cell cycle,	2	1	0.00351523	0.000297708
GO:0050542~icosanoid binding,	2	1	0.00351523	0.000297708
GO:0050543~icosatetraenoic acid binding,	2	1	0.00351523	0.000297708
GO:0000795~synaptonemal complex,	4	3	0.00352173	0.000992359
GO:0030983~mismatched DNA binding,	4	3	0.00352173	0.000992359
GO:0043073~germ cell nucleus,	4	3	0.00352173	0.000992359
GO:0046631~alpha-beta T cell activation,	4	3	0.00352173	0.000992359
GO:0006308~DNA catabolic process,	8	6	0.0035627	0.00297708
GO:0043543~protein amino acid acylation,	8	6	0.0035627	0.00297708
GO:0050769~positive regulation of neurogenesis,	8	6	0.0035627	0.00297708
GO:0003712~transcription cofactor activity,	30	25	0.00360325	0.0182098
GO:0009057~macromolecule catabolic process,	55	49	0.00373125	0.0383547
GO:0051603~proteolysis involved in cellular protein catabolic process,	44	38	0.00374469	0.0293242
GO:0002429~immune response-activating cell surface receptor signaling pathway,	6	4	0.00376104	0.0019351
GO:0051053~negative regulation of DNA metabolic process,	6	4	0.00376104	0.0019351
GO:0016410~N-acyltransferase activity,	10	8	0.00376559	0.00416791
GO:0031328~positive regulation of cellular biosynthetic process,	50	44	0.00377125	0.0342364
GO:0044257~cellular protein catabolic process,	44	39	0.0040932	0.0294731
GO:0032386~regulation of intracellular transport,	9	7	0.00411948	0.00362211
GO:0016791~phosphatase activity,	22	18	0.00424712	0.0124045
GO:0016455~RNA polymerase II transcription mediator activity,	5	4	0.00426042	0.00148854
GO:0001556~oocyte maturation,	3	2	0.0043124	0.000645033
GO:0002381~immunoglobulin production during immune response,	3	2	0.0043124	0.000645033
GO:0048599~oocyte development,	4	3	0.00431806	0.00104198
GO:0050792~regulation of viral reproduction,	4	3	0.00431806	0.00104198
GO:0043392~negative regulation of DNA binding,	7	5	0.00449925	0.00253052
GO:0019941~modification-dependent protein catabolic process,	42	37	0.00456694	0.0280341
GO:0043632~modification-dependent macromolecule catabolic process,	42	37	0.00456694	0.0280341
GO:0002266~follicular dendritic cell activation,	1	1	0.00460592	9.92359e-05
GO:0002268~follicular dendritic cell differentiation,	1	1	0.00460592	9.92359e-05
GO:0008124~4-alpha-hydroxytetrahydrobiopterin dehydratase activity,	1	1	0.00460592	9.92359e-05
GO:0016926~protein desumoylation,	1	1	0.00460592	9.92359e-05
GO:0030892~mitotic cohesin complex,	1	1	0.00460592	9.92359e-05
GO:0031507~heterochromatin formation,	1	1	0.00460592	9.92359e-05
GO:0031508~centromeric heterochromatin formation,	1	1	0.00460592	9.92359e-05
GO:0032027~myosin light chain binding,	1	1	0.00460592	9.92359e-05
GO:0034122~negative regulation of toll-like receptor signaling pathway,	1	1	0.00460592	9.92359e-05
GO:0043116~negative regulation of vascular permeability,	1	1	0.00460592	9.92359e-05
GO:0045872~positive regulation of rhodopsin gene expression,	1	1	0.00460592	9.92359e-05
GO:0070828~heterochromatin organization,	1	1	0.00460592	9.92359e-05
GO:0002703~regulation of leukocyte mediated immunity,	8	6	0.00486005	0.00312593
GO:0010553~negative regulation of specific transcription from RNA polymerase II promoter,	6	5	0.00490941	0.00203434
GO:0017053~transcriptional repressor complex,	6	5	0.00490941	0.00203434
GO:0043900~regulation of multi-organism process,	5	4	0.00497817	0.00153816
GO:0031570~DNA integrity checkpoint,	7	5	0.00503744	0.00258013
GO:0001558~regulation of cell growth,	18	15	0.0052151	0.00972512
GO:0000718~nucleotide-excision repair,	4	3	0.005235	0.00109159
GO:0008633~activation of pro-apoptotic gene products,	4	3	0.005235	0.00109159
GO:0009994~oocyte differentiation,	4	3	0.005235	0.00109159
GO:0016445~somatic diversification of immunoglobulins,	4	3	0.005235	0.00109159
GO:0048538~thymus development,	4	3	0.005235	0.00109159
GO:0004128~cytochrome-b5 reductase activity,	2	1	0.005382	0.000347326
GO:0006265~DNA topological change,	2	1	0.005382	0.000347326
GO:0031000~response to caffeine,	2	1	0.005382	0.000347326
GO:0032465~regulation of cytokinesis,	2	1	0.005382	0.000347326
GO:0043353~enucleate erythrocyte differentiation,	2	1	0.005382	0.000347326
GO:0047485~protein N-terminus binding,	9	7	0.0054132	0.00377096
GO:0048872~homeostasis of number of cells,	11	9	0.00542297	0.00501141
GO:0042559~pteridine and derivative biosynthetic process,	3	2	0.00558062	0.000694651
GO:0008170~N-methyltransferase activity,	7	6	0.00562352	0.00262975
GO:0006469~negative regulation of protein kinase activity,	10	8	0.0057216	0.004416
GO:0050778~positive regulation of immune response,	14	12	0.00586845	0.00704575
GO:0001817~regulation of cytokine production,	17	14	0.00588347	0.0091297
GO:0051130~positive regulation of cellular component organization,	17	14	0.00588347	0.0091297
GO:0046328~regulation of JNK cascade,	8	6	0.00591057	0.00322517
GO:0048754~branching morphogenesis of a tube,	8	6	0.00591057	0.00322517
GO:0019904~protein domain specific binding,	27	23	0.00602621	0.0165724
GO:0000075~cell cycle checkpoint,	10	8	0.00619466	0.00446561
GO:0004843~ubiquitin-specific protease activity,	4	3	0.0062817	0.00114121
GO:0010332~response to gamma radiation,	4	3	0.0062817	0.00114121
GO:0042558~pteridine and derivative metabolic process,	4	3	0.0062817	0.00114121
GO:0007050~cell cycle arrest,	11	9	0.00628679	0.00511065
GO:0005874~microtubule,	23	20	0.00662041	0.0136449
GO:0007569~cell aging,	5	4	0.00667411	0.00163739
GO:0016605~PML body,	5	4	0.00667411	0.00163739
GO:0030163~protein catabolic process,	44	40	0.00701033	0.0304158
GO:0010165~response to X-ray,	3	2	0.00707606	0.000744269
GO:0016411~acylglycerol O-acyltransferase activity,	3	2	0.00707606	0.000744269
GO:0042771~DNA damage response,	3	2	0.00707606	0.000744269
GO:0000779~condensed chromosome,	8	7	0.00712799	0.0033244
GO:0033673~negative regulation of kinase activity,	10	8	0.00723256	0.00456485
GO:0045941~positive regulation of transcription,	41	37	0.00735719	0.0280341
GO:0009314~response to radiation,	18	16	0.00741758	0.0100724
GO:0019783~small conjugating protein-specific protease activity,	4	3	0.00746714	0.00119083
GO:0042169~SH2 domain binding,	4	3	0.00746714	0.00119083
GO:0003713~transcription coactivator activity,	19	16	0.00752786	0.0108167
GO:0000287~magnesium ion binding,	34	30	0.0076881	0.0224273
GO:0002706~regulation of lymphocyte mediated immunity,	7	6	0.0076957	0.0027786
GO:0000808~origin recognition complex,	2	2	0.00774657	0.000396944
GO:0006563~L-serine metabolic process,	2	2	0.00774657	0.000396944
GO:0008278~cohesin complex,	2	2	0.00774657	0.000396944
GO:0016653~oxidoreductase activity,	2	2	0.00774657	0.000396944
GO:0010551~regulation of specific transcription from RNA polymerase II promoter,	10	8	0.00840134	0.00466409
GO:0010843~promoter binding,	7	6	0.00850001	0.00282822
GO:0070302~regulation of stress-activated protein kinase signaling pathway,	8	7	0.00852847	0.00342364
GO:0048584~positive regulation of response to stimulus,	20	18	0.00866601	0.0117098
GO:0007090~regulation of S phase of mitotic cell cycle,	3	2	0.00881443	0.000793887
GO:0032088~negative regulation of NF-kappaB transcription factor activity,	3	2	0.00881443	0.000793887
GO:0018108~peptidyl-tyrosine phosphorylation,	6	5	0.00891985	0.00228243
hsa05200:Pathways in cancer,	26	23	0.0089508	0.0163243
GO:0051960~regulation of nervous system development,	17	15	0.00928972	0.00957626
GO:0046822~regulation of nucleocytoplasmic transport,	7	6	0.00936562	0.00287784
GO:0008361~regulation of cell size,	18	16	0.0094114	0.0103205
GO:0060284~regulation of cell development,	18	16	0.0094114	0.0103205
GO:0019900~kinase binding,	16	14	0.00955723	0.00888161
hsa04060:Cytokine-cytokine receptor interaction,	22	20	0.00968368	0.0133472
GO:0010604~positive regulation of macromolecule metabolic process,	58	54	0.00987928	0.0429195

## Sheet: CDKN2A_HN_Normal
GO and KEGG	Found	Expected	p	µ
GO:0006350~transcription,	172	120	2.58946e-11	0.103999
GO:0003677~DNA binding,	177	131	1.85602e-09	0.114171
GO:0045449~regulation of transcription,	193	145	2.20616e-09	0.127717
GO:0008270~zinc ion binding,	171	129	1.35986e-08	0.112385
GO:0046914~transition metal ion binding,	194	154	1.20107e-07	0.135655
GO:0046872~metal ion binding,	270	224	1.51519e-07	0.203037
GO:0043169~cation binding,	270	226	3.37953e-07	0.204922
GO:0043167~ion binding,	273	229	3.93132e-07	0.207998
GO:0006355~regulation of transcription,	131	102	1.17532e-06	0.0867322
GO:0051252~regulation of RNA metabolic process,	133	104	1.42739e-06	0.0887169
GO:0031252~cell leading edge,	21	11	3.22121e-06	0.00689689
GO:0030856~regulation of epithelial cell differentiation,	8	4	2.55018e-05	0.00148854
GO:0051592~response to calcium ion,	11	6	3.95399e-05	0.00282822
GO:0030036~actin cytoskeleton organization,	26	17	4.27153e-05	0.0112633
hsa04520:Adherens junction,	13	7	4.50644e-05	0.00382058
GO:0016605~PML body,	8	4	5.2756e-05	0.00163739
GO:0030029~actin filament-based process,	26	18	0.000120452	0.0120075
GO:0070259~tyrosyl-DNA phosphodiesterase activity,	2	1	0.000150801	9.92359e-05
hsa04530:Tight junction,	17	11	0.000186232	0.0066488
GO:0001726~ruffle,	11	7	0.00020149	0.00337402
GO:0060090~molecular adaptor activity,	11	7	0.00020149	0.00337402
GO:0042995~cell projection,	56	44	0.000242058	0.0346829
GO:0019001~guanyl nucleotide binding,	35	26	0.000270275	0.0189541
GO:0032561~guanyl ribonucleotide binding,	35	26	0.000270275	0.0189541
GO:0004112~cyclic-nucleotide phosphodiesterase activity,	6	3	0.000301588	0.00124045
GO:0005525~GTP binding,	34	26	0.000320448	0.0184083
GO:0043627~response to estrogen stimulus,	14	9	0.000330684	0.00520988
GO:0005912~adherens junction,	18	12	0.000384703	0.00769078
GO:0008022~protein C-terminus binding,	17	12	0.000399138	0.00709537
GO:0000079~regulation of cyclin-dependent protein kinase activity,	9	6	0.000461609	0.00267937
GO:0032355~response to estradiol stimulus,	9	6	0.000461609	0.00267937
GO:0007242~intracellular signaling cascade,	89	76	0.000472653	0.0627667
GO:0016999~antibiotic metabolic process,	2	1	0.000490528	0.000148854
GO:0017000~antibiotic biosynthetic process,	2	1	0.000490528	0.000148854
GO:0046582~Rap GTPase activator activity,	2	1	0.000490528	0.000148854
GO:0008093~cytoskeletal adaptor activity,	4	2	0.00054185	0.000645033
GO:0003014~renal system process,	6	4	0.000587265	0.0013893
GO:0048660~regulation of smooth muscle cell proliferation,	8	5	0.000596	0.00228243
GO:0007016~cytoskeletal anchoring at plasma membrane,	3	2	0.000750996	0.000396944
GO:0030857~negative regulation of epithelial cell differentiation,	3	2	0.000750996	0.000396944
GO:0030863~cortical cytoskeleton,	8	5	0.000801735	0.00238166
GO:0007264~small GTPase mediated signal transduction,	28	22	0.000848133	0.0150839
GO:0030228~lipoprotein receptor activity,	4	2	0.00102208	0.000744269
GO:0030027~lamellipodium,	10	7	0.0010459	0.00352287
GO:0048661~positive regulation of smooth muscle cell proliferation,	6	4	0.00105509	0.00153816
GO:0005938~cell cortex,	16	12	0.00113446	0.00714498
GO:0019838~growth factor binding,	13	9	0.00117871	0.00530912
GO:0000182~rDNA binding,	1	0	0.00118989	4.96179e-05
GO:0008445~D-aspartate oxidase activity,	1	0	0.00118989	4.96179e-05
GO:0015922~aspartate oxidase activity,	1	0	0.00118989	4.96179e-05
GO:0048203~vesicle targeting,	1	0	0.00118989	4.96179e-05
GO:0050758~regulation of thymidylate synthase biosynthetic process,	1	0	0.00118989	4.96179e-05
GO:0050760~negative regulation of thymidylate synthase biosynthetic process,	1	0	0.00118989	4.96179e-05
GO:0060197~cloacal septation,	1	0	0.00118989	4.96179e-05
GO:0019898~extrinsic to membrane,	40	33	0.00120552	0.0244616
GO:0003684~damaged DNA binding,	8	5	0.00121542	0.00253052
GO:0070161~anchoring junction,	18	14	0.00128657	0.00853429
GO:0032403~protein complex binding,	20	15	0.0012867	0.00987397
GO:0008081~phosphoric diester hydrolase activity,	11	8	0.00138241	0.00421753
GO:0003924~GTPase activity,	21	16	0.00138329	0.0106182
GO:0001655~urogenital system development,	13	10	0.00151893	0.00545797
GO:0003690~double-stranded DNA binding,	12	9	0.00154157	0.00486256
hsa04110:Cell cycle,	14	10	0.00158535	0.00610301
GO:0051726~regulation of cell cycle,	29	23	0.00165601	0.0165228
GO:0042127~regulation of cell proliferation,	58	50	0.00176031	0.0394463
GO:0016192~vesicle-mediated transport,	45	38	0.00182053	0.0289769
GO:0045597~positive regulation of cell differentiation,	22	17	0.00182059	0.011561
GO:0002699~positive regulation of immune effector process,	7	5	0.00185936	0.00218319
GO:0048593~camera-type eye morphogenesis,	7	5	0.00185936	0.00218319
hsa03040:Spliceosome,	14	11	0.00199045	0.00625186
GO:0006573~valine metabolic process,	2	1	0.0021101	0.00024809
GO:0045647~negative regulation of erythrocyte differentiation,	2	1	0.0021101	0.00024809
hsa00534:Heparan sulfate biosynthesis,	5	3	0.00212844	0.00129007
GO:0002089~lens morphogenesis in camera-type eye,	3	2	0.00238868	0.000545797
GO:0006595~polyamine metabolic process,	3	2	0.00238868	0.000545797
GO:0045089~positive regulation of innate immune response,	7	5	0.00243687	0.00228243
GO:0010941~regulation of cell death,	59	51	0.00245616	0.0408852
hsa04115:p53 signaling pathway,	9	7	0.0025162	0.00337402
GO:0005544~calcium-dependent phospholipid binding,	5	3	0.00256154	0.00133968
GO:0032535~regulation of cellular component size,	24	20	0.00273211	0.0133968
GO:0042981~regulation of apoptosis,	58	51	0.00285471	0.0403394
hsa05130:Pathogenic Escherichia coli infection,	8	6	0.00286128	0.00287784
GO:0009967~positive regulation of signal transduction,	26	21	0.00290738	0.014935
hsa04510:Focal adhesion,	19	15	0.00302387	0.00992359
GO:0002260~lymphocyte homeostasis,	5	4	0.00305762	0.0013893
GO:0008156~negative regulation of DNA replication,	5	4	0.00305762	0.0013893
GO:0044448~cell cortex part,	10	8	0.00315206	0.00406867
GO:0030041~actin filament polymerization,	3	2	0.00325444	0.000595415
GO:0045616~regulation of keratinocyte differentiation,	3	2	0.00325444	0.000595415
GO:0019904~protein domain specific binding,	28	23	0.00328106	0.0165724
GO:0043067~regulation of programmed cell death,	58	51	0.00350656	0.0407363
GO:0016055~Wnt receptor signaling pathway,	14	11	0.00350882	0.0066488
GO:0002922~positive regulation of humoral immune response,	2	1	0.00351523	0.000297708
GO:0002925~positive regulation of humoral immune response mediated by circulating immunoglobulin,	2	1	0.00351523	0.000297708
GO:0008154~actin polymerization or depolymerization,	4	3	0.00352173	0.000992359
GO:0016799~hydrolase activity,	4	3	0.00352173	0.000992359
GO:0016323~basolateral plasma membrane,	19	16	0.00355668	0.0100724
GO:0001822~kidney development,	11	9	0.00367102	0.00476332
GO:0030031~cell projection assembly,	10	8	0.00376559	0.00416791
GO:0005681~spliceosome,	14	11	0.00400899	0.00674804
GO:0050839~cell adhesion molecule binding,	5	4	0.00426042	0.00148854
GO:0046626~regulation of insulin receptor signaling pathway,	4	3	0.00431806	0.00104198
GO:0051017~actin filament bundle formation,	4	3	0.00431806	0.00104198
GO:0003875~ADP-ribosylarginine hydrolase activity,	1	1	0.00460592	9.92359e-05
GO:0003884~D-amino-acid oxidase activity,	1	1	0.00460592	9.92359e-05
GO:0004109~coproporphyrinogen oxidase activity,	1	1	0.00460592	9.92359e-05
GO:0005592~collagen type XI,	1	1	0.00460592	9.92359e-05
GO:0007499~ectoderm and mesoderm interaction,	1	1	0.00460592	9.92359e-05
GO:0021831~embryonic olfactory bulb interneuron precursor migration,	1	1	0.00460592	9.92359e-05
GO:0022028~tangential migration from the subventricular zone to the olfactory bulb,	1	1	0.00460592	9.92359e-05
GO:0031146~SCF-dependent proteasomal ubiquitin-dependent protein catabolic process,	1	1	0.00460592	9.92359e-05
GO:0031507~heterochromatin formation,	1	1	0.00460592	9.92359e-05
GO:0031508~centromeric heterochromatin formation,	1	1	0.00460592	9.92359e-05
GO:0048807~female genitalia morphogenesis,	1	1	0.00460592	9.92359e-05
GO:0051725~protein amino acid de-ADP-ribosylation,	1	1	0.00460592	9.92359e-05
GO:0070828~heterochromatin organization,	1	1	0.00460592	9.92359e-05
GO:0048545~response to steroid hormone stimulus,	18	15	0.00469562	0.00962588
GO:0002703~regulation of leukocyte mediated immunity,	8	6	0.00486005	0.00312593
GO:0010942~positive regulation of cell death,	34	30	0.00486389	0.0217327
GO:0031981~nuclear lumen,	94	86	0.00489896	0.0725414
GO:0006897~endocytosis,	20	17	0.00497726	0.0111144
GO:0010324~membrane invagination,	20	17	0.00497726	0.0111144
GO:0051059~NF-kappaB binding,	5	4	0.00497817	0.00153816
GO:0008624~induction of apoptosis by extracellular signals,	12	10	0.00506272	0.00560683
GO:0019059~initiation of viral infection,	4	3	0.005235	0.00109159
GO:0051693~actin filament capping,	4	3	0.005235	0.00109159
GO:0002923~regulation of humoral immune response mediated by circulating immunoglobulin,	2	1	0.005382	0.000347326
GO:0006101~citrate metabolic process,	2	1	0.005382	0.000347326
GO:0032689~negative regulation of interferon-gamma production,	2	1	0.005382	0.000347326
GO:0048786~presynaptic active zone,	2	1	0.005382	0.000347326
GO:0030528~transcription regulator activity,	96	89	0.00549435	0.0746254
GO:0005925~focal adhesion,	11	9	0.00584224	0.00506103
GO:0050954~sensory perception of mechanical stimulus,	11	9	0.00584224	0.00506103
GO:0032271~regulation of protein polymerization,	8	6	0.00591057	0.00322517
GO:0000075~cell cycle checkpoint,	10	8	0.00619466	0.00446561
GO:0019216~regulation of lipid metabolic process,	12	10	0.0062373	0.00575568
GO:0007093~mitotic cell cycle checkpoint,	6	5	0.00630339	0.00213357
GO:0006260~DNA replication,	17	14	0.00653478	0.00922894
hsa04670:Leukocyte transendothelial migration,	12	10	0.00667373	0.0058053
GO:0007569~cell aging,	5	4	0.00667411	0.00163739
GO:0042476~odontogenesis,	7	6	0.00694998	0.00272899
GO:0043065~positive regulation of apoptosis,	33	29	0.00700745	0.0214846
GO:0065003~macromolecular complex assembly,	48	43	0.00703143	0.0337402
GO:0004697~protein kinase C activity,	3	2	0.00707606	0.000744269
GO:0005811~lipid particle,	3	2	0.00707606	0.000744269
GO:0045604~regulation of epidermal cell differentiation,	3	2	0.00707606	0.000744269
GO:0046627~negative regulation of insulin receptor signaling pathway,	3	2	0.00707606	0.000744269
GO:0046847~filopodium assembly,	3	2	0.00707606	0.000744269
GO:0060042~retina morphogenesis in camera-type eye,	3	2	0.00707606	0.000744269
hsa04810:Regulation of actin cytoskeleton,	19	16	0.0071825	0.0107671
GO:0007010~cytoskeleton organization,	33	29	0.0072392	0.0215342
GO:0030695~GTPase regulator activity,	31	27	0.00723972	0.0199464
GO:0001725~stress fiber,	4	3	0.00746714	0.00119083
GO:0030835~negative regulation of actin filament depolymerization,	4	3	0.00746714	0.00119083
GO:0031202~RNA splicing factor activity,	4	3	0.00746714	0.00119083
GO:0051052~regulation of DNA metabolic process,	12	10	0.00761914	0.00590454
hsa03410:Base excision repair,	5	4	0.00766334	0.00168701
GO:0045088~regulation of innate immune response,	7	6	0.0076957	0.0027786
GO:0043068~positive regulation of programmed cell death,	33	29	0.00772189	0.0216334
GO:0005689~U12-dependent spliceosome,	2	2	0.00774657	0.000396944
GO:0030177~positive regulation of Wnt receptor signaling pathway,	2	2	0.00774657	0.000396944
GO:0033523~histone H2B ubiquitination,	2	2	0.00774657	0.000396944
GO:0034984~cellular response to DNA damage stimulus,	2	2	0.00774657	0.000396944
GO:0046965~retinoid X receptor binding,	2	2	0.00774657	0.000396944
GO:0005924~cell-substrate adherens junction,	11	9	0.00778257	0.0052595
hsa05120:Epithelial cell signaling in Helicobacter pylori infection,	8	7	0.00780432	0.00337402
GO:0033554~cellular response to stress,	41	37	0.00800193	0.028183
GO:0048592~eye morphogenesis,	8	7	0.00852847	0.00342364
GO:0006974~response to DNA damage stimulus,	29	26	0.00853149	0.0186067
GO:0001657~ureteric bud development,	5	4	0.00875403	0.00173663
GO:0005913~cell-cell adherens junction,	5	4	0.00875403	0.00173663
GO:0060041~retina development in camera-type eye,	5	4	0.00875403	0.00173663
GO:0006040~amino sugar metabolic process,	4	3	0.0088	0.00124045
GO:0030532~small nuclear ribonucleoprotein complex,	4	3	0.0088	0.00124045
GO:0032273~positive regulation of protein polymerization,	4	3	0.0088	0.00124045
GO:0043195~terminal button,	4	3	0.0088	0.00124045
GO:0045669~positive regulation of osteoblast differentiation,	4	3	0.0088	0.00124045
GO:0050680~negative regulation of epithelial cell proliferation,	4	3	0.0088	0.00124045
GO:0005247~voltage-gated chloride channel activity,	3	2	0.00881443	0.000793887
GO:0006833~water transport,	3	2	0.00881443	0.000793887
GO:0030035~microspike assembly,	3	2	0.00881443	0.000793887
GO:0030111~regulation of Wnt receptor signaling pathway,	6	5	0.00891985	0.00228243
GO:0043933~macromolecular complex subunit organization,	50	46	0.0092864	0.035973
GO:0007229~integrin-mediated signaling pathway,	8	7	0.00930248	0.00347326
GO:0010720~positive regulation of cell development,	8	7	0.00930248	0.00347326
GO:0008064~regulation of actin polymerization or depolymerization,	7	6	0.00936562	0.00287784
GO:0051094~positive regulation of developmental process,	23	20	0.00953608	0.0140915
GO:0005543~phospholipid binding,	16	14	0.00955723	0.00888161
GO:0030674~protein binding,	10	9	0.00971143	0.00476332
GO:0060589~nucleoside-triphosphatase regulator activity,	31	28	0.00973821	0.020393
GO:0042254~ribosome biogenesis,	12	10	0.00982538	0.00610301
GO:0005902~microvillus,	5	4	0.00995155	0.00178625

## Sheet: CDKN2A_HN_Tumor
GO and KEGG	Found	Expected	p	µ
GO:0006260~DNA replication,	51	14	1.11022e-16	0.00922894
GO:0006259~DNA metabolic process,	97	33	1.11022e-16	0.0249082
GO:0006281~DNA repair,	54	21	1.11022e-16	0.0141907
GO:0006974~response to DNA damage stimulus,	64	26	1.11022e-16	0.0186067
GO:0044427~chromosomal part,	65	27	1.11022e-16	0.0194502
GO:0007049~cell cycle,	101	49	1.11022e-16	0.0389005
GO:0022403~cell cycle phase,	65	28	7.77156e-16	0.0207403
GO:0022402~cell cycle process,	77	37	3.33067e-15	0.0282822
GO:0005694~chromosome,	68	31	3.55271e-15	0.023122
GO:0033554~cellular response to stress,	73	37	1.86406e-13	0.028183
GO:0000279~M phase,	52	23	4.13225e-13	0.0165228
GO:0000278~mitotic cell cycle,	53	26	8.59279e-12	0.0185075
GO:0031981~nuclear lumen,	131	86	3.43217e-11	0.0725414
GO:0005654~nucleoplasm,	90	55	2.03493e-10	0.0444577
GO:0070013~intracellular organelle lumen,	149	104	2.97921e-10	0.0890146
GO:0048285~organelle fission,	37	17	4.01023e-10	0.0115114
GO:0000280~nuclear division,	36	17	4.83123e-10	0.0110648
GO:0007067~mitosis,	36	17	4.83123e-10	0.0110648
GO:0043233~organelle lumen,	150	106	7.60219e-10	0.0910489
GO:0000087~M phase of mitotic cell cycle,	36	17	7.74166e-10	0.0112633
GO:0031974~membrane-enclosed lumen,	151	108	1.5091e-09	0.0927856
GO:0000775~chromosome,	25	11	2.54616e-09	0.00625186
GO:0043228~non-membrane-bounded organelle,	192	146	4.63377e-09	0.128114
GO:0043232~intracellular non-membrane-bounded organelle,	192	146	4.63377e-09	0.128114
GO:0000793~condensed chromosome,	25	11	4.76729e-09	0.00645033
GO:0006289~nucleotide-excision repair,	16	6	5.06453e-09	0.00272899
GO:0051301~cell division,	40	21	1.03339e-08	0.0147365
GO:0006261~DNA-dependent DNA replication,	16	6	1.089e-08	0.00287784
hsa04110:Cell cycle,	23	10	2.89821e-08	0.00610301
GO:0051276~chromosome organization,	54	33	3.90636e-08	0.0243128
GO:0000779~condensed chromosome,	16	7	8.38126e-08	0.0033244
GO:0003677~DNA binding,	169	131	1.04347e-07	0.114171
GO:0006270~DNA replication initiation,	8	2	1.64402e-07	0.000793887
hsa03410:Base excision repair,	11	4	2.24319e-07	0.00168701
GO:0000777~condensed chromosome kinetochore,	13	6	2.43773e-06	0.00292746
hsa03430:Mismatch repair,	8	3	3.16941e-06	0.00114121
hsa03420:Nucleotide excision repair,	11	5	3.95994e-06	0.00223281
GO:0005739~mitochondrion,	87	65	4.34193e-06	0.0532897
GO:0044454~nuclear chromosome part,	19	10	5.35631e-06	0.00605339
GO:0051329~interphase of mitotic cell cycle,	17	9	6.69201e-06	0.00511065
GO:0051325~interphase,	17	9	9.78564e-06	0.0052595
GO:0006284~base-excision repair,	8	3	1.12635e-05	0.00133968
GO:0000228~nuclear chromosome,	22	13	1.20877e-05	0.00808772
GO:0000776~kinetochore,	14	7	1.29187e-05	0.0038702
GO:0015630~microtubule cytoskeleton,	51	36	1.39548e-05	0.0274387
GO:0004518~nuclease activity,	21	12	1.69782e-05	0.00769078
GO:0007059~chromosome segregation,	14	8	2.28313e-05	0.00406867
GO:0070469~respiratory chain,	12	6	3.22301e-05	0.00322517
GO:0003697~single-stranded DNA binding,	11	6	3.34304e-05	0.0027786
GO:0005746~mitochondrial respiratory chain,	11	6	3.34304e-05	0.0027786
GO:0004519~endonuclease activity,	15	9	3.7213e-05	0.00476332
hsa00240:Pyrimidine metabolism,	15	9	4.19808e-05	0.00481294
GO:0051726~regulation of cell cycle,	34	23	4.24064e-05	0.0165228
GO:0031967~organelle envelope,	53	39	4.52276e-05	0.0302173
GO:0031975~envelope,	53	39	4.91839e-05	0.0303166
GO:0000785~chromatin,	24	16	5.08315e-05	0.0101221
GO:0006325~chromatin organization,	37	26	6.35294e-05	0.0189541
GO:0005681~spliceosome,	18	11	7.60587e-05	0.00674804
GO:0006310~DNA recombination,	15	9	8.36135e-05	0.00511065
GO:0005819~spindle,	19	12	9.28349e-05	0.00744269
GO:0005813~centrosome,	25	17	0.000106376	0.0112633
GO:0005815~microtubule organizing center,	27	19	0.000125864	0.0127022
GO:0019987~negative regulation of anti-apoptosis,	3	1	0.000128859	0.00024809
GO:0007051~spindle organization,	9	5	0.000131826	0.00228243
GO:0007126~meiosis,	14	9	0.000179132	0.00491218
GO:0051327~M phase of meiotic cell cycle,	14	9	0.000179132	0.00491218
GO:0008380~RNA splicing,	29	21	0.000189378	0.0143892
GO:0008283~cell proliferation,	39	29	0.000189702	0.0214846
GO:0043566~structure-specific DNA binding,	18	12	0.000202127	0.00729384
GO:0051321~meiotic cell cycle,	14	9	0.000221015	0.00501141
GO:0009070~serine family amino acid biosynthetic process,	4	2	0.000254887	0.000545797
GO:0006308~DNA catabolic process,	10	6	0.000266304	0.00297708
GO:0003684~damaged DNA binding,	9	5	0.000297168	0.00253052
GO:0009166~nucleotide catabolic process,	9	5	0.000297168	0.00253052
GO:0000080~G1 phase of mitotic cell cycle,	5	3	0.000326406	0.000893123
GO:0032392~DNA geometric change,	5	3	0.000326406	0.000893123
GO:0032508~DNA duplex unwinding,	5	3	0.000326406	0.000893123
GO:0009411~response to UV,	10	6	0.000349747	0.00307631
GO:0006396~RNA processing,	46	36	0.000362128	0.0274883
GO:0019866~organelle inner membrane,	30	22	0.000364111	0.0156793
GO:0048037~cofactor binding,	25	18	0.000404514	0.0123052
GO:0006323~DNA packaging,	15	10	0.000447553	0.00595415
GO:0005743~mitochondrial inner membrane,	28	21	0.000483036	0.0145381
GO:0004860~protein kinase inhibitor activity,	7	4	0.000525513	0.00178625
GO:0005747~mitochondrial respiratory chain complex I,	7	4	0.000525513	0.00178625
GO:0006120~mitochondrial electron transport,	7	4	0.000525513	0.00178625
GO:0030964~NADH dehydrogenase complex,	7	4	0.000525513	0.00178625
GO:0045271~respiratory chain complex I,	7	4	0.000525513	0.00178625
GO:0031966~mitochondrial membrane,	34	26	0.000535816	0.0189541
GO:0019901~protein kinase binding,	17	12	0.000547251	0.00729384
GO:0006397~mRNA processing,	30	23	0.000574303	0.0161258
hsa03440:Homologous recombination,	6	4	0.000587265	0.0013893
GO:0003954~NADH dehydrogenase activity,	7	4	0.000626872	0.00183586
GO:0019210~kinase inhibitor activity,	7	4	0.000626872	0.00183586
GO:0042773~ATP synthesis coupled electron transport,	8	5	0.000692657	0.00233204
GO:0042775~mitochondrial ATP synthesis coupled electron transport,	8	5	0.000692657	0.00233204
GO:0051318~G1 phase,	5	3	0.00072667	0.00104198
GO:0044265~cellular macromolecule catabolic process,	55	45	0.000748133	0.0355761
GO:0006563~L-serine metabolic process,	3	2	0.000750996	0.000396944
GO:0008278~cohesin complex,	3	2	0.000750996	0.000396944
GO:0032404~mismatch repair complex binding,	3	2	0.000750996	0.000396944
GO:0070652~HAUS complex,	3	2	0.000750996	0.000396944
GO:0006268~DNA unwinding during replication,	4	2	0.000753745	0.000694651
GO:0019206~nucleoside kinase activity,	4	2	0.000753745	0.000694651
GO:0034655~nucleobase,	9	6	0.00079213	0.00287784
GO:0034656~nucleobase,	9	6	0.00079213	0.00287784
GO:0007050~cell cycle arrest,	13	9	0.000826357	0.00511065
GO:0008094~DNA-dependent ATPase activity,	9	6	0.000899717	0.00292746
GO:0050662~coenzyme binding,	19	14	0.000909176	0.00893123
GO:0055114~oxidation reduction,	49	40	0.000945891	0.0311601
GO:0006333~chromatin assembly or disassembly,	15	11	0.00102768	0.00645033
GO:0000375~RNA splicing,	17	13	0.00106199	0.0077404
GO:0000377~RNA splicing,	17	13	0.00106199	0.0077404
GO:0000398~nuclear mRNA splicing,	17	13	0.00106199	0.0077404
GO:0007019~microtubule depolymerization,	2	1	0.00112074	0.000198472
GO:0008612~peptidyl-lysine modification to hypusine,	2	1	0.00112074	0.000198472
GO:0046516~hypusine metabolic process,	2	1	0.00112074	0.000198472
GO:0051261~protein depolymerization,	2	1	0.00112074	0.000198472
GO:0000182~rDNA binding,	1	0	0.00118989	4.96179e-05
GO:0004085~butyryl-CoA dehydrogenase activity,	1	0	0.00118989	4.96179e-05
GO:0005461~UDP-glucuronic acid transmembrane transporter activity,	1	0	0.00118989	4.96179e-05
GO:0005463~UDP-N-acetylgalactosamine transmembrane transporter activity,	1	0	0.00118989	4.96179e-05
GO:0009399~nitrogen fixation,	1	0	0.00118989	4.96179e-05
GO:0015789~UDP-N-acetylgalactosamine transport,	1	0	0.00118989	4.96179e-05
GO:0030372~high molecular weight B cell growth factor receptor binding,	1	0	0.00118989	4.96179e-05
GO:0034038~deoxyhypusine synthase activity,	1	0	0.00118989	4.96179e-05
GO:0046203~spermidine catabolic process,	1	0	0.00118989	4.96179e-05
GO:0050983~spermidine catabolic process to deoxyhypusine,	1	0	0.00118989	4.96179e-05
GO:0000118~histone deacetylase complex,	7	5	0.00120108	0.00203434
GO:0034728~nucleosome organization,	12	9	0.00128834	0.00476332
GO:0003995~acyl-CoA dehydrogenase activity,	4	2	0.00135549	0.000793887
GO:0009066~aspartate family amino acid metabolic process,	5	3	0.00143006	0.00119083
GO:0006195~purine nucleotide catabolic process,	6	4	0.0015024	0.00163739
GO:0009057~macromolecule catabolic process,	57	49	0.00150921	0.0383547
GO:0045926~negative regulation of growth,	13	10	0.00151893	0.00545797
GO:0005740~mitochondrial envelope,	34	28	0.00155346	0.0201945
GO:0016655~oxidoreductase activity,	7	5	0.00161434	0.00213357
GO:0006334~nucleosome assembly,	11	8	0.00167329	0.00431676
GO:0006103~2-oxoglutarate metabolic process,	3	2	0.00169611	0.000496179
GO:0005874~microtubule,	25	20	0.00172471	0.0136449
GO:0042288~MHC class I protein binding,	4	3	0.00176293	0.000843505
GO:0008629~induction of apoptosis by intracellular signals,	8	6	0.00178638	0.00267937
GO:0044429~mitochondrial part,	45	38	0.00182053	0.0289769
GO:0045333~cellular respiration,	11	8	0.00183658	0.00436638
GO:0005635~nuclear envelope,	20	16	0.00193564	0.0102213
GO:0046700~heterocycle catabolic process,	10	7	0.00196294	0.00382058
hsa05220:Chronic myeloid leukemia,	10	7	0.00196294	0.00382058
hsa03040:Spliceosome,	14	11	0.00199045	0.00625186
GO:0022904~respiratory electron transport chain,	8	6	0.00201835	0.00272899
GO:0004448~isocitrate dehydrogenase activity,	2	1	0.0021101	0.00024809
GO:0006063~uronic acid metabolic process,	2	1	0.0021101	0.00024809
GO:0006102~isocitrate metabolic process,	2	1	0.0021101	0.00024809
GO:0019585~glucuronate metabolic process,	2	1	0.0021101	0.00024809
GO:0032407~MutSalpha complex binding,	2	1	0.0021101	0.00024809
GO:0004437~inositol or phosphatidylinositol phosphatase activity,	5	3	0.00212844	0.00129007
GO:0000075~cell cycle checkpoint,	11	8	0.00220245	0.00446561
GO:0031497~chromatin assembly,	11	8	0.00220245	0.00446561
GO:0051225~spindle assembly,	4	3	0.00225355	0.000893123
GO:0044455~mitochondrial membrane part,	13	10	0.00226614	0.00570606
hsa05223:Non-small cell lung cancer,	8	6	0.00227372	0.0027786
GO:0000070~mitotic sister chromatid segregation,	6	4	0.00243538	0.00178625
hsa00051:Fructose and mannose metabolism,	6	4	0.00243538	0.00178625
hsa04115:p53 signaling pathway,	9	7	0.0025162	0.00337402
GO:0044430~cytoskeletal part,	66	58	0.00258569	0.0468393
GO:0016071~mRNA metabolic process,	31	26	0.00259643	0.0185571
GO:0009309~amine biosynthetic process,	10	7	0.00262151	0.00396944
GO:0030308~negative regulation of cell growth,	11	8	0.0026258	0.00456485
GO:0044270~nitrogen compound catabolic process,	9	7	0.00278816	0.00342364
GO:0000819~sister chromatid segregation,	6	4	0.00282909	0.00183586
GO:0006220~pyrimidine nucleotide metabolic process,	6	4	0.00282909	0.00183586
GO:0008156~negative regulation of DNA replication,	5	4	0.00305762	0.0013893
GO:0000166~nucleotide binding,	139	128	0.00308581	0.111442
GO:0065004~protein-DNA complex assembly,	11	8	0.00311306	0.00466409
GO:0052548~regulation of endopeptidase activity,	10	8	0.00315206	0.00406867
GO:0000226~microtubule cytoskeleton organization,	15	12	0.00321543	0.00724422
GO:0030742~GTP-dependent protein binding,	3	2	0.00325444	0.000595415
GO:0016585~chromatin remodeling complex,	9	7	0.00340238	0.00352287
GO:0016568~chromatin modification,	24	20	0.00344152	0.0136449
GO:0006729~tetrahydrobiopterin biosynthetic process,	2	1	0.00351523	0.000297708
GO:0007089~traversing start control point of mitotic cell cycle,	2	1	0.00351523	0.000297708
GO:0016889~endodeoxyribonuclease activity,	2	1	0.00351523	0.000297708
GO:0016799~hydrolase activity,	4	3	0.00352173	0.000992359
GO:0033261~regulation of S phase,	4	3	0.00352173	0.000992359
GO:0000794~condensed nuclear chromosome,	7	5	0.00355617	0.00243128
GO:0009314~response to radiation,	19	16	0.00355668	0.0100724
GO:0010212~response to ionizing radiation,	8	6	0.0035627	0.00297708
GO:0015980~energy derivation by oxidation of organic compounds,	14	11	0.00375209	0.00669842
GO:0008652~cellular amino acid biosynthetic process,	7	5	0.00400635	0.0024809
GO:0016054~organic acid catabolic process,	12	10	0.00407251	0.00545797
GO:0046395~carboxylic acid catabolic process,	12	10	0.00407251	0.00545797
GO:0003690~double-stranded DNA binding,	11	9	0.00430683	0.00486256
GO:0006555~methionine metabolic process,	3	2	0.0043124	0.000645033
GO:0016581~NuRD complex,	3	2	0.0043124	0.000645033
GO:0031109~microtubule polymerization or depolymerization,	3	2	0.0043124	0.000645033
GO:0009146~purine nucleoside triphosphate catabolic process,	4	3	0.00431806	0.00104198
GO:0031418~L-ascorbic acid binding,	4	3	0.00431806	0.00104198
GO:0006302~double-strand break repair,	8	6	0.00439241	0.00307631
GO:0052547~regulation of peptidase activity,	10	8	0.00447097	0.00426714
GO:0019900~kinase binding,	17	14	0.00448382	0.00888161
GO:0006518~peptide metabolic process,	7	5	0.00449925	0.00253052
GO:0003998~acylphosphatase activity,	1	1	0.00460592	9.92359e-05
GO:0004438~phosphatidylinositol-3-phosphatase activity,	1	1	0.00460592	9.92359e-05
GO:0004466~long-chain-acyl-CoA dehydrogenase activity,	1	1	0.00460592	9.92359e-05
GO:0006598~polyamine catabolic process,	1	1	0.00460592	9.92359e-05
GO:0008124~4-alpha-hydroxytetrahydrobiopterin dehydratase activity,	1	1	0.00460592	9.92359e-05
GO:0030892~mitotic cohesin complex,	1	1	0.00460592	9.92359e-05
GO:0045872~positive regulation of rhodopsin gene expression,	1	1	0.00460592	9.92359e-05
GO:0045792~negative regulation of cell size,	11	9	0.00465626	0.00491218
GO:0005730~nucleolus,	50	45	0.00494014	0.0347326
GO:0051186~cofactor metabolic process,	18	15	0.00494975	0.0096755
GO:0005876~spindle microtubule,	5	4	0.00497817	0.00153816
GO:0016814~hydrolase activity,	5	4	0.00497817	0.00153816
hsa04114:Oocyte meiosis,	12	10	0.00506272	0.00560683
GO:0045449~regulation of transcription,	155	145	0.0050989	0.127717
GO:0000718~nucleotide-excision repair,	4	3	0.005235	0.00109159
GO:0004520~endodeoxyribonuclease activity,	4	3	0.005235	0.00109159
GO:0031985~Golgi cisterna,	4	3	0.005235	0.00109159
GO:0042287~MHC protein binding,	4	3	0.005235	0.00109159
GO:0006275~regulation of DNA replication,	8	6	0.00536545	0.00317555
GO:0000780~condensed nuclear chromosome,	2	1	0.005382	0.000347326
GO:0003688~DNA replication origin binding,	2	1	0.005382	0.000347326
GO:0006101~citrate metabolic process,	2	1	0.005382	0.000347326
GO:0046146~tetrahydrobiopterin metabolic process,	2	1	0.005382	0.000347326
GO:0060037~pharyngeal system development,	2	1	0.005382	0.000347326
GO:0016863~intramolecular oxidoreductase activity,	3	2	0.00558062	0.000694651
GO:0007346~regulation of mitotic cell cycle,	15	12	0.00560431	0.00769078
GO:0004527~exonuclease activity,	7	6	0.00562352	0.00262975
GO:0051297~centrosome organization,	5	4	0.00578089	0.00158777
GO:0043933~macromolecular complex subunit organization,	51	46	0.006113	0.035973
GO:0019899~enzyme binding,	39	35	0.00615445	0.026099
GO:0000096~sulfur amino acid metabolic process,	4	3	0.0062817	0.00114121
GO:0010332~response to gamma radiation,	4	3	0.0062817	0.00114121
GO:0019201~nucleotide kinase activity,	4	3	0.0062817	0.00114121
GO:0005875~microtubule associated complex,	11	9	0.00628679	0.00511065
GO:0007127~meiosis I,	6	5	0.00630339	0.00213357
GO:0030529~ribonucleoprotein complex,	38	34	0.00640207	0.0253548
GO:0016702~oxidoreductase activity,	8	6	0.00649742	0.00327478
GO:0032993~protein-DNA complex,	10	8	0.00669789	0.00451523
GO:0022900~electron transport chain,	11	9	0.00675767	0.00516027
GO:0044451~nucleoplasm part,	41	37	0.00695206	0.0279349
GO:0043281~regulation of caspase activity,	9	7	0.00700474	0.00391982
GO:0006544~glycine metabolic process,	3	2	0.00707606	0.000744269
GO:0019205~nucleobase,	6	5	0.00710176	0.00218319
GO:0016701~oxidoreductase activity,	8	7	0.00712799	0.0033244
GO:0019941~modification-dependent protein catabolic process,	41	37	0.00735719	0.0280341
GO:0043632~modification-dependent macromolecule catabolic process,	41	37	0.00735719	0.0280341
GO:0009143~nucleoside triphosphate catabolic process,	4	3	0.00746714	0.00119083
GO:0031984~organelle subcompartment,	4	3	0.00746714	0.00119083
GO:0016779~nucleotidyltransferase activity,	12	10	0.00761914	0.00590454
GO:0000287~magnesium ion binding,	34	30	0.0076881	0.0224273
GO:0000808~origin recognition complex,	2	2	0.00774657	0.000396944
GO:0005689~U12-dependent spliceosome,	2	2	0.00774657	0.000396944
GO:0006734~NADH metabolic process,	2	2	0.00774657	0.000396944
GO:0012507~ER to Golgi transport vesicle membrane,	2	2	0.00774657	0.000396944
GO:0030127~COPII vesicle coat,	2	2	0.00774657	0.000396944
GO:0033363~secretory granule organization,	2	2	0.00774657	0.000396944
GO:0045132~meiotic chromosome segregation,	2	2	0.00774657	0.000396944
GO:0046965~retinoid X receptor binding,	2	2	0.00774657	0.000396944
GO:0006839~mitochondrial transport,	8	7	0.00852847	0.00342364
GO:0007017~microtubule-based process,	21	18	0.0086378	0.0124541
GO:0004536~deoxyribonuclease activity,	5	4	0.00875403	0.00173663
GO:0031023~microtubule organizing center organization,	5	4	0.00875403	0.00173663
GO:0000062~acyl-CoA binding,	3	2	0.00881443	0.000793887
GO:0009081~branched chain family amino acid metabolic process,	3	2	0.00881443	0.000793887
GO:0032088~negative regulation of NF-kappaB transcription factor activity,	3	2	0.00881443	0.000793887
GO:0003682~chromatin binding,	14	12	0.00936726	0.00744269
GO:0015031~protein transport,	52	48	0.00970847	0.0377593
GO:0051188~cofactor biosynthetic process,	10	9	0.00971143	0.00476332
GO:0016570~histone modification,	12	10	0.00982538	0.00610301
GO:0006732~coenzyme metabolic process,	14	12	0.00990115	0.00749231
