# Supplementary material for: Analysis of RNA expression of normal and cancer tissues reveals high correlation of COP9 gene expression with respiratory chain complex components
Source: BMC Genomics. 2016 Dec 1;17:983. doi: 10.1186/s12864-016-3313-y (PMC5131501; doi:10.1186/s12864-016-3313-y)
Supplement: Additional file 5: Table S12. — GO and KEGG pathways over-represented by COPS5 expression correlation in the two major anatomical sites in the head and neck (oral cavity and tongue). (XLSX 57 kb) [file 12864_2016_3313_MOESM5_ESM.xlsx]

## Sheet: Oral_Cavity_Normal
GO and KEGG	Found	Expected	p	µ
hsa00190:Oxidative phosphorylation,	42	10	1.11022e-16	0.00575568
GO:0044455~mitochondrial membrane part,	35	10	1.11022e-16	0.00570606
GO:0005743~mitochondrial inner membrane,	59	21	1.11022e-16	0.0145381
GO:0019866~organelle inner membrane,	59	22	1.11022e-16	0.0156793
GO:0044429~mitochondrial part,	99	38	1.11022e-16	0.0289769
GO:0031966~mitochondrial membrane,	65	26	1.11022e-16	0.0189541
GO:0005739~mitochondrion,	161	65	1.11022e-16	0.0532897
GO:0005740~mitochondrial envelope,	69	28	1.11022e-16	0.0201945
GO:0006091~generation of precursor metabolites and energy,	55	22	2.22045e-16	0.0149846
GO:0031967~organelle envelope,	83	39	2.22045e-16	0.0302173
GO:0031975~envelope,	83	39	2.22045e-16	0.0303166
GO:0070469~respiratory chain,	25	6	1.44329e-15	0.00322517
GO:0006119~oxidative phosphorylation,	28	8	6.10623e-15	0.004416
GO:0030529~ribonucleoprotein complex,	71	34	9.76996e-15	0.0253548
GO:0022900~electron transport chain,	29	9	4.59632e-14	0.00516027
GO:0005840~ribosome,	41	16	5.14033e-14	0.0102213
GO:0031974~membrane-enclosed lumen,	165	108	2.39142e-13	0.0927856
GO:0070013~intracellular organelle lumen,	159	104	4.92495e-13	0.0890146
GO:0003735~structural constituent of ribosome,	34	13	9.53793e-13	0.00793887
GO:0000313~organellar ribosome,	19	5	1.2722e-12	0.00238166
GO:0005761~mitochondrial ribosome,	19	5	1.2722e-12	0.00238166
GO:0005746~mitochondrial respiratory chain,	20	6	2.47891e-12	0.0027786
GO:0043233~organelle lumen,	159	106	2.87192e-12	0.0910489
GO:0015980~energy derivation by oxidation of organic compounds,	30	11	5.70211e-12	0.00669842
GO:0045333~cellular respiration,	24	8	8.04457e-12	0.00436638
GO:0031090~organelle membrane,	107	66	1.34806e-11	0.0539843
GO:0016655~oxidoreductase activity,	17	5	1.55018e-11	0.00213357
GO:0015078~hydrogen ion transmembrane transporter activity,	23	8	2.36722e-11	0.00421753
GO:0042773~ATP synthesis coupled electron transport,	17	5	6.39538e-11	0.00233204
GO:0042775~mitochondrial ATP synthesis coupled electron transport,	17	5	6.39538e-11	0.00233204
GO:0005759~mitochondrial matrix,	38	17	6.97304e-11	0.0113129
GO:0031980~mitochondrial lumen,	38	17	6.97304e-11	0.0113129
GO:0015077~monovalent inorganic cation transmembrane transporter activity,	24	9	9.17901e-11	0.00491218
GO:0022904~respiratory electron transport chain,	18	6	1.05209e-10	0.00272899
GO:0003954~NADH dehydrogenase activity,	15	4	1.29336e-10	0.00183586
GO:0006412~translation,	46	23	1.6547e-10	0.0160266
GO:0033279~ribosomal subunit,	26	11	6.75864e-10	0.00630148
GO:0045259~proton-transporting ATP synthase complex,	11	3	7.2241e-10	0.000992359
GO:0005747~mitochondrial respiratory chain complex I,	14	4	7.98537e-10	0.00178625
GO:0006120~mitochondrial electron transport,	14	4	7.98537e-10	0.00178625
GO:0030964~NADH dehydrogenase complex,	14	4	7.98537e-10	0.00178625
GO:0045271~respiratory chain complex I,	14	4	7.98537e-10	0.00178625
GO:0000314~organellar small ribosomal subunit,	10	3	3.04889e-09	0.000893123
GO:0005753~mitochondrial proton-transporting ATP synthase complex,	10	3	3.04889e-09	0.000893123
GO:0005763~mitochondrial small ribosomal subunit,	10	3	3.04889e-09	0.000893123
GO:0016651~oxidoreductase activity,	19	7	3.43082e-09	0.00377096
GO:0015935~small ribosomal subunit,	17	6	4.69958e-09	0.00307631
GO:0044265~cellular macromolecule catabolic process,	71	45	2.69037e-08	0.0355761
GO:0019941~modification-dependent protein catabolic process,	60	37	2.76476e-08	0.0280341
GO:0043632~modification-dependent macromolecule catabolic process,	60	37	2.76476e-08	0.0280341
GO:0022890~inorganic cation transmembrane transporter activity,	25	12	4.64593e-08	0.00724422
GO:0051603~proteolysis involved in cellular protein catabolic process,	61	38	5.78203e-08	0.0293242
GO:0031981~nuclear lumen,	119	86	6.17478e-08	0.0725414
GO:0044257~cellular protein catabolic process,	61	39	6.88208e-08	0.0294731
GO:0016469~proton-transporting two-sector ATPase complex,	13	5	7.90619e-08	0.00218319
GO:0030163~protein catabolic process,	62	40	9.21472e-08	0.0304158
GO:0009057~macromolecule catabolic process,	73	49	1.09921e-07	0.0383547
GO:0043228~non-membrane-bounded organelle,	181	146	7.62867e-07	0.128114
GO:0043232~intracellular non-membrane-bounded organelle,	181	146	7.62867e-07	0.128114
GO:0006818~hydrogen transport,	14	6	8.51667e-07	0.00307631
GO:0015985~energy coupled proton transport,	11	4	9.30129e-07	0.0019351
GO:0015986~ATP synthesis coupled proton transport,	11	4	9.30129e-07	0.0019351
GO:0008180~signalosome,	6	2	9.36019e-07	0.000496179
GO:0006511~ubiquitin-dependent protein catabolic process,	30	17	1.33761e-06	0.011561
GO:0009142~nucleoside triphosphate biosynthetic process,	18	9	1.51881e-06	0.00506103
GO:0005654~nucleoplasm,	77	55	1.86016e-06	0.0444577
GO:0044451~nucleoplasm part,	54	37	2.69893e-06	0.0279349
GO:0015992~proton transport,	13	6	2.94831e-06	0.00297708
GO:0003723~RNA binding,	65	46	3.12905e-06	0.0360722
GO:0004129~cytochrome-c oxidase activity,	8	3	3.16941e-06	0.00114121
GO:0015002~heme-copper terminal oxidase activity,	8	3	3.16941e-06	0.00114121
GO:0016675~oxidoreductase activity,	8	3	3.16941e-06	0.00114121
GO:0016676~oxidoreductase activity,	8	3	3.16941e-06	0.00114121
GO:0006754~ATP biosynthetic process,	16	8	3.31294e-06	0.00436638
GO:0055114~oxidation reduction,	58	40	3.8301e-06	0.0311601
GO:0009141~nucleoside triphosphate metabolic process,	20	11	3.93346e-06	0.00645033
GO:0009145~purine nucleoside triphosphate biosynthetic process,	17	9	3.93703e-06	0.00491218
GO:0070647~protein modification by small protein conjugation or removal,	22	13	7.42974e-06	0.00783963
GO:0034220~ion transmembrane transport,	11	5	7.51275e-06	0.00238166
GO:0046034~ATP metabolic process,	17	9	7.60821e-06	0.00516027
GO:0009206~purine ribonucleoside triphosphate biosynthetic process,	16	9	1.30997e-05	0.00486256
GO:0009201~ribonucleoside triphosphate biosynthetic process,	16	9	1.48757e-05	0.00491218
GO:0000125~PCAF complex,	4	1	1.50864e-05	0.000297708
GO:0051443~positive regulation of ubiquitin-protein ligase activity,	13	7	1.62581e-05	0.00347326
GO:0031396~regulation of protein ubiquitination,	16	9	1.68633e-05	0.00496179
GO:0009144~purine nucleoside triphosphate metabolic process,	18	10	1.82777e-05	0.00605339
GO:0016071~mRNA metabolic process,	38	26	1.88257e-05	0.0185571
GO:0046933~hydrogen ion transporting ATP synthase activity,	6	2	1.94434e-05	0.000793887
GO:0046961~proton-transporting ATPase activity,	7	3	2.55197e-05	0.00114121
GO:0051351~positive regulation of ligase activity,	13	7	2.55615e-05	0.00362211
GO:0031398~positive regulation of protein ubiquitination,	14	8	2.99435e-05	0.00416791
GO:0016568~chromatin modification,	30	20	3.25635e-05	0.0136449
GO:0009205~purine ribonucleoside triphosphate metabolic process,	17	10	3.50653e-05	0.0058053
GO:0009199~ribonucleoside triphosphate metabolic process,	17	10	3.90527e-05	0.00585492
GO:0032446~protein modification by small protein conjugation,	18	11	4.24175e-05	0.00645033
GO:0051437~positive regulation of ubiquitin-protein ligase activity during mitotic cell cycle,	12	7	5.06627e-05	0.00337402
GO:0051438~regulation of ubiquitin-protein ligase activity,	13	7	5.16149e-05	0.0038702
GO:0000104~succinate dehydrogenase activity,	3	1	5.48931e-05	0.000198472
GO:0006396~RNA processing,	49	36	5.60423e-05	0.0274883
GO:0051186~cofactor metabolic process,	23	15	6.67251e-05	0.0096755
GO:0010498~proteasomal protein catabolic process,	15	9	7.48359e-05	0.00506103
GO:0043161~proteasomal ubiquitin-dependent protein catabolic process,	15	9	7.48359e-05	0.00506103
GO:0051340~regulation of ligase activity,	13	8	7.65128e-05	0.00401905
GO:0051439~regulation of ubiquitin-protein ligase activity during mitotic cell cycle,	12	7	7.76549e-05	0.00352287
GO:0009260~ribonucleotide biosynthetic process,	17	11	8.01603e-05	0.00620224
GO:0006366~transcription from RNA polymerase II promoter,	26	18	8.06131e-05	0.0117098
GO:0009060~aerobic respiration,	8	4	8.21144e-05	0.00173663
GO:0005198~structural molecule activity,	52	39	9.15958e-05	0.0303166
GO:0006732~coenzyme metabolic process,	19	12	0.000101302	0.00749231
GO:0019829~cation-transporting ATPase activity,	8	4	0.000101304	0.00178625
GO:0006351~transcription,	30	21	0.000107329	0.0145877
GO:0051291~protein heterooligomerization,	10	6	0.000108904	0.00267937
GO:0031397~negative regulation of protein ubiquitination,	12	7	0.000116309	0.00367173
GO:0006914~autophagy,	8	4	0.000124115	0.00183586
GO:0009152~purine ribonucleotide biosynthetic process,	16	10	0.000124268	0.00585492
GO:0006325~chromatin organization,	36	26	0.000132754	0.0189541
GO:0031145~anaphase-promoting complex-dependent proteasomal ubiquitin-dependent protein catabolic process,	11	6	0.000133952	0.00322517
GO:0051436~negative regulation of ubiquitin-protein ligase activity during mitotic cell cycle,	11	6	0.000133952	0.00322517
GO:0032774~RNA biosynthetic process,	30	21	0.000135647	0.0147861
GO:0051352~negative regulation of ligase activity,	11	7	0.000176326	0.0033244
GO:0051444~negative regulation of ubiquitin-protein ligase activity,	11	7	0.000176326	0.0033244
GO:0006099~tricarboxylic acid cycle,	6	3	0.000183122	0.00114121
GO:0046356~acetyl-CoA catabolic process,	6	3	0.000183122	0.00114121
GO:0006368~RNA elongation from RNA polymerase II promoter,	9	5	0.000217412	0.00243128
GO:0009259~ribonucleotide metabolic process,	18	12	0.000219701	0.00734346
GO:0006164~purine nucleotide biosynthetic process,	18	12	0.000238599	0.00739307
GO:0009165~nucleotide biosynthetic process,	21	15	0.000243689	0.00927856
GO:0000123~histone acetyltransferase complex,	9	5	0.000254687	0.0024809
GO:0003712~transcription cofactor activity,	34	25	0.000263841	0.0182098
GO:0006397~mRNA processing,	31	23	0.000277435	0.0161258
GO:0009150~purine ribonucleotide metabolic process,	17	11	0.000287084	0.00689689
GO:0016585~chromatin remodeling complex,	11	7	0.000296119	0.00352287
GO:0016251~general RNA polymerase II transcription factor activity,	9	5	0.000297168	0.00253052
GO:0051187~cofactor catabolic process,	7	4	0.00029795	0.00163739
GO:0000502~proteasome complex,	10	6	0.000305635	0.00302669
GO:0019787~small conjugating protein ligase activity,	19	13	0.000315374	0.00818696
GO:0000315~organellar large ribosomal subunit,	5	3	0.000326406	0.000893123
GO:0005762~mitochondrial large ribosomal subunit,	5	3	0.000326406	0.000893123
GO:0016574~histone ubiquitination,	5	3	0.000326406	0.000893123
GO:0003713~transcription coactivator activity,	23	16	0.000337596	0.0108167
GO:0016567~protein ubiquitination,	15	10	0.000341643	0.0058053
GO:0006354~RNA elongation,	9	5	0.000345411	0.00258013
GO:0009109~coenzyme catabolic process,	6	3	0.00038042	0.00129007
GO:0034404~nucleobase,	21	15	0.000397337	0.00962588
GO:0034654~nucleobase,	21	15	0.000397337	0.00962588
GO:0008380~RNA splicing,	28	21	0.000411452	0.0143892
GO:0006383~transcription from RNA polymerase III promoter,	5	3	0.000433104	0.000942741
hsa03050:Proteasome,	8	5	0.000435623	0.00218319
GO:0005869~dynactin complex,	3	1	0.000457748	0.000347326
hsa00130:Ubiquinone and other terpenoid-quinone biosynthesis,	3	1	0.000457748	0.000347326
GO:0034045~pre-autophagosomal structure membrane,	2	1	0.000490528	0.000148854
hsa04120:Ubiquitin mediated proteolysis,	16	11	0.000523714	0.0066488
GO:0042375~quinone cofactor metabolic process,	4	2	0.00054185	0.000645033
GO:0044271~nitrogen compound biosynthetic process,	30	23	0.000574303	0.0161258
GO:0006163~purine nucleotide metabolic process,	20	15	0.000601368	0.00927856
hsa03022:Basal transcription factors,	7	4	0.000626872	0.00183586
GO:0015934~large ribosomal subunit,	10	7	0.000658781	0.0033244
GO:0005730~nucleolus,	54	45	0.000727059	0.0347326
hsa03040:Spliceosome,	15	11	0.000745938	0.00625186
GO:0016573~histone acetylation,	8	5	0.000801735	0.00238166
GO:0005669~transcription factor TFIID complex,	5	3	0.000921638	0.00109159
GO:0006367~transcription initiation from RNA polymerase II promoter,	10	7	0.000934936	0.00347326
GO:0008134~transcription factor binding,	42	34	0.000996841	0.0257517
GO:0006084~acetyl-CoA metabolic process,	6	4	0.00105509	0.00153816
GO:0070461~SAGA-type complex,	5	3	0.00115455	0.00114121
GO:0005771~multivesicular body,	3	2	0.00115697	0.000446561
GO:0006513~protein monoubiquitination,	3	2	0.00115697	0.000446561
GO:0006743~ubiquinone metabolic process,	3	2	0.00115697	0.000446561
GO:0006744~ubiquinone biosynthetic process,	3	2	0.00115697	0.000446561
GO:0045426~quinone cofactor biosynthetic process,	3	2	0.00115697	0.000446561
GO:0015320~phosphate carrier activity,	1	0	0.00118989	4.96179e-05
GO:0015853~adenine transport,	1	0	0.00118989	4.96179e-05
GO:0030372~high molecular weight B cell growth factor receptor binding,	1	0	0.00118989	4.96179e-05
GO:0051538~3 iron,	1	0	0.00118989	4.96179e-05
GO:0000118~histone deacetylase complex,	7	5	0.00120108	0.00203434
GO:0017053~transcriptional repressor complex,	7	5	0.00120108	0.00203434
GO:0031970~organelle envelope lumen,	7	5	0.00120108	0.00203434
GO:0016591~DNA-directed RNA polymerase II,	11	8	0.00125345	0.00416791
GO:0007034~vacuolar transport,	6	4	0.00126332	0.00158777
hsa04260:Cardiac muscle contraction,	10	7	0.00130052	0.00362211
GO:0006473~protein amino acid acetylation,	8	5	0.00138641	0.00258013
GO:0006733~oxidoreduction coenzyme metabolic process,	8	5	0.00138641	0.00258013
GO:0042625~ATPase activity,	10	7	0.00144573	0.00367173
GO:0016881~acid-amino acid ligase activity,	20	15	0.00144959	0.00997321
GO:0016879~ligase activity,	22	17	0.00154913	0.0114121
GO:0016570~histone modification,	14	10	0.00158535	0.00610301
GO:0051537~2 iron,	4	3	0.00176293	0.000843505
GO:0031401~positive regulation of protein modification process,	19	15	0.00180877	0.00947703
GO:0051276~chromosome organization,	39	33	0.00190386	0.0243128
GO:0016887~ATPase activity,	29	24	0.00197179	0.0167212
hsa03010:Ribosome,	11	8	0.00201272	0.004416
GO:0005977~glycogen metabolic process,	6	4	0.00208524	0.00173663
GO:0000407~pre-autophagosomal structure,	2	1	0.0021101	0.00024809
GO:0030891~VCB complex,	2	1	0.0021101	0.00024809
GO:0070071~proton-transporting two-sector ATPase complex assembly,	2	1	0.0021101	0.00024809
GO:0035303~regulation of dephosphorylation,	5	3	0.00212844	0.00129007
GO:0016569~covalent chromatin modification,	14	11	0.00214327	0.00630148
GO:0000151~ubiquitin ligase complex,	11	8	0.00220245	0.00446561
GO:0033178~proton-transporting two-sector ATPase complex,	4	3	0.00225355	0.000893123
GO:0044450~microtubule organizing center part,	8	6	0.00227372	0.0027786
GO:0006073~cellular glucan metabolic process,	6	4	0.00243538	0.00178625
GO:0044042~glucan metabolic process,	6	4	0.00243538	0.00178625
GO:0000375~RNA splicing,	16	13	0.00257972	0.0077404
GO:0000377~RNA splicing,	16	13	0.00257972	0.0077404
GO:0000398~nuclear mRNA splicing,	16	13	0.00257972	0.0077404
GO:0005829~cytosol,	89	80	0.00270696	0.0666369
GO:0031400~negative regulation of protein modification process,	13	10	0.00284467	0.00585492
GO:0006508~proteolysis,	71	63	0.00302741	0.0514042
GO:0010608~posttranscriptional regulation of gene expression,	20	16	0.00316038	0.0106679
GO:0000226~microtubule cytoskeleton organization,	15	12	0.00321543	0.00724422
GO:0030914~STAGA complex,	3	2	0.00325444	0.000595415
GO:0005750~mitochondrial respiratory chain complex III,	2	1	0.00351523	0.000297708
GO:0006122~mitochondrial electron transport,	2	1	0.00351523	0.000297708
GO:0015851~nucleobase transport,	2	1	0.00351523	0.000297708
GO:0042769~DNA damage response,	2	1	0.00351523	0.000297708
GO:0043551~regulation of phosphoinositide 3-kinase activity,	2	1	0.00351523	0.000297708
GO:0043552~positive regulation of phosphoinositide 3-kinase activity,	2	1	0.00351523	0.000297708
GO:0045261~proton-transporting ATP synthase complex,	2	1	0.00351523	0.000297708
GO:0045275~respiratory chain complex III,	2	1	0.00351523	0.000297708
GO:0030010~establishment of cell polarity,	4	3	0.00352173	0.000992359
GO:0007163~establishment or maintenance of cell polarity,	7	5	0.00355617	0.00243128
GO:0043543~protein amino acid acylation,	8	6	0.0035627	0.00297708
GO:0010605~negative regulation of macromolecule metabolic process,	53	47	0.00358178	0.036618
GO:0006081~cellular aldehyde metabolic process,	5	4	0.00362208	0.00143892
GO:0030031~cell projection assembly,	10	8	0.00376559	0.00416791
GO:0015399~primary active transmembrane transporter activity,	13	10	0.00379934	0.00605339
GO:0015405~P-P-bond-hydrolysis-driven transmembrane transporter activity,	13	10	0.00379934	0.00605339
GO:0042626~ATPase activity,	12	10	0.00407251	0.00545797
GO:0006352~transcription initiation,	10	8	0.00410623	0.00421753
GO:0032268~regulation of cellular protein metabolic process,	37	32	0.00413594	0.0238662
GO:0043666~regulation of phosphoprotein phosphatase activity,	3	2	0.0043124	0.000645033
GO:0007030~Golgi organization,	4	3	0.00431806	0.00104198
GO:0043492~ATPase activity,	12	10	0.00438346	0.00550759
GO:0004647~phosphoserine phosphatase activity,	1	1	0.00460592	9.92359e-05
GO:0008574~plus-end-directed microtubule motor activity,	1	1	0.00460592	9.92359e-05
GO:0015993~molecular hydrogen transport,	1	1	0.00460592	9.92359e-05
GO:0016635~oxidoreductase activity,	1	1	0.00460592	9.92359e-05
GO:0045273~respiratory chain complex II,	1	1	0.00460592	9.92359e-05
GO:0050262~ribosylnicotinamide kinase activity,	1	1	0.00460592	9.92359e-05
GO:0016820~hydrolase activity,	12	10	0.00471326	0.00555721
GO:0005814~centriole,	5	4	0.00497817	0.00153816
GO:0000775~chromosome,	13	11	0.00499987	0.00625186
GO:0003711~transcription elongation regulator activity,	4	3	0.005235	0.00109159
GO:0000153~cytoplasmic ubiquitin ligase complex,	2	1	0.005382	0.000347326
GO:0004128~cytochrome-b5 reductase activity,	2	1	0.005382	0.000347326
GO:0032269~negative regulation of cellular protein metabolic process,	17	14	0.00557825	0.00908008
GO:0033276~transcription factor TFTC complex,	3	2	0.00558062	0.000694651
GO:0045182~translation regulator activity,	5	4	0.00578089	0.00158777
GO:0051297~centrosome organization,	5	4	0.00578089	0.00158777
GO:0006414~translational elongation,	11	9	0.00584224	0.00506103
GO:0044264~cellular polysaccharide metabolic process,	7	6	0.00626015	0.00267937
GO:0033059~cellular pigmentation,	4	3	0.0062817	0.00114121
GO:0006112~energy reserve metabolic process,	6	5	0.00630339	0.00213357
GO:0000776~kinetochore,	9	7	0.00643855	0.0038702
GO:0003702~RNA polymerase II transcription factor activity,	21	18	0.00695407	0.012206
GO:0005776~autophagic vacuole,	3	2	0.00707606	0.000744269
GO:0031461~cullin-RING ubiquitin ligase complex,	3	2	0.00707606	0.000744269
GO:0043489~RNA stabilization,	3	2	0.00707606	0.000744269
GO:0046847~filopodium assembly,	3	2	0.00707606	0.000744269
GO:0048255~mRNA stabilization,	3	2	0.00707606	0.000744269
GO:0004842~ubiquitin-protein ligase activity,	14	12	0.00745517	0.00724422
GO:0006512~ubiquitin cycle,	4	3	0.00746714	0.00119083
GO:0007049~cell cycle,	54	49	0.00746745	0.0389005
GO:0043021~ribonucleoprotein binding,	5	4	0.00766334	0.00168701
GO:0004017~adenylate kinase activity,	2	2	0.00774657	0.000396944
GO:0008121~ubiquinol-cytochrome-c reductase activity,	2	2	0.00774657	0.000396944
GO:0016624~oxidoreductase activity,	2	2	0.00774657	0.000396944
GO:0016653~oxidoreductase activity,	2	2	0.00774657	0.000396944
GO:0016681~oxidoreductase activity,	2	2	0.00774657	0.000396944
GO:0033363~secretory granule organization,	2	2	0.00774657	0.000396944
GO:0033523~histone H2B ubiquitination,	2	2	0.00774657	0.000396944
GO:0034984~cellular response to DNA damage stimulus,	2	2	0.00774657	0.000396944
GO:0048038~quinone binding,	2	2	0.00774657	0.000396944
GO:0051920~peroxiredoxin activity,	2	2	0.00774657	0.000396944
GO:0019207~kinase regulator activity,	10	8	0.00779994	0.00461447
GO:0009108~coenzyme biosynthetic process,	8	7	0.00780432	0.00337402
hsa00520:Amino sugar and nucleotide sugar metabolism,	6	5	0.00797267	0.00223281
GO:0051248~negative regulation of protein metabolic process,	17	15	0.00801308	0.00942741
GO:0022626~cytosolic ribosome,	9	8	0.00825208	0.00401905
GO:0007017~microtubule-based process,	21	18	0.0086378	0.0124541
GO:0005758~mitochondrial intermembrane space,	5	4	0.00875403	0.00173663
GO:0031023~microtubule organizing center organization,	5	4	0.00875403	0.00173663
GO:0004033~aldo-keto reductase activity,	3	2	0.00881443	0.000793887
GO:0006739~NADP metabolic process,	3	2	0.00881443	0.000793887
GO:0030035~microspike assembly,	3	2	0.00881443	0.000793887
GO:0048041~focal adhesion formation,	3	2	0.00881443	0.000793887
GO:0031399~regulation of protein modification process,	24	21	0.00900875	0.0147861
GO:0051188~cofactor biosynthetic process,	10	9	0.00971143	0.00476332
GO:0006793~phosphorus metabolic process,	64	59	0.00982358	0.0480798
GO:0006796~phosphate metabolic process,	64	59	0.00982358	0.0480798
GO:0032270~positive regulation of cellular protein metabolic process,	20	18	0.00987069	0.0118587
GO:0044445~cytosolic part,	14	12	0.00990115	0.00749231
GO:0031625~ubiquitin protein ligase binding,	5	4	0.00995155	0.00178625

## Sheet: Oral_Tongue_Normal
GO and KEGG	Found	Expected	p	µ
GO:0070469~respiratory chain,	31	6	1.11022e-16	0.00322517
GO:0045333~cellular respiration,	41	8	1.11022e-16	0.00436638
GO:0015980~energy derivation by oxidation of organic compounds,	52	11	1.11022e-16	0.00669842
GO:0043292~contractile fiber,	46	10	1.11022e-16	0.00600377
GO:0005746~mitochondrial respiratory chain,	27	6	1.11022e-16	0.0027786
GO:0030016~myofibril,	44	10	1.11022e-16	0.00550759
GO:0044455~mitochondrial membrane part,	44	10	1.11022e-16	0.00570606
GO:0044449~contractile fiber part,	43	10	1.11022e-16	0.00560683
GO:0030017~sarcomere,	38	9	1.11022e-16	0.00486256
GO:0022900~electron transport chain,	37	9	1.11022e-16	0.00516027
GO:0006091~generation of precursor metabolites and energy,	87	22	1.11022e-16	0.0149846
hsa00190:Oxidative phosphorylation,	39	10	1.11022e-16	0.00575568
GO:0006936~muscle contraction,	46	12	1.11022e-16	0.00749231
GO:0003012~muscle system process,	48	13	1.11022e-16	0.00823658
GO:0044429~mitochondrial part,	139	38	1.11022e-16	0.0289769
GO:0005743~mitochondrial inner membrane,	76	21	1.11022e-16	0.0145381
GO:0031966~mitochondrial membrane,	93	26	1.11022e-16	0.0189541
GO:0005740~mitochondrial envelope,	98	28	1.11022e-16	0.0201945
GO:0019866~organelle inner membrane,	77	22	1.11022e-16	0.0156793
GO:0005759~mitochondrial matrix,	57	17	1.11022e-16	0.0113129
GO:0031980~mitochondrial lumen,	57	17	1.11022e-16	0.0113129
GO:0005739~mitochondrion,	208	65	1.11022e-16	0.0532897
GO:0007517~muscle organ development,	51	16	1.11022e-16	0.0106679
GO:0031967~organelle envelope,	112	39	1.11022e-16	0.0302173
GO:0031975~envelope,	112	39	1.11022e-16	0.0303166
GO:0031090~organelle membrane,	127	66	1.11022e-16	0.0539843
GO:0022904~respiratory electron transport chain,	24	6	3.33067e-16	0.00272899
GO:0031674~I band,	24	6	3.33067e-16	0.00272899
GO:0006084~acetyl-CoA metabolic process,	19	4	4.44089e-16	0.00153816
GO:0006120~mitochondrial electron transport,	20	4	5.55112e-16	0.00178625
GO:0003954~NADH dehydrogenase activity,	20	4	9.99201e-16	0.00183586
GO:0015629~actin cytoskeleton,	50	20	1.88738e-15	0.0133968
GO:0006119~oxidative phosphorylation,	28	8	6.10623e-15	0.004416
GO:0030018~Z disc,	21	5	6.43929e-15	0.00228243
GO:0016651~oxidoreductase activity,	26	7	6.88338e-15	0.00377096
GO:0005747~mitochondrial respiratory chain complex I,	19	4	6.99441e-15	0.00178625
GO:0030964~NADH dehydrogenase complex,	19	4	6.99441e-15	0.00178625
GO:0045271~respiratory chain complex I,	19	4	6.99441e-15	0.00178625
GO:0006732~coenzyme metabolic process,	36	12	7.54952e-15	0.00749231
GO:0006099~tricarboxylic acid cycle,	16	3	7.99361e-15	0.00114121
GO:0046356~acetyl-CoA catabolic process,	16	3	7.99361e-15	0.00114121
GO:0016655~oxidoreductase activity,	20	5	1.76525e-14	0.00213357
GO:0009060~aerobic respiration,	18	4	4.92939e-14	0.00173663
GO:0009109~coenzyme catabolic process,	16	3	5.62883e-14	0.00129007
GO:0042773~ATP synthesis coupled electron transport,	20	5	9.4813e-14	0.00233204
GO:0042775~mitochondrial ATP synthesis coupled electron transport,	20	5	9.4813e-14	0.00233204
GO:0008307~structural constituent of muscle,	19	5	1.16129e-13	0.00208395
GO:0051186~cofactor metabolic process,	39	15	1.69975e-13	0.0096755
GO:0051187~cofactor catabolic process,	16	4	2.35001e-12	0.00163739
GO:0006941~striated muscle contraction,	18	5	5.34017e-12	0.00228243
GO:0055114~oxidation reduction,	74	40	7.68108e-12	0.0311601
GO:0006006~glucose metabolic process,	30	12	1.39634e-10	0.00764116
GO:0055001~muscle cell development,	18	6	1.41496e-10	0.0027786
GO:0016529~sarcoplasmic reticulum,	15	4	1.89307e-10	0.00188548
GO:0042692~muscle cell differentiation,	26	10	2.88163e-10	0.00605339
GO:0016528~sarcoplasm,	15	5	3.92533e-10	0.00198472
GO:0008092~cytoskeletal protein binding,	60	33	4.79422e-10	0.0250571
GO:0055002~striated muscle cell development,	16	5	2.23912e-09	0.00258013
GO:0050662~coenzyme binding,	30	14	5.25229e-09	0.00893123
GO:0005865~striated muscle thin filament,	9	2	7.04308e-09	0.000744269
GO:0048037~cofactor binding,	36	18	7.69006e-09	0.0123052
GO:0019318~hexose metabolic process,	31	15	8.12248e-09	0.00962588
GO:0006793~phosphorus metabolic process,	89	59	1.72951e-08	0.0480798
GO:0006796~phosphate metabolic process,	89	59	1.72951e-08	0.0480798
hsa00620:Pyruvate metabolism,	13	5	2.49566e-08	0.00198472
GO:0043648~dicarboxylic acid metabolic process,	12	4	2.85141e-08	0.00168701
GO:0003779~actin binding,	41	23	3.24202e-08	0.015977
GO:0010927~cellular component assembly involved in morphogenesis,	12	4	3.97294e-08	0.00173663
GO:0051146~striated muscle cell differentiation,	19	8	4.43774e-08	0.004416
GO:0016459~myosin complex,	16	6	5.48603e-08	0.00322517
GO:0005996~monosaccharide metabolic process,	32	17	6.52505e-08	0.0111144
GO:0042383~sarcolemma,	16	6	6.79407e-08	0.00327478
GO:0006096~glycolysis,	13	5	1.34557e-07	0.00228243
GO:0051287~NAD or NADH binding,	13	5	1.34557e-07	0.00228243
GO:0051188~cofactor biosynthetic process,	19	9	1.46239e-07	0.00476332
GO:0030239~myofibril assembly,	9	3	1.56103e-07	0.00104198
GO:0005856~cytoskeleton,	111	81	2.17023e-07	0.0679766
hsa04260:Cardiac muscle contraction,	16	7	2.73853e-07	0.00362211
GO:0009055~electron carrier activity,	30	16	2.81104e-07	0.0107175
GO:0014706~striated muscle tissue development,	21	10	3.04322e-07	0.00595415
GO:0044275~cellular carbohydrate catabolic process,	17	8	4.05865e-07	0.00416791
GO:0051536~iron-sulfur cluster binding,	13	5	4.55011e-07	0.00253052
GO:0051540~metal cluster binding,	13	5	4.55011e-07	0.00253052
GO:0006512~ubiquitin cycle,	9	3	5.19534e-07	0.00119083
GO:0009108~coenzyme biosynthetic process,	15	7	5.32583e-07	0.00337402
GO:0060537~muscle tissue development,	21	11	6.75349e-07	0.00625186
GO:0030315~T-tubule,	8	3	6.76682e-07	0.000942741
GO:0007005~mitochondrion organization,	22	11	7.34991e-07	0.00679766
GO:0006085~acetyl-CoA biosynthetic process,	5	1	7.39614e-07	0.000297708
hsa00640:Propanoate metabolism,	10	4	9.14766e-07	0.00158777
GO:0009150~purine ribonucleotide metabolic process,	22	11	9.35464e-07	0.00689689
GO:0046164~alcohol catabolic process,	16	7	9.43752e-07	0.00396944
hsa05414:Dilated cardiomyopathy,	17	8	1.06805e-06	0.00446561
GO:0005741~mitochondrial outer membrane,	17	8	1.24488e-06	0.00451523
GO:0016310~phosphorylation,	71	50	1.26134e-06	0.0394959
GO:0006007~glucose catabolic process,	13	6	1.64636e-06	0.00282822
GO:0031405~lipoic acid binding,	5	1	1.78825e-06	0.000347326
GO:0033017~sarcoplasmic reticulum membrane,	7	2	1.89502e-06	0.000793887
hsa00071:Fatty acid metabolism,	11	5	1.97887e-06	0.00208395
GO:0031032~actomyosin structure organization,	9	4	2.03344e-06	0.0013893
GO:0015078~hydrogen ion transmembrane transporter activity,	16	8	2.10608e-06	0.00421753
GO:0005977~glycogen metabolic process,	10	4	2.14485e-06	0.00173663
GO:0048747~muscle fiber development,	10	4	2.14485e-06	0.00173663
GO:0000104~succinate dehydrogenase activity,	4	1	2.15604e-06	0.000198472
GO:0014819~regulation of skeletal muscle contraction,	4	1	2.15604e-06	0.000198472
GO:0045254~pyruvate dehydrogenase complex,	4	1	2.15604e-06	0.000198472
GO:0006942~regulation of striated muscle contraction,	8	3	2.21954e-06	0.00109159
GO:0019320~hexose catabolic process,	14	7	2.59375e-06	0.00337402
GO:0009259~ribonucleotide metabolic process,	22	12	2.61637e-06	0.00734346
GO:0006073~cellular glucan metabolic process,	10	4	2.79675e-06	0.00178625
GO:0044042~glucan metabolic process,	10	4	2.79675e-06	0.00178625
GO:0051537~2 iron,	7	3	2.94721e-06	0.000843505
GO:0003009~skeletal muscle contraction,	6	2	3.07881e-06	0.000595415
hsa00280:Valine,	11	5	3.16223e-06	0.00218319
GO:0019217~regulation of fatty acid metabolic process,	12	5	3.17481e-06	0.00258013
GO:0046365~monosaccharide catabolic process,	14	7	3.65958e-06	0.00347326
GO:0006734~NADH metabolic process,	5	2	3.82068e-06	0.000396944
GO:0019867~outer membrane,	18	9	3.89149e-06	0.00540836
GO:0015077~monovalent inorganic cation transmembrane transporter activity,	17	9	3.93703e-06	0.00491218
GO:0005753~mitochondrial proton-transporting ATP synthase complex,	7	3	4.45839e-06	0.000893123
GO:0000166~nucleotide binding,	157	128	5.34303e-06	0.111442
GO:0030240~muscle thin filament assembly,	4	1	6.31585e-06	0.00024809
GO:0032982~myosin filament,	7	3	6.57984e-06	0.000942741
GO:0030554~adenyl nucleotide binding,	117	92	7.21931e-06	0.0782971
GO:0006743~ubiquinone metabolic process,	5	2	7.4273e-06	0.000446561
GO:0006744~ubiquinone biosynthetic process,	5	2	7.4273e-06	0.000446561
GO:0045426~quinone cofactor biosynthetic process,	5	2	7.4273e-06	0.000446561
GO:0031968~organelle outer membrane,	17	9	8.63552e-06	0.00520988
GO:0045259~proton-transporting ATP synthase complex,	7	3	9.49787e-06	0.000992359
GO:0009152~purine ribonucleotide biosynthetic process,	18	10	1.16453e-05	0.00585492
GO:0006090~pyruvate metabolic process,	10	5	1.16754e-05	0.00208395
GO:0016052~carbohydrate catabolic process,	17	9	1.25062e-05	0.00535874
GO:0006631~fatty acid metabolic process,	25	15	1.2601e-05	0.00987397
GO:0006163~purine nucleotide metabolic process,	24	15	1.26258e-05	0.00927856
GO:0009067~aspartate family amino acid biosynthetic process,	6	2	1.29151e-05	0.000744269
GO:0006103~2-oxoglutarate metabolic process,	5	2	1.3402e-05	0.000496179
GO:0006107~oxaloacetate metabolic process,	5	2	1.3402e-05	0.000496179
GO:0008180~signalosome,	5	2	1.3402e-05	0.000496179
GO:0001883~purine nucleoside binding,	117	94	1.40698e-05	0.0794879
GO:0010565~regulation of cellular ketone metabolic process,	12	6	1.4245e-05	0.00297708
GO:0006112~energy reserve metabolic process,	10	5	1.44679e-05	0.00213357
GO:0014866~skeletal myofibril assembly,	4	1	1.50864e-05	0.000297708
GO:0016012~sarcoglycan complex,	4	1	1.50864e-05	0.000297708
GO:0045261~proton-transporting ATP synthase complex,	4	1	1.50864e-05	0.000297708
GO:0006733~oxidoreduction coenzyme metabolic process,	11	5	1.64204e-05	0.00258013
GO:0019829~cation-transporting ATPase activity,	9	4	1.76342e-05	0.00178625
GO:0006086~acetyl-CoA biosynthetic process from pyruvate,	3	1	1.80649e-05	0.000148854
GO:0006106~fumarate metabolic process,	3	1	1.80649e-05	0.000148854
GO:0001882~nucleoside binding,	117	94	1.89291e-05	0.0800337
GO:0031672~A band,	6	2	1.94434e-05	0.000793887
GO:0046933~hydrogen ion transporting ATP synthase activity,	6	2	1.94434e-05	0.000793887
GO:0046320~regulation of fatty acid oxidation,	8	4	1.96348e-05	0.00143892
GO:0006937~regulation of muscle contraction,	13	7	2.20425e-05	0.00357249
GO:0044264~cellular polysaccharide metabolic process,	11	6	2.36226e-05	0.00267937
GO:0019941~modification-dependent protein catabolic process,	51	37	2.43616e-05	0.0280341
GO:0043632~modification-dependent macromolecule catabolic process,	51	37	2.43616e-05	0.0280341
GO:0009260~ribonucleotide biosynthetic process,	18	11	2.52888e-05	0.00620224
GO:0044057~regulation of system process,	33	22	2.53683e-05	0.0154312
GO:0017076~purine nucleotide binding,	134	111	2.66922e-05	0.095068
GO:0046034~ATP metabolic process,	16	9	2.73909e-05	0.00516027
GO:0006164~purine nucleotide biosynthetic process,	20	12	2.88859e-05	0.00739307
GO:0016011~dystroglycan complex,	4	1	3.1303e-05	0.000347326
GO:0031143~pseudopodium,	4	1	3.1303e-05	0.000347326
GO:0051489~regulation of filopodium assembly,	4	1	3.1303e-05	0.000347326
GO:0051491~positive regulation of filopodium assembly,	4	1	3.1303e-05	0.000347326
hsa00130:Ubiquinone and other terpenoid-quinone biosynthesis,	4	1	3.1303e-05	0.000347326
GO:0032559~adenyl ribonucleotide binding,	109	88	3.19301e-05	0.0743277
GO:0009295~nucleoid,	8	4	3.2793e-05	0.00153816
GO:0042645~mitochondrial nucleoid,	8	4	3.2793e-05	0.00153816
GO:0031072~heat shock protein binding,	13	7	3.41085e-05	0.00372135
GO:0009066~aspartate family amino acid metabolic process,	7	3	3.43548e-05	0.00119083
GO:0009205~purine ribonucleoside triphosphate metabolic process,	17	10	3.50653e-05	0.0058053
GO:0044430~cytoskeletal part,	75	58	3.51769e-05	0.0468393
GO:0045214~sarcomere organization,	5	2	3.68037e-05	0.000595415
GO:0005516~calmodulin binding,	19	12	3.68702e-05	0.00694651
GO:0009199~ribonucleoside triphosphate metabolic process,	17	10	3.90527e-05	0.00585492
GO:0051603~proteolysis involved in cellular protein catabolic process,	52	38	3.9853e-05	0.0293242
GO:0000314~organellar small ribosomal subunit,	6	3	4.07221e-05	0.000893123
GO:0005763~mitochondrial small ribosomal subunit,	6	3	4.07221e-05	0.000893123
GO:0006811~ion transport,	63	48	4.32608e-05	0.0377593
GO:0044257~cellular protein catabolic process,	52	39	4.53215e-05	0.0294731
GO:0051539~4 iron,	7	3	4.56115e-05	0.00124045
GO:0005524~ATP binding,	107	87	4.59346e-05	0.0733353
GO:0048738~cardiac muscle tissue development,	11	6	4.65941e-05	0.00287784
GO:0044265~cellular macromolecule catabolic process,	60	45	4.74621e-05	0.0355761
GO:0031970~organelle envelope lumen,	9	5	5.19527e-05	0.00203434
GO:0030163~protein catabolic process,	53	40	5.34555e-05	0.0304158
GO:0006531~aspartate metabolic process,	3	1	5.48931e-05	0.000198472
GO:0006533~aspartate catabolic process,	3	1	5.48931e-05	0.000198472
GO:0009203~ribonucleoside triphosphate catabolic process,	6	3	5.6979e-05	0.000942741
GO:0009207~purine ribonucleoside triphosphate catabolic process,	6	3	5.6979e-05	0.000942741
GO:0050879~multicellular organismal movement,	6	3	5.6979e-05	0.000942741
GO:0050881~musculoskeletal movement,	6	3	5.6979e-05	0.000942741
GO:0005523~tropomyosin binding,	5	2	5.70568e-05	0.000645033
GO:0042375~quinone cofactor metabolic process,	5	2	5.70568e-05	0.000645033
GO:0006839~mitochondrial transport,	12	7	5.85712e-05	0.00342364
GO:0005861~troponin complex,	4	2	5.85916e-05	0.000396944
GO:0046033~AMP metabolic process,	4	2	5.85916e-05	0.000396944
hsa00062:Fatty acid elongation in mitochondria,	4	2	5.85916e-05	0.000396944
GO:0009144~purine nucleoside triphosphate metabolic process,	17	10	5.93282e-05	0.00605339
GO:0009057~macromolecule catabolic process,	63	49	6.72903e-05	0.0383547
GO:0034637~cellular carbohydrate biosynthetic process,	12	7	6.75304e-05	0.00347326
GO:0055008~cardiac muscle tissue morphogenesis,	7	3	7.74484e-05	0.00133968
GO:0060415~muscle tissue morphogenesis,	7	3	7.74484e-05	0.00133968
GO:0004683~calmodulin-dependent protein kinase activity,	6	3	7.81951e-05	0.000992359
hsa00650:Butanoate metabolism,	8	4	8.21144e-05	0.00173663
GO:0006818~hydrogen transport,	11	6	8.68149e-05	0.00307631
GO:0032553~ribonucleotide binding,	126	106	9.93696e-05	0.0909993
GO:0032555~purine ribonucleotide binding,	126	106	9.93696e-05	0.0909993
GO:0031430~M band,	4	2	0.00010137	0.000446561
GO:0031432~titin binding,	4	2	0.00010137	0.000446561
GO:0009126~purine nucleoside monophosphate metabolic process,	6	3	0.000105451	0.00104198
GO:0009146~purine nucleoside triphosphate catabolic process,	6	3	0.000105451	0.00104198
GO:0009167~purine ribonucleoside monophosphate metabolic process,	6	3	0.000105451	0.00104198
GO:0006605~protein targeting,	24	16	0.000106193	0.0106182
hsa04020:Calcium signaling pathway,	21	14	0.000114886	0.00878238
GO:0006635~fatty acid beta-oxidation,	7	4	0.000125858	0.00143892
GO:0000275~mitochondrial proton-transporting ATP synthase complex,	3	1	0.000128859	0.00024809
GO:0001778~plasma membrane repair,	3	1	0.000128859	0.00024809
GO:0006167~AMP biosynthetic process,	3	1	0.000128859	0.00024809
GO:0033018~sarcoplasmic reticulum lumen,	3	1	0.000128859	0.00024809
GO:0009141~nucleoside triphosphate metabolic process,	17	11	0.000129407	0.00645033
hsa00410:beta-Alanine metabolism,	6	3	0.000139969	0.00109159
GO:0008016~regulation of heart contraction,	12	7	0.000150454	0.00377096
GO:0003010~voluntary skeletal muscle contraction,	2	1	0.000150801	9.92359e-05
GO:0003875~ADP-ribosylarginine hydrolase activity,	2	1	0.000150801	9.92359e-05
GO:0006532~aspartate biosynthetic process,	2	1	0.000150801	9.92359e-05
GO:0014721~twitch skeletal muscle contraction,	2	1	0.000150801	9.92359e-05
GO:0014724~regulation of twitch skeletal muscle contraction,	2	1	0.000150801	9.92359e-05
GO:0016635~oxidoreductase activity,	2	1	0.000150801	9.92359e-05
GO:0019550~glutamate catabolic process to aspartate,	2	1	0.000150801	9.92359e-05
GO:0019551~glutamate catabolic process to 2-oxoglutarate,	2	1	0.000150801	9.92359e-05
GO:0030060~L-malate dehydrogenase activity,	2	1	0.000150801	9.92359e-05
GO:0031444~slow-twitch skeletal muscle fiber contraction,	2	1	0.000150801	9.92359e-05
GO:0031446~regulation of fast-twitch skeletal muscle fiber contraction,	2	1	0.000150801	9.92359e-05
GO:0031448~positive regulation of fast-twitch skeletal muscle fiber contraction,	2	1	0.000150801	9.92359e-05
GO:0045252~oxoglutarate dehydrogenase complex,	2	1	0.000150801	9.92359e-05
GO:0045273~respiratory chain complex II,	2	1	0.000150801	9.92359e-05
GO:0051373~FATZ binding,	2	1	0.000150801	9.92359e-05
GO:0051725~protein amino acid de-ADP-ribosylation,	2	1	0.000150801	9.92359e-05
GO:0070080~titin Z domain binding,	2	1	0.000150801	9.92359e-05
GO:0006511~ubiquitin-dependent protein catabolic process,	25	17	0.00015908	0.011561
GO:0001504~neurotransmitter uptake,	4	2	0.000164828	0.000496179
GO:0010257~NADH dehydrogenase complex assembly,	4	2	0.000164828	0.000496179
GO:0032981~mitochondrial respiratory chain complex I assembly,	4	2	0.000164828	0.000496179
GO:0006200~ATP catabolic process,	5	2	0.000174985	0.000793887
GO:0006754~ATP biosynthetic process,	13	8	0.000178393	0.00436638
GO:0004129~cytochrome-c oxidase activity,	6	3	0.000183122	0.00114121
GO:0009154~purine ribonucleotide catabolic process,	6	3	0.000183122	0.00114121
GO:0015002~heme-copper terminal oxidase activity,	6	3	0.000183122	0.00114121
GO:0016675~oxidoreductase activity,	6	3	0.000183122	0.00114121
GO:0016676~oxidoreductase activity,	6	3	0.000183122	0.00114121
GO:0030048~actin filament-based movement,	6	3	0.000183122	0.00114121
GO:0046961~proton-transporting ATPase activity,	6	3	0.000183122	0.00114121
GO:0000313~organellar ribosome,	9	5	0.000184825	0.00238166
GO:0005761~mitochondrial ribosome,	9	5	0.000184825	0.00238166
GO:0034220~ion transmembrane transport,	9	5	0.000184825	0.00238166
GO:0022890~inorganic cation transmembrane transporter activity,	18	12	0.000185796	0.00724422
hsa00250:Alanine,	7	4	0.000196895	0.00153816
GO:0007010~cytoskeleton organization,	39	29	0.000198608	0.0215342
GO:0009143~nucleoside triphosphate catabolic process,	6	3	0.000236434	0.00119083
GO:0007026~negative regulation of microtubule depolymerization,	5	3	0.000241483	0.000843505
GO:0016010~dystrophin-associated glycoprotein complex,	5	3	0.000241483	0.000843505
GO:0031114~regulation of microtubule depolymerization,	5	3	0.000241483	0.000843505
GO:0055006~cardiac cell development,	4	2	0.000254887	0.000545797
GO:0055013~cardiac muscle cell development,	4	2	0.000254887	0.000545797
GO:0003857~3-hydroxyacyl-CoA dehydrogenase activity,	3	1	0.000256936	0.000297708
GO:0004300~enoyl-CoA hydratase activity,	3	1	0.000256936	0.000297708
GO:0009068~aspartate family amino acid catabolic process,	3	1	0.000256936	0.000297708
GO:0005884~actin filament,	8	5	0.000262777	0.00203434
GO:0015992~proton transport,	10	6	0.000266304	0.00297708
GO:0006812~cation transport,	46	36	0.000275816	0.027141
GO:0030029~actin filament-based process,	25	18	0.000281836	0.0120075
GO:0042802~identical protein binding,	52	41	0.000297947	0.0318547
GO:0009261~ribonucleotide catabolic process,	6	3	0.000301588	0.00124045
GO:0019674~NAD metabolic process,	6	3	0.000301588	0.00124045
GO:0043228~non-membrane-bounded organelle,	165	146	0.000315382	0.128114
GO:0043232~intracellular non-membrane-bounded organelle,	165	146	0.000315382	0.128114
GO:0031111~negative regulation of microtubule polymerization or depolymerization,	5	3	0.000326406	0.000893123
GO:0060491~regulation of cell projection assembly,	5	3	0.000326406	0.000893123
GO:0043244~regulation of protein complex disassembly,	9	5	0.000345411	0.00258013
GO:0016836~hydro-lyase activity,	8	5	0.000369891	0.00213357
GO:0070507~regulation of microtubule cytoskeleton organization,	8	5	0.000369891	0.00213357
GO:0032592~integral to mitochondrial membrane,	4	2	0.000378154	0.000595415
GO:0033108~mitochondrial respiratory chain complex assembly,	4	2	0.000378154	0.000595415
GO:0009161~ribonucleoside monophosphate metabolic process,	6	3	0.00038042	0.00129007
GO:0032432~actin filament bundle,	6	3	0.00038042	0.00129007
GO:0051289~protein homotetramerization,	6	3	0.00038042	0.00129007
GO:0042625~ATPase activity,	11	7	0.000426022	0.00367173
GO:0009127~purine nucleoside monophosphate biosynthetic process,	5	3	0.000433104	0.000942741
GO:0009168~purine ribonucleoside monophosphate biosynthetic process,	5	3	0.000433104	0.000942741
GO:0060048~cardiac muscle contraction,	5	3	0.000433104	0.000942741
GO:0005758~mitochondrial intermembrane space,	7	4	0.000437843	0.00173663
GO:0016051~carbohydrate biosynthetic process,	14	9	0.000441029	0.00535874
GO:0001676~long-chain fatty acid metabolic process,	3	1	0.000457748	0.000347326
GO:0042641~actomyosin,	6	3	0.000474928	0.00133968
GO:0051082~unfolded protein binding,	14	9	0.000484207	0.00540836
GO:0006457~protein folding,	19	14	0.000490446	0.00848467
GO:0000273~lipoic acid metabolic process,	2	1	0.000490528	0.000148854
GO:0004687~myosin light chain kinase activity,	2	1	0.000490528	0.000148854
GO:0004738~pyruvate dehydrogenase activity,	2	1	0.000490528	0.000148854
GO:0004829~threonine-tRNA ligase activity,	2	1	0.000490528	0.000148854
GO:0006435~threonyl-tRNA aminoacylation,	2	1	0.000490528	0.000148854
GO:0007525~somatic muscle development,	2	1	0.000490528	0.000148854
GO:0009106~lipoate metabolic process,	2	1	0.000490528	0.000148854
GO:0042396~phosphagen biosynthetic process,	2	1	0.000490528	0.000148854
GO:0045989~positive regulation of striated muscle contraction,	2	1	0.000490528	0.000148854
GO:0009206~purine ribonucleoside triphosphate biosynthetic process,	13	9	0.000514659	0.00486256
GO:0051493~regulation of cytoskeleton organization,	16	11	0.000523714	0.0066488
GO:0051494~negative regulation of cytoskeleton organization,	9	6	0.000530877	0.00272899
GO:0015399~primary active transmembrane transporter activity,	15	10	0.000532874	0.00605339
GO:0015405~P-P-bond-hydrolysis-driven transmembrane transporter activity,	15	10	0.000532874	0.00605339
GO:0005859~muscle myosin complex,	5	3	0.000565219	0.000992359
GO:0043531~ADP binding,	5	3	0.000565219	0.000992359
GO:0009145~purine nucleoside triphosphate biosynthetic process,	13	9	0.000567353	0.00491218
GO:0009201~ribonucleoside triphosphate biosynthetic process,	13	9	0.000567353	0.00491218
GO:0042391~regulation of membrane potential,	16	11	0.000568063	0.00669842
GO:0044271~nitrogen compound biosynthetic process,	30	23	0.000574303	0.0161258
GO:0007519~skeletal muscle tissue development,	10	6	0.000583432	0.00327478
GO:0060538~skeletal muscle organ development,	10	6	0.000583432	0.00327478
GO:0048741~skeletal muscle fiber development,	6	4	0.000587265	0.0013893
GO:0009165~nucleotide biosynthetic process,	20	15	0.000601368	0.00927856
GO:0009062~fatty acid catabolic process,	7	4	0.000626872	0.00183586
GO:0031974~membrane-enclosed lumen,	123	108	0.000650217	0.0927856
GO:0016879~ligase activity,	23	17	0.000705491	0.0114121
GO:0008308~voltage-gated anion channel activity,	5	3	0.00072667	0.00104198
GO:0006108~malate metabolic process,	3	2	0.000750996	0.000396944
GO:0016624~oxidoreductase activity,	3	2	0.000750996	0.000396944
GO:0009142~nucleoside triphosphate biosynthetic process,	13	9	0.000753734	0.00506103
GO:0002028~regulation of sodium ion transport,	4	2	0.000753745	0.000694651
GO:0005506~iron ion binding,	28	22	0.0008071	0.0150342
GO:0015985~energy coupled proton transport,	7	4	0.000876848	0.0019351
GO:0015986~ATP synthesis coupled proton transport,	7	4	0.000876848	0.0019351
GO:0051262~protein tetramerization,	7	4	0.000876848	0.0019351
GO:0016460~myosin II complex,	5	3	0.000921638	0.00109159
GO:0031594~neuromuscular junction,	5	3	0.000921638	0.00109159
GO:0050801~ion homeostasis,	35	28	0.000944888	0.0203434
GO:0034404~nucleobase,	20	15	0.000946337	0.00962588
GO:0034654~nucleobase,	20	15	0.000946337	0.00962588
GO:0005248~voltage-gated sodium channel activity,	4	2	0.00102208	0.000744269
GO:0034706~sodium channel complex,	4	2	0.00102208	0.000744269
hsa00630:Glyoxylate and dicarboxylate metabolism,	4	2	0.00102208	0.000744269
GO:0010639~negative regulation of organelle organization,	11	8	0.00102528	0.00406867
GO:0019395~fatty acid oxidation,	7	5	0.00102879	0.00198472
GO:0034440~lipid oxidation,	7	5	0.00102879	0.00198472
GO:0032886~regulation of microtubule-based process,	8	5	0.00106186	0.0024809
GO:0004111~creatine kinase activity,	2	1	0.00112074	0.000198472
GO:0005862~muscle thin filament tropomyosin,	2	1	0.00112074	0.000198472
GO:0010765~positive regulation of sodium ion transport,	2	1	0.00112074	0.000198472
GO:0031014~troponin T binding,	2	1	0.00112074	0.000198472
GO:0031305~integral to mitochondrial inner membrane,	2	1	0.00112074	0.000198472
GO:0042473~outer ear morphogenesis,	2	1	0.00112074	0.000198472
GO:0043457~regulation of cellular respiration,	2	1	0.00112074	0.000198472
GO:0031406~carboxylic acid binding,	16	12	0.00113446	0.00714498
GO:0009266~response to temperature stimulus,	11	8	0.00113462	0.00411829
GO:0003015~heart process,	5	3	0.00115455	0.00114121
GO:0006071~glycerol metabolic process,	5	3	0.00115455	0.00114121
GO:0060047~heart contraction,	5	3	0.00115455	0.00114121
GO:0006105~succinate metabolic process,	3	2	0.00115697	0.000446561
GO:0006599~phosphagen metabolic process,	3	2	0.00115697	0.000446561
GO:0006600~creatine metabolic process,	3	2	0.00115697	0.000446561
GO:0009086~methionine biosynthetic process,	3	2	0.00115697	0.000446561
GO:0030049~muscle filament sliding,	3	2	0.00115697	0.000446561
GO:0033275~actin-myosin filament sliding,	3	2	0.00115697	0.000446561
GO:0042135~neurotransmitter catabolic process,	3	2	0.00115697	0.000446561
GO:0046527~glucosyltransferase activity,	3	2	0.00115697	0.000446561
GO:0051205~protein insertion into membrane,	3	2	0.00115697	0.000446561
GO:0070252~actin-mediated cell contraction,	3	2	0.00115697	0.000446561
GO:0001401~mitochondrial sorting and assembly machinery complex,	1	0	0.00118989	4.96179e-05
GO:0001834~trophectodermal cell proliferation,	1	0	0.00118989	4.96179e-05
GO:0003990~acetylcholinesterase activity,	1	0	0.00118989	4.96179e-05
GO:0004148~dihydrolipoyl dehydrogenase activity,	1	0	0.00118989	4.96179e-05
GO:0005749~mitochondrial respiratory chain complex II,	1	0	0.00118989	4.96179e-05
GO:0005754~mitochondrial proton-transporting ATP synthase,	1	0	0.00118989	4.96179e-05
GO:0006603~phosphocreatine metabolic process,	1	0	0.00118989	4.96179e-05
GO:0006933~negative regulation of cell adhesion involved in substrate-bound cell migration,	1	0	0.00118989	4.96179e-05
GO:0008118~N-acetyllactosaminide alpha-2,	1	0	0.00118989	4.96179e-05
GO:0008741~ribulokinase activity,	1	0	0.00118989	4.96179e-05
GO:0008785~alkyl hydroperoxide reductase activity,	1	0	0.00118989	4.96179e-05
GO:0014852~regulation of skeletal muscle contraction by neural stimulation via neuromuscular junction,	1	0	0.00118989	4.96179e-05
GO:0014853~regulation of excitatory postsynaptic membrane potential involved in skeletal muscle contraction,	1	0	0.00118989	4.96179e-05
GO:0015140~malate transmembrane transporter activity,	1	0	0.00118989	4.96179e-05
GO:0015320~phosphate carrier activity,	1	0	0.00118989	4.96179e-05
GO:0015853~adenine transport,	1	0	0.00118989	4.96179e-05
GO:0015866~ADP transport,	1	0	0.00118989	4.96179e-05
GO:0030731~guanidinoacetate N-methyltransferase activity,	1	0	0.00118989	4.96179e-05
GO:0031275~regulation of lateral pseudopodium assembly,	1	0	0.00118989	4.96179e-05
GO:0032223~negative regulation of synaptic transmission,	1	0	0.00118989	4.96179e-05
GO:0032427~GBD domain binding,	1	0	0.00118989	4.96179e-05
GO:0033292~T-tubule organization,	1	0	0.00118989	4.96179e-05
GO:0043460~response to long exposure to lithium ion,	1	0	0.00118989	4.96179e-05
GO:0043503~skeletal muscle fiber adaptation,	1	0	0.00118989	4.96179e-05
GO:0043544~lipoamide binding,	1	0	0.00118989	4.96179e-05
GO:0045267~proton-transporting ATP synthase,	1	0	0.00118989	4.96179e-05
GO:0045281~succinate dehydrogenase complex,	1	0	0.00118989	4.96179e-05
GO:0045283~fumarate reductase complex,	1	0	0.00118989	4.96179e-05
GO:0046314~phosphocreatine biosynthetic process,	1	0	0.00118989	4.96179e-05
GO:0046538~2,	1	0	0.00118989	4.96179e-05
GO:0047988~hydroxyacid-oxoacid transhydrogenase activity,	1	0	0.00118989	4.96179e-05
GO:0048244~phytanoyl-CoA dioxygenase activity,	1	0	0.00118989	4.96179e-05
GO:0051068~dihydrolipoamide metabolic process,	1	0	0.00118989	4.96179e-05
GO:0051370~ZASP binding,	1	0	0.00118989	4.96179e-05
GO:0051374~FATZ 1 binding,	1	0	0.00118989	4.96179e-05
GO:0051538~3 iron,	1	0	0.00118989	4.96179e-05
GO:0051929~positive regulation of calcium ion transport via voltage-gated calcium channel activity,	1	0	0.00118989	4.96179e-05
GO:0060254~regulation of N-terminal protein palmitoylation,	1	0	0.00118989	4.96179e-05
GO:0060262~negative regulation of N-terminal protein palmitoylation,	1	0	0.00118989	4.96179e-05
GO:0060299~negative regulation of sarcomere organization,	1	0	0.00118989	4.96179e-05
GO:0060306~regulation of membrane repolarization,	1	0	0.00118989	4.96179e-05
GO:0060307~regulation of ventricular cardiomyocyte membrane repolarization,	1	0	0.00118989	4.96179e-05
GO:0060413~atrial septum morphogenesis,	1	0	0.00118989	4.96179e-05
GO:0060547~negative regulation of necrotic cell death,	1	0	0.00118989	4.96179e-05
GO:0090005~negative regulation of establishment of protein localization to plasma membrane,	1	0	0.00118989	4.96179e-05
GO:0031110~regulation of microtubule polymerization or depolymerization,	6	4	0.00126332	0.00158777
GO:0006470~protein amino acid dephosphorylation,	15	11	0.00129401	0.00659919
GO:0003007~heart morphogenesis,	10	7	0.00130052	0.00362211
GO:0004842~ubiquitin-protein ligase activity,	16	12	0.00131082	0.00724422
GO:0006637~acyl-CoA metabolic process,	4	2	0.00135549	0.000793887
GO:0007009~plasma membrane organization,	4	2	0.00135549	0.000793887
GO:0043462~regulation of ATPase activity,	4	2	0.00135549	0.000793887
GO:0030705~cytoskeleton-dependent intracellular transport,	8	5	0.00138641	0.00258013
hsa04120:Ubiquitin mediated proteolysis,	15	11	0.00139481	0.0066488
GO:0043242~negative regulation of protein complex disassembly,	7	5	0.00139561	0.00208395
GO:0001725~stress fiber,	5	3	0.00143006	0.00119083
GO:0009156~ribonucleoside monophosphate biosynthetic process,	5	3	0.00143006	0.00119083
GO:0055007~cardiac muscle cell differentiation,	5	3	0.00143006	0.00119083
GO:0000302~response to reactive oxygen species,	10	7	0.00144573	0.00367173
GO:0006873~cellular ion homeostasis,	32	26	0.00145461	0.0186067
GO:0006195~purine nucleotide catabolic process,	6	4	0.0015024	0.00163739
GO:0007507~heart development,	21	16	0.00154987	0.0107175
GO:0006461~protein complex assembly,	41	34	0.00156941	0.0256029
GO:0070271~protein complex biogenesis,	41	34	0.00156941	0.0256029
GO:0005625~soluble fraction,	28	23	0.00164549	0.0157785
GO:0016226~iron-sulfur cluster assembly,	3	2	0.00169611	0.000496179
GO:0031163~metallo-sulfur cluster assembly,	3	2	0.00169611	0.000496179
GO:0006979~response to oxidative stress,	17	13	0.00170668	0.00808772
GO:0019400~alditol metabolic process,	5	3	0.00175301	0.00124045
GO:0000146~microfilament motor activity,	4	3	0.00176293	0.000843505
GO:0007274~neuromuscular synaptic transmission,	4	3	0.00176293	0.000843505
GO:0016775~phosphotransferase activity,	4	3	0.00176293	0.000843505
GO:0051015~actin filament binding,	8	6	0.00178638	0.00267937
GO:0034613~cellular protein localization,	34	28	0.00181905	0.020393
GO:0016469~proton-transporting two-sector ATPase complex,	7	5	0.00185936	0.00218319
GO:0055082~cellular chemical homeostasis,	32	26	0.00186311	0.0189044
GO:0005829~cytosol,	90	80	0.00188515	0.0666369
GO:0019787~small conjugating protein ligase activity,	17	13	0.00194249	0.00818696
GO:0042542~response to hydrogen peroxide,	8	6	0.00201835	0.00272899
GO:0070727~cellular macromolecule localization,	34	28	0.00204328	0.0205418
GO:0003828~alpha-N-acetylneuraminate alpha-2,	2	1	0.0021101	0.00024809
GO:0004448~isocitrate dehydrogenase activity,	2	1	0.0021101	0.00024809
GO:0004862~cAMP-dependent protein kinase inhibitor activity,	2	1	0.0021101	0.00024809
GO:0006102~isocitrate metabolic process,	2	1	0.0021101	0.00024809
GO:0006172~ADP biosynthetic process,	2	1	0.0021101	0.00024809
GO:0009136~purine nucleoside diphosphate biosynthetic process,	2	1	0.0021101	0.00024809
GO:0009180~purine ribonucleoside diphosphate biosynthetic process,	2	1	0.0021101	0.00024809
GO:0009188~ribonucleoside diphosphate biosynthetic process,	2	1	0.0021101	0.00024809
GO:0014701~junctional sarcoplasmic reticulum membrane,	2	1	0.0021101	0.00024809
GO:0014731~spectrin-associated cytoskeleton,	2	1	0.0021101	0.00024809
GO:0031264~death-inducing signaling complex,	2	1	0.0021101	0.00024809
GO:0031304~intrinsic to mitochondrial inner membrane,	2	1	0.0021101	0.00024809
GO:0031588~AMP-activated protein kinase complex,	2	1	0.0021101	0.00024809
GO:0048739~cardiac muscle fiber development,	2	1	0.0021101	0.00024809
GO:0070071~proton-transporting two-sector ATPase complex assembly,	2	1	0.0021101	0.00024809
hsa00400:Phenylalanine,	2	1	0.0021101	0.00024809
hsa00052:Galactose metabolism,	5	3	0.00212844	0.00129007
GO:0033178~proton-transporting two-sector ATPase complex,	4	3	0.00225355	0.000893123
GO:0009408~response to heat,	8	6	0.00227372	0.0027786
GO:0043034~costamere,	3	2	0.00238868	0.000545797
GO:0045723~positive regulation of fatty acid biosynthetic process,	3	2	0.00238868	0.000545797
GO:0000271~polysaccharide biosynthetic process,	7	5	0.00243687	0.00228243
GO:0019725~cellular homeostasis,	37	31	0.00247906	0.023122
GO:0001505~regulation of neurotransmitter levels,	9	7	0.0025162	0.00337402
GO:0005198~structural molecule activity,	46	39	0.00256227	0.0303166
GO:0016053~organic acid biosynthetic process,	16	13	0.00257972	0.0077404
GO:0046394~carboxylic acid biosynthetic process,	16	13	0.00257972	0.0077404
GO:0010033~response to organic substance,	53	46	0.00258063	0.0360226
GO:0017038~protein import,	14	11	0.00266128	0.00645033
GO:0030036~actin cytoskeleton organization,	21	17	0.00280483	0.0112633
GO:0070013~intracellular organelle lumen,	114	104	0.00311247	0.0890146
GO:0016881~acid-amino acid ligase activity,	19	15	0.0031935	0.00997321
GO:0001518~voltage-gated sodium channel complex,	3	2	0.00325444	0.000595415
GO:0016291~acyl-CoA thioesterase activity,	3	2	0.00325444	0.000595415
GO:0045885~positive regulation of survival gene product expression,	3	2	0.00325444	0.000595415
GO:0045932~negative regulation of muscle contraction,	3	2	0.00325444	0.000595415
GO:0016667~oxidoreductase activity,	6	4	0.00326981	0.00188548
GO:0043197~dendritic spine,	6	4	0.00326981	0.00188548
GO:0043233~organelle lumen,	116	106	0.00339591	0.0910489
GO:0005750~mitochondrial respiratory chain complex III,	2	1	0.00351523	0.000297708
GO:0006538~glutamate catabolic process,	2	1	0.00351523	0.000297708
GO:0010611~regulation of cardiac muscle hypertrophy,	2	1	0.00351523	0.000297708
GO:0042769~DNA damage response,	2	1	0.00351523	0.000297708
GO:0045275~respiratory chain complex III,	2	1	0.00351523	0.000297708
GO:0046031~ADP metabolic process,	2	1	0.00351523	0.000297708
GO:0055003~cardiac myofibril assembly,	2	1	0.00351523	0.000297708
GO:0070061~fructose binding,	2	1	0.00351523	0.000297708
GO:0000159~protein phosphatase type 2A complex,	4	3	0.00352173	0.000992359
GO:0007528~neuromuscular junction development,	4	3	0.00352173	0.000992359
GO:0015908~fatty acid transport,	5	4	0.00362208	0.00143892
GO:0035051~cardiac cell differentiation,	5	4	0.00362208	0.00143892
GO:0019226~transmission of nerve impulse,	29	25	0.00380619	0.0175151
GO:0016054~organic acid catabolic process,	12	10	0.00407251	0.00545797
GO:0042626~ATPase activity,	12	10	0.00407251	0.00545797
GO:0046395~carboxylic acid catabolic process,	12	10	0.00407251	0.00545797
GO:0032386~regulation of intracellular transport,	9	7	0.00411948	0.00362211
GO:0010035~response to inorganic substance,	19	16	0.00416552	0.0102213
GO:0051259~protein oligomerization,	17	14	0.00423981	0.00883199
GO:0006769~nicotinamide metabolic process,	6	5	0.00430636	0.00198472
GO:0046496~nicotinamide nucleotide metabolic process,	6	5	0.00430636	0.00198472
GO:0006555~methionine metabolic process,	3	2	0.0043124	0.000645033
GO:0045923~positive regulation of fatty acid metabolic process,	4	3	0.00431806	0.00104198
GO:0043492~ATPase activity,	12	10	0.00438346	0.00550759
GO:0008565~protein transporter activity,	10	8	0.00447097	0.00426714
GO:0004721~phosphoprotein phosphatase activity,	16	13	0.00447256	0.00818696
GO:0001507~acetylcholine catabolic process in synaptic cleft,	1	1	0.00460592	9.92359e-05
GO:0001941~postsynaptic membrane organization,	1	1	0.00460592	9.92359e-05
GO:0003920~GMP reductase activity,	1	1	0.00460592	9.92359e-05
GO:0003994~aconitate hydratase activity,	1	1	0.00460592	9.92359e-05
GO:0003998~acylphosphatase activity,	1	1	0.00460592	9.92359e-05
GO:0004019~adenylosuccinate synthase activity,	1	1	0.00460592	9.92359e-05
GO:0004416~hydroxyacylglutathione hydrolase activity,	1	1	0.00460592	9.92359e-05
GO:0004609~phosphatidylserine decarboxylase activity,	1	1	0.00460592	9.92359e-05
GO:0004727~prenylated protein tyrosine phosphatase activity,	1	1	0.00460592	9.92359e-05
GO:0006097~glyoxylate cycle,	1	1	0.00460592	9.92359e-05
GO:0006113~fermentation,	1	1	0.00460592	9.92359e-05
GO:0006114~glycerol biosynthetic process,	1	1	0.00460592	9.92359e-05
GO:0006581~acetylcholine catabolic process,	1	1	0.00460592	9.92359e-05
GO:0006601~creatine biosynthetic process,	1	1	0.00460592	9.92359e-05
GO:0006975~DNA damage induced protein phosphorylation,	1	1	0.00460592	9.92359e-05
GO:0008124~4-alpha-hydroxytetrahydrobiopterin dehydratase activity,	1	1	0.00460592	9.92359e-05
GO:0010735~positive regulation of transcription via serum response element binding,	1	1	0.00460592	9.92359e-05
GO:0010736~serum response element binding,	1	1	0.00460592	9.92359e-05
GO:0015207~adenine transmembrane transporter activity,	1	1	0.00460592	9.92359e-05
GO:0015867~ATP transport,	1	1	0.00460592	9.92359e-05
GO:0015993~molecular hydrogen transport,	1	1	0.00460592	9.92359e-05
GO:0016657~oxidoreductase activity,	1	1	0.00460592	9.92359e-05
GO:0019401~alditol biosynthetic process,	1	1	0.00460592	9.92359e-05
GO:0030011~maintenance of cell polarity,	1	1	0.00460592	9.92359e-05
GO:0030611~arsenate reductase activity,	1	1	0.00460592	9.92359e-05
GO:0032027~myosin light chain binding,	1	1	0.00460592	9.92359e-05
GO:0032806~carboxy-terminal domain protein kinase complex,	1	1	0.00460592	9.92359e-05
GO:0045098~type III intermediate filament,	1	1	0.00460592	9.92359e-05
GO:0048155~S100 alpha binding,	1	1	0.00460592	9.92359e-05
GO:0051503~adenine nucleotide transport,	1	1	0.00460592	9.92359e-05
GO:0051933~amino acid uptake during transmission of nerve impulse,	1	1	0.00460592	9.92359e-05
GO:0051935~glutamate uptake during transmission of nerve impulse,	1	1	0.00460592	9.92359e-05
GO:0055011~atrial cardiac muscle cell differentiation,	1	1	0.00460592	9.92359e-05
GO:0055014~atrial cardiac muscle cell development,	1	1	0.00460592	9.92359e-05
GO:0006886~intracellular protein transport,	30	26	0.00469529	0.0185571
GO:0005976~polysaccharide metabolic process,	12	10	0.00471326	0.00555721
GO:0016820~hydrolase activity,	12	10	0.00471326	0.00555721
GO:0009820~alkaloid metabolic process,	6	5	0.00490941	0.00203434
GO:0007270~nerve-nerve synaptic transmission,	5	4	0.00497817	0.00153816
GO:0006471~protein amino acid ADP-ribosylation,	4	3	0.005235	0.00109159
GO:0015909~long-chain fatty acid transport,	4	3	0.005235	0.00109159
GO:0032387~negative regulation of intracellular transport,	4	3	0.005235	0.00109159
hsa01040:Biosynthesis of unsaturated fatty acids,	4	3	0.005235	0.00109159
GO:0016311~dephosphorylation,	15	12	0.0052832	0.00764116
GO:0004128~cytochrome-b5 reductase activity,	2	1	0.005382	0.000347326
GO:0004691~cAMP-dependent protein kinase activity,	2	1	0.005382	0.000347326
GO:0004931~ATP-gated cation channel activity,	2	1	0.005382	0.000347326
GO:0006101~citrate metabolic process,	2	1	0.005382	0.000347326
GO:0009133~nucleoside diphosphate biosynthetic process,	2	1	0.005382	0.000347326
GO:0014743~regulation of muscle hypertrophy,	2	1	0.005382	0.000347326
GO:0016461~unconventional myosin complex,	2	1	0.005382	0.000347326
GO:0017080~sodium channel regulator activity,	2	1	0.005382	0.000347326
GO:0043353~enucleate erythrocyte differentiation,	2	1	0.005382	0.000347326
GO:0060037~pharyngeal system development,	2	1	0.005382	0.000347326
GO:0006790~sulfur metabolic process,	12	10	0.00543265	0.00565645
GO:0007268~synaptic transmission,	25	21	0.00551448	0.014935
GO:0019362~pyridine nucleotide metabolic process,	6	5	0.00557385	0.00208395
GO:0045823~positive regulation of heart contraction,	3	2	0.00558062	0.000694651
hsa00903:Limonene and pinene degradation,	3	2	0.00558062	0.000694651
hsa00330:Arginine and proline metabolism,	7	6	0.00562352	0.00262975
GO:0005272~sodium channel activity,	5	4	0.00578089	0.00158777
GO:0043467~regulation of generation of precursor metabolites and energy,	5	4	0.00578089	0.00158777
GO:0019216~regulation of lipid metabolic process,	12	10	0.0062373	0.00575568
GO:0000096~sulfur amino acid metabolic process,	4	3	0.0062817	0.00114121
GO:0016620~oxidoreductase activity,	4	3	0.0062817	0.00114121
GO:0007050~cell cycle arrest,	11	9	0.00628679	0.00511065
GO:0005938~cell cortex,	14	12	0.00662377	0.00714498
GO:0042598~vesicular fraction,	21	18	0.00665198	0.0121564
GO:0046907~intracellular transport,	47	42	0.00681123	0.0328471
GO:0033365~protein localization in organelle,	14	12	0.00702964	0.0071946
GO:0000097~sulfur amino acid biosynthetic process,	3	2	0.00707606	0.000744269
GO:0001662~behavioral fear response,	3	2	0.00707606	0.000744269
GO:0002209~behavioral defense response,	3	2	0.00707606	0.000744269
GO:0006536~glutamate metabolic process,	3	2	0.00707606	0.000744269
GO:0031461~cullin-RING ubiquitin ligase complex,	3	2	0.00707606	0.000744269
GO:0031941~filamentous actin,	3	2	0.00707606	0.000744269
GO:0042304~regulation of fatty acid biosynthetic process,	3	2	0.00707606	0.000744269
GO:0051668~localization within membrane,	3	2	0.00707606	0.000744269
hsa00310:Lysine degradation,	6	5	0.00710176	0.00218319
hsa05219:Bladder cancer,	6	5	0.00710176	0.00218319
GO:0012501~programmed cell death,	44	40	0.00720312	0.0304654
GO:0048878~chemical homeostasis,	38	34	0.00721692	0.0255532
GO:0019229~regulation of vasoconstriction,	5	4	0.00766334	0.00168701
GO:0043603~cellular amide metabolic process,	7	6	0.0076957	0.0027786
GO:0004017~adenylate kinase activity,	2	2	0.00774657	0.000396944
GO:0005527~macrolide binding,	2	2	0.00774657	0.000396944
GO:0005528~FK506 binding,	2	2	0.00774657	0.000396944
GO:0005863~striated muscle thick filament,	2	2	0.00774657	0.000396944
GO:0009135~purine nucleoside diphosphate metabolic process,	2	2	0.00774657	0.000396944
GO:0009179~purine ribonucleoside diphosphate metabolic process,	2	2	0.00774657	0.000396944
GO:0016290~palmitoyl-CoA hydrolase activity,	2	2	0.00774657	0.000396944
GO:0016615~malate dehydrogenase activity,	2	2	0.00774657	0.000396944
GO:0016653~oxidoreductase activity,	2	2	0.00774657	0.000396944
GO:0016668~oxidoreductase activity,	2	2	0.00774657	0.000396944
GO:0048038~quinone binding,	2	2	0.00774657	0.000396944
GO:0051920~peroxiredoxin activity,	2	2	0.00774657	0.000396944
GO:0055117~regulation of cardiac muscle contraction,	2	2	0.00774657	0.000396944
GO:0051325~interphase,	11	9	0.00778257	0.0052595
hsa04920:Adipocytokine signaling pathway,	8	7	0.00780432	0.00337402
GO:0051969~regulation of transmission of nerve impulse,	14	12	0.00790104	0.00729384
hsa00520:Amino sugar and nucleotide sugar metabolism,	6	5	0.00797267	0.00223281
GO:0000267~cell fraction,	71	66	0.00860489	0.0538355
GO:0006094~gluconeogenesis,	4	3	0.0088	0.00124045
GO:0000062~acyl-CoA binding,	3	2	0.00881443	0.000793887
GO:0006825~copper ion transport,	3	2	0.00881443	0.000793887
GO:0016408~C-acyltransferase activity,	3	2	0.00881443	0.000793887
GO:0042308~negative regulation of protein import into nucleus,	3	2	0.00881443	0.000793887
GO:0005244~voltage-gated ion channel activity,	17	15	0.00884726	0.00952664
GO:0022832~voltage-gated channel activity,	17	15	0.00884726	0.00952664
GO:0006915~apoptosis,	43	39	0.00885117	0.0300189
GO:0015672~monovalent inorganic cation transport,	25	22	0.00916461	0.01558
GO:0030258~lipid modification,	8	7	0.00930248	0.00347326
GO:0034655~nucleobase,	7	6	0.00936562	0.00287784
GO:0034656~nucleobase,	7	6	0.00936562	0.00287784
GO:0046822~regulation of nucleocytoplasmic transport,	7	6	0.00936562	0.00287784
GO:0050804~regulation of synaptic transmission,	13	11	0.00936668	0.00674804
GO:0005792~microsome,	20	18	0.009455	0.0118091
GO:0010959~regulation of metal ion transport,	9	8	0.00966345	0.00411829
GO:0031625~ubiquitin protein ligase binding,	5	4	0.00995155	0.00178625
GO:0048168~regulation of neuronal synaptic plasticity,	5	4	0.00995155	0.00178625
hsa00051:Fructose and mannose metabolism,	5	4	0.00995155	0.00178625
