# Supplementary material for: Analysis of RNA expression of normal and cancer tissues reveals high correlation of COP9 gene expression with respiratory chain complex components
Source: BMC Genomics. 2016 Dec 1;17:983. doi: 10.1186/s12864-016-3313-y (PMC5131501; doi:10.1186/s12864-016-3313-y)
Supplement: Additional file 6: Table S13. — GO and KEGG pathways over-represented in the normal and tumor lung tissues based on the COPS5 correlation coefficient table. (XLSX 44 kb) [file 12864_2016_3313_MOESM6_ESM.xlsx]

## Sheet: COPS5_LSCC_Normal
GO and KEGG	Found	Expected	p	µ
hsa03010:Ribosome,	55	8	1.11022e-16	0.004416
GO:0003735~structural constituent of ribosome,	89	13	1.11022e-16	0.00793887
GO:0033279~ribosomal subunit,	75	11	1.11022e-16	0.00630148
GO:0070469~respiratory chain,	40	6	1.11022e-16	0.00322517
GO:0003954~NADH dehydrogenase activity,	26	4	1.11022e-16	0.00183586
GO:0005840~ribosome,	102	16	1.11022e-16	0.0102213
hsa00190:Oxidative phosphorylation,	62	10	1.11022e-16	0.00575568
GO:0006414~translational elongation,	55	9	1.11022e-16	0.00506103
GO:0045271~respiratory chain complex I,	24	4	1.11022e-16	0.00178625
GO:0030964~NADH dehydrogenase complex,	24	4	1.11022e-16	0.00178625
GO:0022626~cytosolic ribosome,	48	8	1.11022e-16	0.00401905
GO:0015935~small ribosomal subunit,	36	6	1.11022e-16	0.00307631
GO:0005747~mitochondrial respiratory chain complex I,	24	4	1.11022e-16	0.00178625
GO:0005761~mitochondrial ribosome,	29	5	1.11022e-16	0.00238166
GO:0000313~organellar ribosome,	29	5	1.11022e-16	0.00238166
GO:0022625~cytosolic large ribosomal subunit,	23	4	1.11022e-16	0.0019351
GO:0006120~mitochondrial electron transport,	23	4	1.11022e-16	0.00178625
GO:0005746~mitochondrial respiratory chain,	34	6	1.11022e-16	0.0027786
GO:0042775~mitochondrial ATP synthesis coupled electron transport,	28	5	1.11022e-16	0.00233204
GO:0042773~ATP synthesis coupled electron transport,	28	5	1.11022e-16	0.00233204
GO:0015934~large ribosomal subunit,	39	7	1.11022e-16	0.0033244
GO:0016655~oxidoreductase activity,	27	5	1.11022e-16	0.00213357
GO:0044455~mitochondrial membrane part,	52	10	1.11022e-16	0.00570606
GO:0006119~oxidative phosphorylation,	41	8	1.11022e-16	0.004416
GO:0044445~cytosolic part,	58	12	1.11022e-16	0.00749231
GO:0022904~respiratory electron transport chain,	29	6	1.11022e-16	0.00272899
GO:0006412~translation,	105	23	1.11022e-16	0.0160266
GO:0022900~electron transport chain,	41	9	1.11022e-16	0.00516027
GO:0045333~cellular respiration,	35	8	1.11022e-16	0.00436638
GO:0030529~ribonucleoprotein complex,	148	34	1.11022e-16	0.0253548
GO:0016651~oxidoreductase activity,	29	7	1.11022e-16	0.00377096
GO:0015078~hydrogen ion transmembrane transporter activity,	32	8	1.11022e-16	0.00421753
GO:0005743~mitochondrial inner membrane,	78	21	1.11022e-16	0.0145381
GO:0019866~organelle inner membrane,	80	22	1.11022e-16	0.0156793
GO:0015077~monovalent inorganic cation transmembrane transporter activity,	32	9	1.11022e-16	0.00491218
GO:0044429~mitochondrial part,	129	38	1.11022e-16	0.0289769
GO:0031966~mitochondrial membrane,	87	26	1.11022e-16	0.0189541
GO:0005740~mitochondrial envelope,	90	28	1.11022e-16	0.0201945
GO:0005739~mitochondrion,	202	65	1.11022e-16	0.0532897
GO:0006091~generation of precursor metabolites and energy,	65	22	1.11022e-16	0.0149846
GO:0031975~envelope,	103	39	1.11022e-16	0.0303166
GO:0031967~organelle envelope,	103	39	1.11022e-16	0.0302173
GO:0005198~structural molecule activity,	98	39	1.11022e-16	0.0303166
GO:0003723~RNA binding,	99	46	1.11022e-16	0.0360722
GO:0005829~cytosol,	147	80	1.11022e-16	0.0666369
GO:0031090~organelle membrane,	121	66	1.11022e-16	0.0539843
GO:0031974~membrane-enclosed lumen,	176	108	1.11022e-16	0.0927856
GO:0015980~energy derivation by oxidation of organic compounds,	36	11	2.22045e-16	0.00669842
GO:0006396~RNA processing,	78	36	2.22045e-16	0.0274883
GO:0070013~intracellular organelle lumen,	169	104	4.44089e-16	0.0890146
GO:0031980~mitochondrial lumen,	46	17	1.11022e-15	0.0113129
GO:0005759~mitochondrial matrix,	46	17	1.11022e-15	0.0113129
GO:0043233~organelle lumen,	169	106	2.88658e-15	0.0910489
GO:0043232~intracellular non-membrane-bounded organelle,	216	146	5.10703e-15	0.128114
GO:0043228~non-membrane-bounded organelle,	216	146	5.10703e-15	0.128114
GO:0051443~positive regulation of ubiquitin-protein ligase activity,	24	7	6.07292e-14	0.00347326
GO:0031398~positive regulation of protein ubiquitination,	26	8	7.08322e-14	0.00416791
GO:0051351~positive regulation of ligase activity,	24	7	1.50879e-13	0.00362211
GO:0051437~positive regulation of ubiquitin-protein ligase activity during mitotic cell cycle,	23	7	2.45803e-13	0.00337402
hsa03050:Proteasome,	19	5	2.68563e-13	0.00218319
GO:0022613~ribonucleoprotein complex biogenesis,	37	14	4.06342e-13	0.00903047
GO:0051439~regulation of ubiquitin-protein ligase activity during mitotic cell cycle,	23	7	6.02851e-13	0.00352287
GO:0051438~regulation of ubiquitin-protein ligase activity,	24	7	6.27054e-13	0.0038702
GO:0031396~regulation of protein ubiquitination,	27	9	6.41376e-13	0.00496179
GO:0051436~negative regulation of ubiquitin-protein ligase activity during mitotic cell cycle,	22	6	7.30749e-13	0.00322517
GO:0031145~anaphase-promoting complex-dependent proteasomal ubiquitin-dependent protein catabolic process,	22	6	7.30749e-13	0.00322517
GO:0051444~negative regulation of ubiquitin-protein ligase activity,	22	7	1.33737e-12	0.0033244
GO:0051352~negative regulation of ligase activity,	22	7	1.33737e-12	0.0033244
GO:0051340~regulation of ligase activity,	24	8	1.40143e-12	0.00401905
GO:0031397~negative regulation of protein ubiquitination,	23	7	1.41631e-12	0.00367173
GO:0022890~inorganic cation transmembrane transporter activity,	32	12	1.803e-12	0.00724422
GO:0043161~proteasomal ubiquitin-dependent protein catabolic process,	26	9	5.79947e-12	0.00506103
GO:0010498~proteasomal protein catabolic process,	26	9	5.79947e-12	0.00506103
GO:0000502~proteasome complex,	20	6	1.18554e-11	0.00302669
GO:0016676~oxidoreductase activity,	13	3	2.33232e-11	0.00114121
GO:0016675~oxidoreductase activity,	13	3	2.33232e-11	0.00114121
GO:0015002~heme-copper terminal oxidase activity,	13	3	2.33232e-11	0.00114121
GO:0004129~cytochrome-c oxidase activity,	13	3	2.33232e-11	0.00114121
GO:0006364~rRNA processing,	24	8	2.53982e-11	0.00461447
GO:0016072~rRNA metabolic process,	24	9	6.04612e-11	0.00481294
GO:0006397~mRNA processing,	47	23	6.49191e-11	0.0161258
hsa03040:Spliceosome,	27	11	1.23836e-10	0.00625186
GO:0008380~RNA splicing,	43	21	1.79407e-10	0.0143892
GO:0005762~mitochondrial large ribosomal subunit,	11	3	2.23265e-10	0.000893123
GO:0000315~organellar large ribosomal subunit,	11	3	2.23265e-10	0.000893123
GO:0042254~ribosome biogenesis,	26	10	3.42931e-10	0.00610301
GO:0016071~mRNA metabolic process,	49	26	7.23284e-10	0.0185571
GO:0000398~nuclear mRNA splicing,	29	13	7.85454e-10	0.0077404
GO:0000377~RNA splicing,	29	13	7.85454e-10	0.0077404
GO:0000375~RNA splicing,	29	13	7.85454e-10	0.0077404
GO:0005763~mitochondrial small ribosomal subunit,	10	3	3.04889e-09	0.000893123
GO:0005753~mitochondrial proton-transporting ATP synthase complex,	10	3	3.04889e-09	0.000893123
GO:0000314~organellar small ribosomal subunit,	10	3	3.04889e-09	0.000893123
GO:0031400~negative regulation of protein modification process,	24	10	3.06651e-09	0.00585492
GO:0030532~small nuclear ribonucleoprotein complex,	11	3	8.39414e-09	0.00124045
GO:0045259~proton-transporting ATP synthase complex,	10	3	8.88416e-09	0.000992359
hsa04260:Cardiac muscle contraction,	18	7	9.97273e-09	0.00362211
GO:0016469~proton-transporting two-sector ATPase complex,	14	5	1.12546e-08	0.00218319
GO:0005681~spliceosome,	25	11	1.16689e-08	0.00674804
GO:0034470~ncRNA processing,	30	15	1.3943e-08	0.00932817
GO:0032269~negative regulation of cellular protein metabolic process,	29	14	2.69301e-08	0.00908008
GO:0034660~ncRNA metabolic process,	33	17	5.16963e-08	0.011561
GO:0006511~ubiquitin-dependent protein catabolic process,	33	17	5.16963e-08	0.011561
GO:0051248~negative regulation of protein metabolic process,	29	15	6.00056e-08	0.00942741
GO:0045182~translation regulator activity,	11	4	1.18549e-07	0.00158777
GO:0015986~ATP synthesis coupled proton transport,	12	4	1.35423e-07	0.0019351
GO:0015985~energy coupled proton transport,	12	4	1.35423e-07	0.0019351
GO:0043632~modification-dependent macromolecule catabolic process,	58	37	1.41198e-07	0.0280341
GO:0019941~modification-dependent protein catabolic process,	58	37	1.41198e-07	0.0280341
GO:0031981~nuclear lumen,	117	86	1.89998e-07	0.0725414
GO:0030163~protein catabolic process,	61	40	2.00007e-07	0.0304158
GO:0016681~oxidoreductase activity,	6	2	2.13864e-07	0.000396944
GO:0008121~ubiquinol-cytochrome-c reductase activity,	6	2	2.13864e-07	0.000396944
GO:0031401~positive regulation of protein modification process,	28	15	2.19604e-07	0.00947703
GO:0016679~oxidoreductase activity,	6	2	4.6729e-07	0.000446561
GO:0015992~proton transport,	14	6	5.70246e-07	0.00297708
GO:0051603~proteolysis involved in cellular protein catabolic process,	58	38	5.97512e-07	0.0293242
GO:0044257~cellular protein catabolic process,	58	39	7.00412e-07	0.0294731
GO:0070647~protein modification by small protein conjugation or removal,	24	13	7.12201e-07	0.00783963
GO:0006818~hydrogen transport,	14	6	8.51667e-07	0.00307631
GO:0055114~oxidation reduction,	60	40	9.27402e-07	0.0311601
GO:0034220~ion transmembrane transport,	12	5	1.34254e-06	0.00238166
GO:0044265~cellular macromolecule catabolic process,	65	45	1.99916e-06	0.0355761
GO:0000387~spliceosomal snRNP biogenesis,	9	4	2.76337e-06	0.00143892
GO:0046961~proton-transporting ATPase activity,	8	3	3.16941e-06	0.00114121
GO:0009057~macromolecule catabolic process,	68	49	3.27214e-06	0.0383547
GO:0006367~transcription initiation from RNA polymerase II promoter,	14	7	3.65958e-06	0.00347326
GO:0032446~protein modification by small protein conjugation,	20	11	3.93346e-06	0.00645033
hsa04120:Ubiquitin mediated proteolysis,	20	11	6.18687e-06	0.0066488
GO:0006368~RNA elongation from RNA polymerase II promoter,	11	5	9.20148e-06	0.00243128
GO:0008180~signalosome,	5	2	1.3402e-05	0.000496179
GO:0009060~aerobic respiration,	9	4	1.39042e-05	0.00173663
GO:0032268~regulation of cellular protein metabolic process,	46	32	1.4118e-05	0.0238662
GO:0045275~respiratory chain complex III,	4	1	1.50864e-05	0.000297708
GO:0006122~mitochondrial electron transport,	4	1	1.50864e-05	0.000297708
GO:0005750~mitochondrial respiratory chain complex III,	4	1	1.50864e-05	0.000297708
GO:0032270~positive regulation of cellular protein metabolic process,	28	18	1.58523e-05	0.0118587
GO:0022618~ribonucleoprotein complex assembly,	13	7	1.62581e-05	0.00347326
GO:0006354~RNA elongation,	11	5	1.64204e-05	0.00258013
GO:0045454~cell redox homeostasis,	12	6	1.99456e-05	0.00307631
GO:0009142~nucleoside triphosphate biosynthetic process,	16	9	2.15619e-05	0.00506103
GO:0006457~protein folding,	22	14	2.51957e-05	0.00848467
GO:0008430~selenium binding,	8	4	2.55018e-05	0.00148854
GO:0051537~2 iron,	6	3	2.84815e-05	0.000843505
GO:0051247~positive regulation of protein metabolic process,	28	18	3.2783e-05	0.0123549
GO:0006352~transcription initiation,	14	8	3.41821e-05	0.00421753
GO:0000278~mitotic cell cycle,	37	26	3.89871e-05	0.0185075
GO:0009141~nucleoside triphosphate metabolic process,	18	11	4.24175e-05	0.00645033
GO:0043086~negative regulation of catalytic activity,	30	20	4.51732e-05	0.013893
GO:0009055~electron carrier activity,	25	16	4.85076e-05	0.0107175
GO:0005654~nucleoplasm,	71	55	5.9805e-05	0.0444577
GO:0044092~negative regulation of molecular function,	34	24	5.99923e-05	0.0168205
GO:0031399~regulation of protein modification process,	31	21	6.02221e-05	0.0147861
GO:0051540~metal cluster binding,	10	5	6.63111e-05	0.00253052
GO:0051536~iron-sulfur cluster binding,	10	5	6.63111e-05	0.00253052
GO:0006888~ER to Golgi vesicle-mediated transport,	9	5	7.66108e-05	0.00213357
hsa03020:RNA polymerase,	7	4	9.92335e-05	0.0013893
GO:0019829~cation-transporting ATPase activity,	8	4	0.000101304	0.00178625
hsa03018:RNA degradation,	10	6	0.000172902	0.00282822
GO:0046933~hydrogen ion transporting ATP synthase activity,	5	2	0.000174985	0.000793887
GO:0006754~ATP biosynthetic process,	13	8	0.000178393	0.00436638
GO:0009145~purine nucleoside triphosphate biosynthetic process,	14	9	0.000179132	0.00491218
GO:0005730~nucleolus,	56	45	0.000250655	0.0347326
GO:0006605~protein targeting,	23	16	0.000259975	0.0106182
GO:0031970~organelle envelope lumen,	8	5	0.000262777	0.00203434
GO:0016251~general RNA polymerase II transcription factor activity,	9	5	0.000297168	0.00253052
GO:0015030~Cajal body,	7	4	0.00029795	0.00163739
GO:0016574~histone ubiquitination,	5	3	0.000326406	0.000893123
GO:0034062~RNA polymerase activity,	8	5	0.000369891	0.00213357
GO:0003899~DNA-directed RNA polymerase activity,	8	5	0.000369891	0.00213357
GO:0016591~DNA-directed RNA polymerase II,	12	8	0.000386911	0.00416791
GO:0016779~nucleotidyltransferase activity,	15	10	0.000409489	0.00590454
GO:0006413~translational initiation,	8	5	0.000435623	0.00218319
GO:0005869~dynactin complex,	3	1	0.000457748	0.000347326
GO:0033365~protein localization in organelle,	17	12	0.000468155	0.0071946
GO:0051082~unfolded protein binding,	14	9	0.000484207	0.00540836
GO:0034045~pre-autophagosomal structure membrane,	2	1	0.000490528	0.000148854
GO:0009206~purine ribonucleoside triphosphate biosynthetic process,	13	9	0.000514659	0.00486256
GO:0009144~purine nucleoside triphosphate metabolic process,	15	10	0.000532874	0.00605339
GO:0009201~ribonucleoside triphosphate biosynthetic process,	13	9	0.000567353	0.00491218
GO:0043933~macromolecular complex subunit organization,	56	46	0.0005782	0.035973
GO:0016881~acid-amino acid ligase activity,	21	15	0.000629776	0.00997321
GO:0065003~macromolecular complex assembly,	53	43	0.00063916	0.0337402
GO:0009260~ribonucleotide biosynthetic process,	15	11	0.000686831	0.00620224
GO:0016667~oxidoreductase activity,	7	4	0.000743445	0.00188548
GO:0051920~peroxiredoxin activity,	3	2	0.000750996	0.000396944
GO:0019206~nucleoside kinase activity,	4	2	0.000753745	0.000694651
GO:0005665~DNA-directed RNA polymerase II,	4	2	0.000753745	0.000694651
GO:0019787~small conjugating protein ligase activity,	18	13	0.000801957	0.00818696
GO:0006839~mitochondrial transport,	10	7	0.000833885	0.00342364
GO:0010605~negative regulation of macromolecule metabolic process,	56	47	0.000869311	0.036618
GO:0016455~RNA polymerase II transcription mediator activity,	6	4	0.000874811	0.00148854
GO:0006508~proteolysis,	74	63	0.000877089	0.0514042
GO:0044451~nucleoplasm part,	45	37	0.000894797	0.0279349
GO:0046034~ATP metabolic process,	13	9	0.000904795	0.00516027
GO:0016567~protein ubiquitination,	14	10	0.000979053	0.0058053
GO:0051186~cofactor metabolic process,	20	15	0.00100739	0.0096755
GO:0017038~protein import,	15	11	0.00102768	0.00645033
GO:0009152~purine ribonucleotide biosynthetic process,	14	10	0.00106371	0.00585492
GO:0015031~protein transport,	57	48	0.00106466	0.0377593
GO:0000104~succinate dehydrogenase activity,	2	1	0.00112074	0.000198472
GO:0046356~acetyl-CoA catabolic process,	5	3	0.00115455	0.00114121
GO:0006099~tricarboxylic acid cycle,	5	3	0.00115455	0.00114121
GO:0006513~protein monoubiquitination,	3	2	0.00115697	0.000446561
GO:0051538~3 iron,	1	0	0.00118989	4.96179e-05
GO:0048244~phytanoyl-CoA dioxygenase activity,	1	0	0.00118989	4.96179e-05
GO:0015853~adenine transport,	1	0	0.00118989	4.96179e-05
GO:0008785~alkyl hydroperoxide reductase activity,	1	0	0.00118989	4.96179e-05
GO:0048193~Golgi vesicle transport,	15	11	0.00119942	0.00654957
GO:0045184~establishment of protein localization,	57	48	0.00130722	0.0381066
GO:0009165~nucleotide biosynthetic process,	19	15	0.00141975	0.00927856
GO:0031202~RNA splicing factor activity,	5	3	0.00143006	0.00119083
GO:0006974~response to DNA damage stimulus,	32	26	0.00145461	0.0186067
GO:0051187~cofactor catabolic process,	6	4	0.0015024	0.00163739
GO:0006612~protein targeting to membrane,	6	4	0.0015024	0.00163739
GO:0000245~spliceosome assembly,	6	4	0.0015024	0.00163739
GO:0016879~ligase activity,	22	17	0.00154913	0.0114121
GO:0006164~purine nucleotide biosynthetic process,	16	12	0.00161857	0.00739307
GO:0031163~metallo-sulfur cluster assembly,	3	2	0.00169611	0.000496179
GO:0016226~iron-sulfur cluster assembly,	3	2	0.00169611	0.000496179
GO:0007005~mitochondrion organization,	15	11	0.00173772	0.00679766
GO:0055029~nuclear DNA-directed RNA polymerase complex,	5	3	0.00175301	0.00124045
GO:0000428~DNA-directed RNA polymerase complex,	5	3	0.00175301	0.00124045
GO:0015036~disulfide oxidoreductase activity,	4	3	0.00176293	0.000843505
GO:0016887~ATPase activity,	29	24	0.00197179	0.0167212
GO:0005758~mitochondrial intermembrane space,	6	4	0.00208524	0.00173663
GO:0000407~pre-autophagosomal structure,	2	1	0.0021101	0.00024809
GO:0030880~RNA polymerase complex,	5	3	0.00212844	0.00129007
GO:0009109~coenzyme catabolic process,	5	3	0.00212844	0.00129007
hsa03420:Nucleotide excision repair,	7	5	0.00213279	0.00223281
GO:0034654~nucleobase,	19	15	0.00215672	0.00962588
GO:0034404~nucleobase,	19	15	0.00215672	0.00962588
GO:0051881~regulation of mitochondrial membrane potential,	3	2	0.00238868	0.000545797
GO:0009205~purine ribonucleoside triphosphate metabolic process,	13	10	0.00263971	0.0058053
GO:0046907~intracellular transport,	49	42	0.00272283	0.0328471
GO:0008104~protein localization,	62	55	0.00283357	0.0436638
GO:0009199~ribonucleoside triphosphate metabolic process,	13	10	0.00284467	0.00585492
GO:0006796~phosphate metabolic process,	67	59	0.00313144	0.0480798
GO:0006793~phosphorus metabolic process,	67	59	0.00313144	0.0480798
GO:0006163~purine nucleotide metabolic process,	18	15	0.00320127	0.00927856
GO:0007049~cell cycle,	56	49	0.00321093	0.0389005
GO:0033108~mitochondrial respiratory chain complex assembly,	3	2	0.00325444	0.000595415
GO:0006613~cotranslational protein targeting to membrane,	3	2	0.00325444	0.000595415
GO:0045261~proton-transporting ATP synthase complex,	2	1	0.00351523	0.000297708
GO:0042769~DNA damage response,	2	1	0.00351523	0.000297708
GO:0016922~ligand-dependent nuclear receptor binding,	2	1	0.00351523	0.000297708
GO:0009259~ribonucleotide metabolic process,	15	12	0.00365584	0.00734346
GO:0004519~endonuclease activity,	11	9	0.00367102	0.00476332
hsa00240:Pyrimidine metabolism,	11	9	0.00397874	0.00481294
GO:0044271~nitrogen compound biosynthetic process,	27	23	0.0042306	0.0161258
GO:0031231~intrinsic to peroxisomal membrane,	3	2	0.0043124	0.000645033
GO:0015035~protein disulfide oxidoreductase activity,	3	2	0.0043124	0.000645033
GO:0005779~integral to peroxisomal membrane,	3	2	0.0043124	0.000645033
GO:0016310~phosphorylation,	56	50	0.00436971	0.0394959
GO:0006732~coenzyme metabolic process,	15	12	0.00440846	0.00749231
GO:0042625~ATPase activity,	9	7	0.00452017	0.00367173
GO:0050262~ribosylnicotinamide kinase activity,	1	1	0.00460592	9.92359e-05
GO:0032806~carboxy-terminal domain protein kinase complex,	1	1	0.00460592	9.92359e-05
GO:0030611~arsenate reductase activity,	1	1	0.00460592	9.92359e-05
GO:0030060~L-malate dehydrogenase activity,	1	1	0.00460592	9.92359e-05
GO:0016635~oxidoreductase activity,	1	1	0.00460592	9.92359e-05
GO:0004647~phosphoserine phosphatase activity,	1	1	0.00460592	9.92359e-05
GO:0003998~acylphosphatase activity,	1	1	0.00460592	9.92359e-05
GO:0006886~intracellular protein transport,	30	26	0.00469529	0.0185571
GO:0009150~purine ribonucleotide metabolic process,	14	11	0.00486706	0.00689689
GO:0006084~acetyl-CoA metabolic process,	5	4	0.00497817	0.00153816
GO:0005669~transcription factor TFIID complex,	4	3	0.005235	0.00109159
hsa00130:Ubiquinone and other terpenoid-quinone biosynthesis,	2	1	0.005382	0.000347326
GO:0001965~G-protein alpha-subunit binding,	2	1	0.005382	0.000347326
GO:0000153~cytoplasmic ubiquitin ligase complex,	2	1	0.005382	0.000347326
GO:0006417~regulation of translation,	14	12	0.00551773	0.00699613
GO:0006281~DNA repair,	24	21	0.00556083	0.0141907
GO:0046966~thyroid hormone receptor binding,	5	4	0.00578089	0.00158777
hsa00230:Purine metabolism,	15	13	0.00594106	0.0077404
GO:0034621~cellular macromolecular complex subunit organization,	29	25	0.00598991	0.0181105
GO:0009116~nucleoside metabolic process,	8	6	0.00649742	0.00327478
GO:0016568~chromatin modification,	23	20	0.00662041	0.0136449
GO:0042623~ATPase activity,	23	20	0.00690267	0.0136946
GO:0005776~autophagic vacuole,	3	2	0.00707606	0.000744269
GO:0003713~transcription coactivator activity,	19	16	0.00752786	0.0108167
GO:0006338~chromatin remodeling,	7	6	0.0076957	0.0027786
GO:0006351~transcription,	24	21	0.00770537	0.0145877
GO:0033363~secretory granule organization,	2	2	0.00774657	0.000396944
GO:0016668~oxidoreductase activity,	2	2	0.00774657	0.000396944
GO:0016624~oxidoreductase activity,	2	2	0.00774657	0.000396944
GO:0034622~cellular macromolecular complex assembly,	26	23	0.00801225	0.0161754
GO:0006366~transcription from RNA polymerase II promoter,	20	18	0.00866601	0.0117098
GO:0006213~pyrimidine nucleoside metabolic process,	4	3	0.0088	0.00124045
GO:0016209~antioxidant activity,	6	5	0.00891985	0.00228243
GO:0032774~RNA biosynthetic process,	24	21	0.00900875	0.0147861
GO:0005783~endoplasmic reticulum,	64	59	0.00923232	0.0479309
GO:0034613~cellular protein localization,	31	28	0.00973821	0.020393

## Sheet: COPS5_LSCC_Tumor
GO and KEGG	Found	Expected	p	µ
GO:0070469~respiratory chain,	38	6	1.11022e-16	0.00322517
hsa00190:Oxidative phosphorylation,	62	10	1.11022e-16	0.00575568
GO:0003735~structural constituent of ribosome,	79	13	1.11022e-16	0.00793887
GO:0033279~ribosomal subunit,	64	11	1.11022e-16	0.00630148
GO:0003954~NADH dehydrogenase activity,	23	4	1.11022e-16	0.00183586
GO:0005747~mitochondrial respiratory chain complex I,	22	4	1.11022e-16	0.00178625
GO:0005840~ribosome,	88	16	1.11022e-16	0.0102213
GO:0015935~small ribosomal subunit,	33	6	1.11022e-16	0.00307631
GO:0030964~NADH dehydrogenase complex,	22	4	1.11022e-16	0.00178625
GO:0045271~respiratory chain complex I,	22	4	1.11022e-16	0.00178625
GO:0000313~organellar ribosome,	27	5	1.11022e-16	0.00238166
GO:0005761~mitochondrial ribosome,	27	5	1.11022e-16	0.00238166
GO:0042773~ATP synthesis coupled electron transport,	27	5	1.11022e-16	0.00233204
GO:0042775~mitochondrial ATP synthesis coupled electron transport,	27	5	1.11022e-16	0.00233204
hsa03010:Ribosome,	43	8	1.11022e-16	0.004416
GO:0006119~oxidative phosphorylation,	42	8	1.11022e-16	0.004416
GO:0006120~mitochondrial electron transport,	21	4	1.11022e-16	0.00178625
GO:0044455~mitochondrial membrane part,	51	10	1.11022e-16	0.00570606
GO:0005746~mitochondrial respiratory chain,	30	6	1.11022e-16	0.0027786
GO:0006414~translational elongation,	45	9	1.11022e-16	0.00506103
GO:0016655~oxidoreductase activity,	25	5	1.11022e-16	0.00213357
GO:0022626~cytosolic ribosome,	38	8	1.11022e-16	0.00401905
GO:0022904~respiratory electron transport chain,	28	6	1.11022e-16	0.00272899
GO:0015934~large ribosomal subunit,	32	7	1.11022e-16	0.0033244
GO:0022900~electron transport chain,	41	9	1.11022e-16	0.00516027
GO:0015078~hydrogen ion transmembrane transporter activity,	34	8	1.11022e-16	0.00421753
GO:0005743~mitochondrial inner membrane,	87	21	1.11022e-16	0.0145381
GO:0006412~translation,	95	23	1.11022e-16	0.0160266
GO:0045333~cellular respiration,	33	8	1.11022e-16	0.00436638
GO:0019866~organelle inner membrane,	88	22	1.11022e-16	0.0156793
GO:0030529~ribonucleoprotein complex,	133	34	1.11022e-16	0.0253548
GO:0044445~cytosolic part,	46	12	1.11022e-16	0.00749231
GO:0015077~monovalent inorganic cation transmembrane transporter activity,	34	9	1.11022e-16	0.00491218
GO:0031966~mitochondrial membrane,	94	26	1.11022e-16	0.0189541
GO:0044429~mitochondrial part,	132	38	1.11022e-16	0.0289769
GO:0005740~mitochondrial envelope,	96	28	1.11022e-16	0.0201945
GO:0005739~mitochondrion,	208	65	1.11022e-16	0.0532897
GO:0006091~generation of precursor metabolites and energy,	69	22	1.11022e-16	0.0149846
GO:0031967~organelle envelope,	108	39	1.11022e-16	0.0302173
GO:0031975~envelope,	108	39	1.11022e-16	0.0303166
GO:0005198~structural molecule activity,	92	39	1.11022e-16	0.0303166
GO:0003723~RNA binding,	96	46	1.11022e-16	0.0360722
GO:0005829~cytosol,	161	80	1.11022e-16	0.0666369
GO:0031090~organelle membrane,	130	66	1.11022e-16	0.0539843
GO:0070013~intracellular organelle lumen,	193	104	1.11022e-16	0.0890146
GO:0031974~membrane-enclosed lumen,	199	108	1.11022e-16	0.0927856
GO:0043233~organelle lumen,	193	106	1.11022e-16	0.0910489
GO:0043228~non-membrane-bounded organelle,	226	146	1.11022e-16	0.128114
GO:0043232~intracellular non-membrane-bounded organelle,	226	146	1.11022e-16	0.128114
GO:0015980~energy derivation by oxidation of organic compounds,	36	11	2.22045e-16	0.00669842
GO:0031981~nuclear lumen,	146	86	5.55112e-16	0.0725414
GO:0006396~RNA processing,	77	36	7.77156e-16	0.0274883
GO:0016651~oxidoreductase activity,	27	7	8.88178e-16	0.00377096
GO:0010498~proteasomal protein catabolic process,	30	9	4.44089e-15	0.00506103
GO:0043161~proteasomal ubiquitin-dependent protein catabolic process,	30	9	4.44089e-15	0.00506103
GO:0051439~regulation of ubiquitin-protein ligase activity during mitotic cell cycle,	25	7	1.08802e-14	0.00352287
GO:0031145~anaphase-promoting complex-dependent proteasomal ubiquitin-dependent protein catabolic process,	24	6	1.19904e-14	0.00322517
GO:0051438~regulation of ubiquitin-protein ligase activity,	26	7	1.26565e-14	0.0038702
GO:0022890~inorganic cation transmembrane transporter activity,	35	12	1.44329e-14	0.00724422
GO:0031396~regulation of protein ubiquitination,	29	9	1.70974e-14	0.00496179
GO:0051340~regulation of ligase activity,	26	8	3.05311e-14	0.00401905
GO:0051443~positive regulation of ubiquitin-protein ligase activity,	24	7	6.07292e-14	0.00347326
GO:0005759~mitochondrial matrix,	43	17	8.16014e-14	0.0113129
GO:0031980~mitochondrial lumen,	43	17	8.16014e-14	0.0113129
GO:0051351~positive regulation of ligase activity,	24	7	1.50879e-13	0.00362211
GO:0051437~positive regulation of ubiquitin-protein ligase activity during mitotic cell cycle,	23	7	2.45803e-13	0.00337402
GO:0031398~positive regulation of protein ubiquitination,	25	8	4.71845e-13	0.00416791
GO:0051436~negative regulation of ubiquitin-protein ligase activity during mitotic cell cycle,	22	6	7.30749e-13	0.00322517
GO:0051352~negative regulation of ligase activity,	22	7	1.33737e-12	0.0033244
GO:0051444~negative regulation of ubiquitin-protein ligase activity,	22	7	1.33737e-12	0.0033244
GO:0031397~negative regulation of protein ubiquitination,	23	7	1.41631e-12	0.00367173
GO:0016469~proton-transporting two-sector ATPase complex,	18	5	2.51632e-12	0.00218319
GO:0022625~cytosolic large ribosomal subunit,	17	4	3.21365e-12	0.0019351
GO:0045259~proton-transporting ATP synthase complex,	13	3	3.77831e-12	0.000992359
GO:0022613~ribonucleoprotein complex biogenesis,	35	14	7.53131e-12	0.00903047
GO:0005654~nucleoplasm,	94	55	8.15847e-12	0.0444577
GO:0005753~mitochondrial proton-transporting ATP synthase complex,	12	3	1.50897e-11	0.000893123
GO:0000314~organellar small ribosomal subunit,	11	3	2.23265e-10	0.000893123
GO:0000315~organellar large ribosomal subunit,	11	3	2.23265e-10	0.000893123
GO:0005762~mitochondrial large ribosomal subunit,	11	3	2.23265e-10	0.000893123
GO:0005763~mitochondrial small ribosomal subunit,	11	3	2.23265e-10	0.000893123
GO:0004129~cytochrome-c oxidase activity,	12	3	2.91246e-10	0.00114121
GO:0015002~heme-copper terminal oxidase activity,	12	3	2.91246e-10	0.00114121
GO:0016675~oxidoreductase activity,	12	3	2.91246e-10	0.00114121
GO:0016676~oxidoreductase activity,	12	3	2.91246e-10	0.00114121
hsa03040:Spliceosome,	26	11	5.71893e-10	0.00625186
hsa03050:Proteasome,	15	5	1.50234e-09	0.00218319
GO:0006511~ubiquitin-dependent protein catabolic process,	36	17	1.5371e-09	0.011561
hsa04260:Cardiac muscle contraction,	19	7	1.76026e-09	0.00362211
GO:0008380~RNA splicing,	41	21	1.77447e-09	0.0143892
GO:0000278~mitotic cell cycle,	48	26	1.86859e-09	0.0185075
GO:0015985~energy coupled proton transport,	14	4	2.31403e-09	0.0019351
GO:0015986~ATP synthesis coupled proton transport,	14	4	2.31403e-09	0.0019351
GO:0015992~proton transport,	17	6	2.85483e-09	0.00297708
GO:0031400~negative regulation of protein modification process,	24	10	3.06651e-09	0.00585492
GO:0006818~hydrogen transport,	17	6	4.69958e-09	0.00307631
GO:0042254~ribosome biogenesis,	24	10	6.86563e-09	0.00610301
GO:0034470~ncRNA processing,	30	15	1.3943e-08	0.00932817
GO:0009142~nucleoside triphosphate biosynthetic process,	21	9	1.95374e-08	0.00506103
GO:0009141~nucleoside triphosphate metabolic process,	24	11	1.9812e-08	0.00645033
GO:0000502~proteasome complex,	16	6	2.23749e-08	0.00302669
GO:0032269~negative regulation of cellular protein metabolic process,	29	14	2.69301e-08	0.00908008
GO:0034220~ion transmembrane transport,	14	5	3.46044e-08	0.00238166
GO:0022402~cell cycle process,	60	37	3.74899e-08	0.0282822
GO:0005681~spliceosome,	24	11	4.63725e-08	0.00674804
GO:0051248~negative regulation of protein metabolic process,	29	15	6.00056e-08	0.00942741
GO:0006364~rRNA processing,	19	8	8.89539e-08	0.00461447
GO:0055114~oxidation reduction,	63	40	9.75842e-08	0.0311601
GO:0009144~purine nucleoside triphosphate metabolic process,	22	10	1.01949e-07	0.00605339
GO:0000375~RNA splicing,	25	13	1.63735e-07	0.0077404
GO:0000377~RNA splicing,	25	13	1.63735e-07	0.0077404
GO:0000398~nuclear mRNA splicing,	25	13	1.63735e-07	0.0077404
GO:0016072~rRNA metabolic process,	19	9	1.71838e-07	0.00481294
GO:0007049~cell cycle,	73	49	1.87434e-07	0.0389005
GO:0008121~ubiquinol-cytochrome-c reductase activity,	6	2	2.13864e-07	0.000396944
GO:0016681~oxidoreductase activity,	6	2	2.13864e-07	0.000396944
GO:0009145~purine nucleoside triphosphate biosynthetic process,	19	9	2.35772e-07	0.00491218
GO:0006397~mRNA processing,	39	23	2.98053e-07	0.0161258
GO:0046961~proton-transporting ATPase activity,	9	3	3.54822e-07	0.00114121
GO:0005730~nucleolus,	66	45	4.47842e-07	0.0347326
GO:0016679~oxidoreductase activity,	6	2	4.6729e-07	0.000446561
GO:0046034~ATP metabolic process,	19	9	5.02058e-07	0.00516027
GO:0044265~cellular macromolecule catabolic process,	67	45	5.0485e-07	0.0355761
GO:0016071~mRNA metabolic process,	42	26	6.4168e-07	0.0185571
GO:0032268~regulation of cellular protein metabolic process,	50	32	6.44015e-07	0.0238662
GO:0019941~modification-dependent protein catabolic process,	56	37	6.73019e-07	0.0280341
GO:0043632~modification-dependent macromolecule catabolic process,	56	37	6.73019e-07	0.0280341
GO:0031401~positive regulation of protein modification process,	27	15	6.95305e-07	0.00947703
GO:0006122~mitochondrial electron transport,	5	1	7.39614e-07	0.000297708
GO:0009259~ribonucleotide metabolic process,	23	12	7.75006e-07	0.00734346
GO:0006754~ATP biosynthetic process,	17	8	7.8093e-07	0.00436638
GO:0009205~purine ribonucleoside triphosphate metabolic process,	20	10	7.81873e-07	0.0058053
GO:0045454~cell redox homeostasis,	14	6	8.51667e-07	0.00307631
GO:0009206~purine ribonucleoside triphosphate biosynthetic process,	18	9	8.52968e-07	0.00486256
GO:0009199~ribonucleoside triphosphate metabolic process,	20	10	8.9289e-07	0.00585492
GO:0009201~ribonucleoside triphosphate biosynthetic process,	18	9	9.88138e-07	0.00491218
GO:0015030~Cajal body,	10	4	1.22735e-06	0.00163739
GO:0034660~ncRNA metabolic process,	30	17	1.33761e-06	0.011561
GO:0044271~nitrogen compound biosynthetic process,	37	23	1.93273e-06	0.0161258
GO:0008276~protein methyltransferase activity,	12	5	2.08609e-06	0.0024809
GO:0009260~ribonucleotide biosynthetic process,	20	11	2.17144e-06	0.00620224
GO:0051603~proteolysis involved in cellular protein catabolic process,	56	38	2.60236e-06	0.0293242
GO:0000387~spliceosomal snRNP biogenesis,	9	4	2.76337e-06	0.00143892
GO:0019829~cation-transporting ATPase activity,	10	4	2.79675e-06	0.00178625
GO:0044257~cellular protein catabolic process,	56	39	3.01974e-06	0.0294731
GO:0006413~translational initiation,	11	5	3.16223e-06	0.00218319
GO:0009150~purine ribonucleotide metabolic process,	21	11	3.22121e-06	0.00689689
GO:0009152~purine ribonucleotide biosynthetic process,	19	10	3.30283e-06	0.00585492
GO:0051920~peroxiredoxin activity,	5	2	3.82068e-06	0.000396944
GO:0006163~purine nucleotide metabolic process,	25	15	4.35077e-06	0.00927856
GO:0031399~regulation of protein modification process,	34	21	4.41258e-06	0.0147861
GO:0044092~negative regulation of molecular function,	37	24	5.00628e-06	0.0168205
GO:0009057~macromolecule catabolic process,	67	49	6.17435e-06	0.0383547
GO:0030163~protein catabolic process,	56	40	7.49389e-06	0.0304158
GO:0043086~negative regulation of catalytic activity,	32	20	7.64634e-06	0.013893
GO:0000775~chromosome,	19	11	8.50247e-06	0.00625186
GO:0044451~nucleoplasm part,	52	37	1.12181e-05	0.0279349
GO:0016251~general RNA polymerase II transcription factor activity,	11	5	1.36009e-05	0.00253052
GO:0005750~mitochondrial respiratory chain complex III,	4	1	1.50864e-05	0.000297708
GO:0045275~respiratory chain complex III,	4	1	1.50864e-05	0.000297708
GO:0032270~positive regulation of cellular protein metabolic process,	28	18	1.58523e-05	0.0118587
GO:0022618~ribonucleoprotein complex assembly,	13	7	1.62581e-05	0.00347326
GO:0006354~RNA elongation,	11	5	1.64204e-05	0.00258013
GO:0046933~hydrogen ion transporting ATP synthase activity,	6	2	1.94434e-05	0.000793887
GO:0051537~2 iron,	6	3	2.84815e-05	0.000843505
GO:0006164~purine nucleotide biosynthetic process,	20	12	2.88859e-05	0.00739307
GO:0051247~positive regulation of protein metabolic process,	28	18	3.2783e-05	0.0123549
GO:0065003~macromolecular complex assembly,	58	43	3.70469e-05	0.0337402
GO:0016278~lysine N-methyltransferase activity,	8	4	4.17764e-05	0.00158777
GO:0016279~protein-lysine N-methyltransferase activity,	8	4	4.17764e-05	0.00158777
GO:0018024~histone-lysine N-methyltransferase activity,	8	4	4.17764e-05	0.00158777
GO:0030532~small nuclear ribonucleoprotein complex,	7	3	4.56115e-05	0.00124045
GO:0006368~RNA elongation from RNA polymerase II promoter,	10	5	4.66564e-05	0.00243128
GO:0006793~phosphorus metabolic process,	76	59	4.75255e-05	0.0480798
GO:0006796~phosphate metabolic process,	76	59	4.75255e-05	0.0480798
GO:0016310~phosphorylation,	65	50	4.97939e-05	0.0394959
GO:0003713~transcription coactivator activity,	25	16	5.62201e-05	0.0108167
hsa04110:Cell cycle,	17	10	6.56655e-05	0.00610301
GO:0051536~iron-sulfur cluster binding,	10	5	6.63111e-05	0.00253052
GO:0051540~metal cluster binding,	10	5	6.63111e-05	0.00253052
GO:0005758~mitochondrial intermembrane space,	8	4	8.21144e-05	0.00173663
GO:0009060~aerobic respiration,	8	4	8.21144e-05	0.00173663
GO:0019206~nucleoside kinase activity,	5	2	8.53641e-05	0.000694651
GO:0008170~N-methyltransferase activity,	10	6	9.26699e-05	0.00262975
GO:0009165~nucleotide biosynthetic process,	22	15	9.46222e-05	0.00927856
GO:0000087~M phase of mitotic cell cycle,	25	17	0.000106376	0.0112633
GO:0043933~macromolecular complex subunit organization,	59	46	0.000114187	0.035973
GO:0042625~ATPase activity,	12	7	0.000116309	0.00367173
GO:0006259~DNA metabolic process,	44	33	0.00015033	0.0249082
GO:0016667~oxidoreductase activity,	8	4	0.000151069	0.00188548
GO:0008430~selenium binding,	7	4	0.000158119	0.00148854
GO:0034404~nucleobase,	22	15	0.000159886	0.00962588
GO:0034654~nucleobase,	22	15	0.000159886	0.00962588
GO:0008135~translation factor activity,	14	9	0.000160904	0.00486256
GO:0008180~signalosome,	4	2	0.000164828	0.000496179
hsa03018:RNA degradation,	10	6	0.000172902	0.00282822
GO:0016568~chromatin modification,	28	20	0.000175986	0.0136449
GO:0042054~histone methyltransferase activity,	8	4	0.000182739	0.0019351
GO:0015399~primary active transmembrane transporter activity,	16	10	0.000182753	0.00605339
GO:0015405~P-P-bond-hydrolysis-driven transmembrane transporter activity,	16	10	0.000182753	0.00605339
GO:0003729~mRNA binding,	11	7	0.00020149	0.00337402
GO:0018130~heterocycle biosynthetic process,	10	6	0.00023133	0.00292746
GO:0045182~translation regulator activity,	7	4	0.000243153	0.00158777
GO:0043027~caspase inhibitor activity,	4	2	0.000254887	0.000545797
GO:0016922~ligand-dependent nuclear receptor binding,	3	1	0.000256936	0.000297708
GO:0006367~transcription initiation from RNA polymerase II promoter,	11	7	0.000261093	0.00347326
GO:0031970~organelle envelope lumen,	8	5	0.000262777	0.00203434
GO:0003743~translation initiation factor activity,	10	6	0.000266304	0.00297708
GO:0006612~protein targeting to membrane,	7	4	0.00029795	0.00163739
GO:0033178~proton-transporting two-sector ATPase complex,	5	3	0.000326406	0.000893123
GO:0048285~organelle fission,	24	17	0.000350103	0.0115114
GO:0000279~M phase,	31	23	0.000417587	0.0165228
GO:0006352~transcription initiation,	12	8	0.000431618	0.00421753
GO:0016604~nuclear body,	19	13	0.000456441	0.00843505
GO:0005869~dynactin complex,	3	1	0.000457748	0.000347326
GO:0017025~TATA-binding protein binding,	3	1	0.000457748	0.000347326
GO:0000280~nuclear division,	23	17	0.000462774	0.0110648
GO:0007067~mitosis,	23	17	0.000462774	0.0110648
GO:0044452~nucleolar part,	6	3	0.000474928	0.00133968
GO:0006461~protein complex assembly,	43	34	0.000496773	0.0256029
GO:0070271~protein complex biogenesis,	43	34	0.000496773	0.0256029
hsa03420:Nucleotide excision repair,	8	5	0.000510668	0.00223281
hsa04120:Ubiquitin mediated proteolysis,	16	11	0.000523714	0.0066488
GO:0003712~transcription cofactor activity,	33	25	0.000529213	0.0182098
GO:0043254~regulation of protein complex assembly,	12	8	0.000534281	0.00431676
GO:0005779~integral to peroxisomal membrane,	4	2	0.00054185	0.000645033
GO:0031231~intrinsic to peroxisomal membrane,	4	2	0.00054185	0.000645033
GO:0051117~ATPase binding,	4	2	0.00054185	0.000645033
GO:0016570~histone modification,	15	10	0.000580522	0.00610301
hsa03020:RNA polymerase,	6	4	0.000587265	0.0013893
GO:0051301~cell division,	28	21	0.000595442	0.0147365
GO:0034622~cellular macromolecular complex assembly,	30	23	0.000603242	0.0161754
hsa03022:Basal transcription factors,	7	4	0.000626872	0.00183586
GO:0009055~electron carrier activity,	22	16	0.000691825	0.0107175
GO:0043028~caspase regulator activity,	6	4	0.000719739	0.00143892
GO:0030898~actin-dependent ATPase activity,	3	2	0.000750996	0.000396944
GO:0001522~pseudouridine synthesis,	4	2	0.000753745	0.000694651
GO:0005680~anaphase-promoting complex,	4	2	0.000753745	0.000694651
GO:0016863~intramolecular oxidoreductase activity,	4	2	0.000753745	0.000694651
GO:0016569~covalent chromatin modification,	15	11	0.000809325	0.00630148
GO:0044427~chromosomal part,	34	27	0.000834009	0.0194502
GO:0010605~negative regulation of macromolecule metabolic process,	56	47	0.000869311	0.036618
GO:0016455~RNA polymerase II transcription mediator activity,	6	4	0.000874811	0.00148854
GO:0051262~protein tetramerization,	7	4	0.000876848	0.0019351
GO:0005669~transcription factor TFIID complex,	5	3	0.000921638	0.00109159
GO:0008134~transcription factor binding,	42	34	0.000996841	0.0257517
GO:0051186~cofactor metabolic process,	20	15	0.00100739	0.0096755
GO:0016887~ATPase activity,	30	24	0.00101691	0.0167212
GO:0006308~DNA catabolic process,	9	6	0.00101901	0.00297708
GO:0006479~protein amino acid methylation,	7	5	0.00102879	0.00198472
GO:0008213~protein amino acid alkylation,	7	5	0.00102879	0.00198472
GO:0006325~chromatin organization,	33	26	0.00103379	0.0189541
GO:0006351~transcription,	27	21	0.00105683	0.0145877
GO:0000104~succinate dehydrogenase activity,	2	1	0.00112074	0.000198472
GO:0043085~positive regulation of catalytic activity,	42	34	0.00115206	0.0259502
GO:0006105~succinate metabolic process,	3	2	0.00115697	0.000446561
GO:0006743~ubiquinone metabolic process,	3	2	0.00115697	0.000446561
GO:0006744~ubiquinone biosynthetic process,	3	2	0.00115697	0.000446561
GO:0045426~quinone cofactor biosynthetic process,	3	2	0.00115697	0.000446561
GO:0008785~alkyl hydroperoxide reductase activity,	1	0	0.00118989	4.96179e-05
GO:0015140~malate transmembrane transporter activity,	1	0	0.00118989	4.96179e-05
GO:0015320~phosphate carrier activity,	1	0	0.00118989	4.96179e-05
GO:0015616~DNA translocase activity,	1	0	0.00118989	4.96179e-05
GO:0016480~negative regulation of transcription from RNA polymerase III promoter,	1	0	0.00118989	4.96179e-05
GO:0051538~3 iron,	1	0	0.00118989	4.96179e-05
GO:0070647~protein modification by small protein conjugation or removal,	17	13	0.00122042	0.00783963
GO:0046966~thyroid hormone receptor binding,	6	4	0.00126332	0.00158777
GO:0032774~RNA biosynthetic process,	27	21	0.00128421	0.0147861
GO:0022403~cell cycle phase,	35	28	0.00130931	0.0207403
GO:0005694~chromosome,	38	31	0.00140351	0.023122
GO:0044093~positive regulation of molecular function,	46	38	0.00144828	0.0294234
GO:0000245~spliceosome assembly,	6	4	0.0015024	0.00163739
GO:0031333~negative regulation of protein complex assembly,	6	4	0.0015024	0.00163739
GO:0042626~ATPase activity,	13	10	0.00151893	0.00545797
GO:0043492~ATPase activity,	13	10	0.00164909	0.00550759
GO:0007005~mitochondrion organization,	15	11	0.00173772	0.00679766
GO:0015036~disulfide oxidoreductase activity,	4	3	0.00176293	0.000843505
GO:0043021~ribonucleoprotein binding,	6	4	0.00177532	0.00168701
hsa03410:Base excision repair,	6	4	0.00177532	0.00168701
GO:0016820~hydrolase activity,	13	10	0.00178839	0.00555721
GO:0034621~cellular macromolecular complex subunit organization,	31	25	0.0018013	0.0181105
GO:0019205~nucleobase,	7	5	0.00185936	0.00218319
hsa04114:Oocyte meiosis,	13	10	0.00193733	0.00560683
GO:0035257~nuclear hormone receptor binding,	10	7	0.00196294	0.00382058
GO:0004308~exo-alpha-sialidase activity,	2	1	0.0021101	0.00024809
GO:0016997~alpha-sialidase activity,	2	1	0.0021101	0.00024809
GO:0030891~VCB complex,	2	1	0.0021101	0.00024809
GO:0033119~negative regulation of RNA splicing,	2	1	0.0021101	0.00024809
GO:0051289~protein homotetramerization,	5	3	0.00212844	0.00129007
GO:0000776~kinetochore,	10	7	0.0021655	0.0038702
GO:0032259~methylation,	10	7	0.0021655	0.0038702
GO:0000152~nuclear ubiquitin ligase complex,	4	3	0.00225355	0.000893123
GO:0019438~aromatic compound biosynthetic process,	4	3	0.00225355	0.000893123
GO:0000779~condensed chromosome,	9	7	0.00226592	0.0033244
GO:0006338~chromatin remodeling,	8	6	0.00227372	0.0027786
GO:0006595~polyamine metabolic process,	3	2	0.00238868	0.000545797
GO:0030837~negative regulation of actin filament polymerization,	5	3	0.00256154	0.00133968
GO:0017038~protein import,	14	11	0.00266128	0.00645033
hsa05130:Pathogenic Escherichia coli infection,	8	6	0.00286128	0.00287784
GO:0006605~protein targeting,	20	16	0.00299833	0.0106182
GO:0032272~negative regulation of protein polymerization,	5	4	0.00305762	0.0013893
GO:0016779~nucleotidyltransferase activity,	13	10	0.00306251	0.00590454
GO:0051726~regulation of cell cycle,	28	23	0.00314876	0.0165228
GO:0000777~condensed chromosome kinetochore,	8	6	0.00319687	0.00292746
GO:0006613~cotranslational protein targeting to membrane,	3	2	0.00325444	0.000595415
GO:0031577~spindle checkpoint,	3	2	0.00325444	0.000595415
GO:0033108~mitochondrial respiratory chain complex assembly,	3	2	0.00325444	0.000595415
GO:0016879~ligase activity,	21	17	0.00326779	0.0114121
GO:0051276~chromosome organization,	38	33	0.00328248	0.0243128
GO:0043414~biopolymer methylation,	9	7	0.00340238	0.00352287
GO:0001302~replicative cell aging,	2	1	0.00351523	0.000297708
GO:0004300~enoyl-CoA hydratase activity,	2	1	0.00351523	0.000297708
GO:0006729~tetrahydrobiopterin biosynthetic process,	2	1	0.00351523	0.000297708
GO:0045261~proton-transporting ATP synthase complex,	2	1	0.00351523	0.000297708
GO:0006779~porphyrin biosynthetic process,	4	3	0.00352173	0.000992359
GO:0033014~tetrapyrrole biosynthetic process,	4	3	0.00352173	0.000992359
GO:0051188~cofactor biosynthetic process,	11	9	0.00367102	0.00476332
GO:0015035~protein disulfide oxidoreductase activity,	3	2	0.0043124	0.000645033
GO:0042375~quinone cofactor metabolic process,	3	2	0.0043124	0.000645033
GO:0006366~transcription from RNA polymerase II promoter,	21	18	0.00438752	0.0117098
GO:0030833~regulation of actin filament polymerization,	7	5	0.00449925	0.00253052
GO:0004452~isopentenyl-diphosphate delta-isomerase activity,	1	1	0.00460592	9.92359e-05
GO:0004647~phosphoserine phosphatase activity,	1	1	0.00460592	9.92359e-05
GO:0008124~4-alpha-hydroxytetrahydrobiopterin dehydratase activity,	1	1	0.00460592	9.92359e-05
GO:0016109~tetraterpenoid biosynthetic process,	1	1	0.00460592	9.92359e-05
GO:0016114~terpenoid biosynthetic process,	1	1	0.00460592	9.92359e-05
GO:0016117~carotenoid biosynthetic process,	1	1	0.00460592	9.92359e-05
GO:0016635~oxidoreductase activity,	1	1	0.00460592	9.92359e-05
GO:0030611~arsenate reductase activity,	1	1	0.00460592	9.92359e-05
GO:0042030~ATPase inhibitor activity,	1	1	0.00460592	9.92359e-05
GO:0043532~angiostatin binding,	1	1	0.00460592	9.92359e-05
GO:0005778~peroxisomal membrane,	5	4	0.00497817	0.00153816
GO:0006778~porphyrin metabolic process,	5	4	0.00497817	0.00153816
GO:0031903~microbody membrane,	5	4	0.00497817	0.00153816
GO:0033013~tetrapyrrole metabolic process,	5	4	0.00497817	0.00153816
GO:0016571~histone methylation,	4	3	0.005235	0.00109159
GO:0051693~actin filament capping,	4	3	0.005235	0.00109159
GO:0051427~hormone receptor binding,	10	8	0.00527745	0.00436638
GO:0015629~actin cytoskeleton,	23	20	0.005348	0.0133968
GO:0000153~cytoplasmic ubiquitin ligase complex,	2	1	0.005382	0.000347326
GO:0003688~DNA replication origin binding,	2	1	0.005382	0.000347326
GO:0004691~cAMP-dependent protein kinase activity,	2	1	0.005382	0.000347326
GO:0016461~unconventional myosin complex,	2	1	0.005382	0.000347326
GO:0046146~tetrahydrobiopterin metabolic process,	2	1	0.005382	0.000347326
GO:0060260~regulation of transcription initiation from RNA polymerase II promoter,	2	1	0.005382	0.000347326
hsa00130:Ubiquinone and other terpenoid-quinone biosynthesis,	2	1	0.005382	0.000347326
GO:0008033~tRNA processing,	9	7	0.0054132	0.00377096
GO:0006417~regulation of translation,	14	12	0.00551773	0.00699613
GO:0042559~pteridine and derivative biosynthetic process,	3	2	0.00558062	0.000694651
hsa00903:Limonene and pinene degradation,	3	2	0.00558062	0.000694651
GO:0004601~peroxidase activity,	5	4	0.00578089	0.00158777
GO:0016684~oxidoreductase activity,	5	4	0.00578089	0.00158777
GO:0032271~regulation of protein polymerization,	8	6	0.00591057	0.00322517
hsa00230:Purine metabolism,	15	13	0.00594106	0.0077404
hsa05110:Vibrio cholerae infection,	7	6	0.00626015	0.00267937
GO:0006457~protein folding,	16	14	0.00627718	0.00848467
GO:0006099~tricarboxylic acid cycle,	4	3	0.0062817	0.00114121
GO:0007031~peroxisome organization,	4	3	0.0062817	0.00114121
GO:0019201~nucleotide kinase activity,	4	3	0.0062817	0.00114121
GO:0042809~vitamin D receptor binding,	4	3	0.0062817	0.00114121
GO:0046356~acetyl-CoA catabolic process,	4	3	0.0062817	0.00114121
GO:0003899~DNA-directed RNA polymerase activity,	6	5	0.00630339	0.00213357
GO:0007093~mitotic cell cycle checkpoint,	6	5	0.00630339	0.00213357
GO:0034062~RNA polymerase activity,	6	5	0.00630339	0.00213357
GO:0032446~protein modification by small protein conjugation,	13	11	0.00648926	0.00645033
GO:0016881~acid-amino acid ligase activity,	18	15	0.00672286	0.00997321
GO:0010604~positive regulation of macromolecule metabolic process,	59	54	0.00672351	0.0429195
GO:0042623~ATPase activity,	23	20	0.00690267	0.0136946
GO:0033365~protein localization in organelle,	14	12	0.00702964	0.0071946
GO:0007052~mitotic spindle organization,	3	2	0.00707606	0.000744269
hsa00310:Lysine degradation,	6	5	0.00710176	0.00218319
GO:0030835~negative regulation of actin filament depolymerization,	4	3	0.00746714	0.00119083
GO:0031202~RNA splicing factor activity,	4	3	0.00746714	0.00119083
GO:0016776~phosphotransferase activity,	5	4	0.00766334	0.00168701
GO:0000808~origin recognition complex,	2	2	0.00774657	0.000396944
GO:0004017~adenylate kinase activity,	2	2	0.00774657	0.000396944
GO:0008553~hydrogen-exporting ATPase activity,	2	2	0.00774657	0.000396944
GO:0016668~oxidoreductase activity,	2	2	0.00774657	0.000396944
GO:0033363~secretory granule organization,	2	2	0.00774657	0.000396944
GO:0034984~cellular response to DNA damage stimulus,	2	2	0.00774657	0.000396944
GO:0006839~mitochondrial transport,	8	7	0.00852847	0.00342364
GO:0000428~DNA-directed RNA polymerase complex,	4	3	0.0088	0.00124045
GO:0006213~pyrimidine nucleoside metabolic process,	4	3	0.0088	0.00124045
GO:0009261~ribonucleotide catabolic process,	4	3	0.0088	0.00124045
GO:0055029~nuclear DNA-directed RNA polymerase complex,	4	3	0.0088	0.00124045
GO:0006200~ATP catabolic process,	3	2	0.00881443	0.000793887
GO:0016209~antioxidant activity,	6	5	0.00891985	0.00228243
GO:0008064~regulation of actin polymerization or depolymerization,	7	6	0.00936562	0.00287784
GO:0006732~coenzyme metabolic process,	14	12	0.00990115	0.00749231
GO:0004869~cysteine-type endopeptidase inhibitor activity,	5	4	0.00995155	0.00178625
