# Supplementary material for: Analysis of RNA expression of normal and cancer tissues reveals high correlation of COP9 gene expression with respiratory chain complex components
Source: BMC Genomics. 2016 Dec 1;17:983. doi: 10.1186/s12864-016-3313-y (PMC5131501; doi:10.1186/s12864-016-3313-y)
Supplement: Additional file 7: Table S14. — Genes under the chromosomal cis-effect in the HNSCC tissues (XLS 2117 kb) [file 12864_2016_3313_MOESM7_ESM.xls]

## Sheet: Sheet 1 - Table 1
Table S13 expressional correlation and chromosomal location of cancer genes (hsa05200); sorted with q values of tumor tissues
Gene	Nh_normal	ES_normal	mean1000	sd1000	p_normal	q_normal	Nh_tumor	ES_tumor	mean1000	sd1000	p_tumor	q_tumor	Function	Cytoband	GO			KEGG
WNT10A	37	0.0744564	0.187744	0.0892072	0.897947	0.968023	37	0.71016	0.0968118	0.0690838	0	0	wingless-type MMTV integration site family, member 10A	2q35,	GO:0007166~cell surface receptor linked signal transduction,GO:0007223~Wnt receptor signaling pathway, calcium modulating pathway,GO:0016055~Wnt receptor signaling pathway,	GO:0005576~extracellular region,GO:0005578~proteinaceous extracellular matrix,GO:0031012~extracellular matrix,GO:0044421~extracellular region part,		hsa04310:Wnt signaling pathway,hsa04340:Hedgehog signaling pathway,hsa04916:Melanogenesis,hsa05200:Pathways in cancer,hsa05217:Basal cell carcinoma,
FGF13	0	0	0	0	0	0	0	0	0	0	0	0	fibroblast growth factor 13	Xq26.3,	GO:0000165~MAPKKK cascade,GO:0007242~intracellular signaling cascade,GO:0007243~protein kinase cascade,GO:0007267~cell-cell signaling,		GO:0008047~enzyme activator activity,GO:0008083~growth factor activity,GO:0019207~kinase regulator activity,GO:0019209~kinase activator activity,GO:0019887~protein kinase regulator activity,GO:0030295~protein kinase activator activity,	hsa04010:MAPK signaling pathway,hsa04810:Regulation of actin cytoskeleton,hsa05200:Pathways in cancer,hsa05218:Melanoma,
FGF11	73	0.426012	0.19126	0.0658051	0.000180285	0.00444704	73	0.626242	0.182019	0.067386	2.16652e-11	9.28184e-10	fibroblast growth factor 11	17p13.1,	GO:0007267~cell-cell signaling,		GO:0008083~growth factor activity,	hsa04010:MAPK signaling pathway,hsa04810:Regulation of actin cytoskeleton,hsa05200:Pathways in cancer,hsa05218:Melanoma,
IKBKG	46	0.466692	0.110092	0.0652372	2.29886e-08	5.1998e-07	46	0.782017	0.271723	0.0826036	3.25376e-10	5.51978e-09	inhibitor of kappa light polypeptide gene enhancer in B-cells, kinase gamma	Xq28,	GO:0001776~leukocyte homeostasis,GO:0001782~B cell homeostasis,GO:0002253~activation of immune response,GO:0002260~lymphocyte homeostasis,GO:0002429~immune response-activating cell surface receptor signaling pathway,GO:0002684~positive regulation of immune system process,GO:0002757~immune response-activating signal transduction,GO:0002764~immune response-regulating signal transduction,GO:0002768~…	GO:0005829~cytosol,GO:0008385~IkappaB kinase complex,GO:0044445~cytosolic part,	GO:0008270~zinc ion binding,GO:0043167~ion binding,GO:0043169~cation binding,GO:0046872~metal ion binding,GO:0046914~transition metal ion binding,GO:0046982~protein heterodimerization activity,GO:0046983~protein dimerization activity,	hsa04010:MAPK signaling pathway,hsa04062:Chemokine signaling pathway,hsa04210:Apoptosis,hsa04620:Toll-like receptor signaling pathway,hsa04621:NOD-like receptor signaling pathway,hsa04622:RIG-I-like receptor signaling pathway,hsa04623:Cytosolic DNA-sensing pathway,hsa04660:T cell receptor signaling pathway,hsa04662:B cell receptor signaling pathway,hsa04920:Adipocytokine signaling pathway,hsa0512…
RASSF1	38	0.685113	0.158036	0.0842347	1.95916e-10	1.23264e-08	38	0.72468	0.16767	0.0892685	2.19183e-10	1.18202e-08	Ras association (RalGDS/AF-6) domain family member 1	3p21.3,	GO:0007049~cell cycle,GO:0007050~cell cycle arrest,GO:0007242~intracellular signaling cascade,GO:0007264~small GTPase mediated signal transduction,GO:0007265~Ras protein signal transduction,GO:0022402~cell cycle process,	GO:0005813~centrosome,GO:0005815~microtubule organizing center,GO:0005819~spindle,GO:0005856~cytoskeleton,GO:0005874~microtubule,GO:0015630~microtubule cytoskeleton,GO:0043228~non-membrane-bounded organelle,GO:0043232~intracellular non-membrane-bounded organelle,GO:0044430~cytoskeletal part,	GO:0008270~zinc ion binding,GO:0008289~lipid binding,GO:0019992~diacylglycerol binding,GO:0042802~identical protein binding,GO:0043167~ion binding,GO:0043169~cation binding,GO:0046872~metal ion binding,GO:0046914~transition metal ion binding,	hsa05200:Pathways in cancer,hsa05219:Bladder cancer,hsa05223:Non-small cell lung cancer,
GRB2	51	0.375189	0.201152	0.0790177	0.0138149	0.104123	51	0.817538	0.271801	0.0889761	4.29748e-10	1.20626e-08	growth factor receptor-bound protein 2	17q24-q25,	GO:0000165~MAPKKK cascade,GO:0006461~protein complex assembly,GO:0007166~cell surface receptor linked signal transduction,GO:0007167~enzyme linked receptor protein signaling pathway,GO:0007169~transmembrane receptor protein tyrosine kinase signaling pathway,GO:0007173~epidermal growth factor receptor signaling pathway,GO:0007242~intracellular signaling cascade,GO:0007243~protein kinase cascade,GO…	GO:0005794~Golgi apparatus,GO:0005829~cytosol,GO:0012505~endomembrane system,GO:0012506~vesicle membrane,GO:0031090~organelle membrane,GO:0031982~vesicle,GO:0031988~membrane-bounded vesicle,	GO:0001784~phosphotyrosine binding,GO:0005070~SH3/SH2 adaptor activity,GO:0005154~epidermal growth factor receptor binding,GO:0019904~protein domain specific binding,GO:0030674~protein binding, bridging,GO:0043560~insulin receptor substrate binding,GO:0045309~protein phosphorylated amino acid binding,GO:0051219~phosphoprotein binding,GO:0060090~molecular adaptor activity,	hsa04010:MAPK signaling pathway,hsa04012:ErbB signaling pathway,hsa04062:Chemokine signaling pathway,hsa04320:Dorso-ventral axis formation,hsa04510:Focal adhesion,hsa04540:Gap junction,hsa04630:Jak-STAT signaling pathway,hsa04650:Natural killer cell mediated cytotoxicity,hsa04660:T cell receptor signaling pathway,hsa04662:B cell receptor signaling pathway,hsa04664:Fc epsilon RI signaling pathway,…
PIAS4	41	0.370301	0.181858	0.0896895	0.0178181	0.0578358	41	0.822998	0.268911	0.0960254	3.95882e-09	1.05925e-07	protein inhibitor of activated STAT, 4	19p13.3,	GO:0000122~negative regulation of transcription from RNA polymerase II promoter,GO:0006350~transcription,GO:0006355~regulation of transcription, DNA-dependent,GO:0006357~regulation of transcription from RNA polymerase II promoter,GO:0006508~proteolysis,GO:0007166~cell surface receptor linked signal transduction,GO:0009057~macromolecule catabolic process,GO:0009890~negative regulation of biosynthe…	GO:0016363~nuclear matrix,GO:0031974~membrane-enclosed lumen,GO:0031981~nuclear lumen,GO:0034399~nuclear periphery,GO:0043233~organelle lumen,GO:0070013~intracellular organelle lumen,	GO:0003677~DNA binding,GO:0003712~transcription cofactor activity,GO:0003714~transcription corepressor activity,GO:0008134~transcription factor binding,GO:0008270~zinc ion binding,GO:0016564~transcription repressor activity,GO:0016879~ligase activity, forming carbon-nitrogen bonds,GO:0016881~acid-amino acid ligase activity,GO:0019787~small conjugating protein ligase activity,GO:0019789~SUMO ligas…	hsa04120:Ubiquitin mediated proteolysis,hsa04630:Jak-STAT signaling pathway,hsa05200:Pathways in cancer,hsa05222:Small cell lung cancer,
RELA	75	0.382057	0.144303	0.0624508	7.03129e-05	0.00108844	75	0.6316	0.247608	0.0680424	8.33526e-09	1.65423e-07	v-rel reticuloendotheliosis viral oncogene homolog A (avian)	11q13,	GO:0000302~response to reactive oxygen species,GO:0001101~response to acid,GO:0001817~regulation of cytokine production,GO:0001889~liver development,GO:0001942~hair follicle development,GO:0002218~activation of innate immune response,GO:0002221~pattern recognition receptor signaling pathway,GO:0002237~response to molecule of bacterial origin,GO:0002252~immune effector process,GO:0002253~activatio…	GO:0005654~nucleoplasm,GO:0005667~transcription factor complex,GO:0005829~cytosol,GO:0031974~membrane-enclosed lumen,GO:0031981~nuclear lumen,GO:0043233~organelle lumen,GO:0044451~nucleoplasm part,GO:0070013~intracellular organelle lumen,	GO:0003677~DNA binding,GO:0003700~transcription factor activity,GO:0003702~RNA polymerase II transcription factor activity,GO:0003705~RNA polymerase II transcription factor activity, enhancer binding,GO:0008134~transcription factor binding,GO:0019899~enzyme binding,GO:0019900~kinase binding,GO:0019901~protein kinase binding,GO:0030528~transcription regulator activity,GO:0032403~protein complex bi…	hsa04010:MAPK signaling pathway,hsa04062:Chemokine signaling pathway,hsa04210:Apoptosis,hsa04620:Toll-like receptor signaling pathway,hsa04621:NOD-like receptor signaling pathway,hsa04622:RIG-I-like receptor signaling pathway,hsa04623:Cytosolic DNA-sensing pathway,hsa04660:T cell receptor signaling pathway,hsa04662:B cell receptor signaling pathway,hsa04722:Neurotrophin signaling pathway,hsa04920…
GSTP1	39	0.494381	0.168074	0.0825517	3.86282e-05	0.000695307	39	0.755128	0.235013	0.0957494	2.78564e-08	4.72096e-07	glutathione S-transferase pi 1	11q13,	GO:0006916~anti-apoptosis,GO:0010941~regulation of cell death,GO:0042981~regulation of apoptosis,GO:0043066~negative regulation of apoptosis,GO:0043067~regulation of programmed cell death,GO:0043069~negative regulation of programmed cell death,GO:0060548~negative regulation of cell death,		GO:0004364~glutathione transferase activity,GO:0016765~transferase activity, transferring alkyl or aryl (other than methyl) groups,	hsa00480:Glutathione metabolism,hsa00980:Metabolism of xenobiotics by cytochrome P450,hsa00982:Drug metabolism,hsa05200:Pathways in cancer,hsa05215:Prostate cancer,
ARAF	23	0.255498	0.221358	0.110074	0.37822	0.627615	23	0.823281	0.213185	0.118232	1.2338e-07	1.17211e-06	v-raf murine sarcoma 3611 viral oncogene homolog	Xp11.4-p11.2,	GO:0006468~protein amino acid phosphorylation,GO:0006793~phosphorus metabolic process,GO:0006796~phosphate metabolic process,GO:0007242~intracellular signaling cascade,GO:0016310~phosphorylation,	GO:0000267~cell fraction,GO:0005626~insoluble fraction,GO:0005739~mitochondrion,GO:0005829~cytosol,	GO:0000166~nucleotide binding,GO:0001882~nucleoside binding,GO:0001883~purine nucleoside binding,GO:0004672~protein kinase activity,GO:0004674~protein serine/threonine kinase activity,GO:0005524~ATP binding,GO:0008270~zinc ion binding,GO:0008289~lipid binding,GO:0017076~purine nucleotide binding,GO:0019992~diacylglycerol binding,GO:0030554~adenyl nucleotide binding,GO:0032553~ribonucleotide bindi…	hsa04012:ErbB signaling pathway,hsa04270:Vascular smooth muscle contraction,hsa04650:Natural killer cell mediated cytotoxicity,hsa04720:Long-term potentiation,hsa04730:Long-term depression,hsa04810:Regulation of actin cytoskeleton,hsa04910:Insulin signaling pathway,hsa04914:Progesterone-mediated oocyte maturation,hsa05200:Pathways in cancer,hsa05210:Colorectal cancer,hsa05211:Renal cell carcinoma…
DVL1	41	0.391462	0.195469	0.0884801	0.0133765	0.107327	41	0.709647	0.249521	0.0868616	5.87841e-08	2.12678e-06	dishevelled, dsh homolog 1 (Drosophila); dishevelled, dsh homolog 1 (Drosophila)-like 1	1p36,22q11.21,	GO:0000902~cell morphogenesis,GO:0000904~cell morphogenesis involved in differentiation,GO:0001505~regulation of neurotransmitter levels,GO:0003001~generation of a signal involved in cell-cell signaling,GO:0006461~protein complex assembly,GO:0006469~negative regulation of protein kinase activity,GO:0006836~neurotransmitter transport,GO:0007166~cell surface receptor linked signal transduction,GO:0…	GO:0000267~cell fraction,GO:0005624~membrane fraction,GO:0005626~insoluble fraction,GO:0005856~cytoskeleton,GO:0005874~microtubule,GO:0015630~microtubule cytoskeleton,GO:0016023~cytoplasmic membrane-bounded vesicle,GO:0019717~synaptosome,GO:0030424~axon,GO:0030425~dendrite,GO:0030426~growth cone,GO:0030427~site of polarized growth,GO:0031410~cytoplasmic vesicle,GO:0031982~vesicle,GO:0031988~membr…	GO:0017016~Ras GTPase binding,GO:0017048~Rho GTPase binding,GO:0019899~enzyme binding,GO:0019900~kinase binding,GO:0019901~protein kinase binding,GO:0031267~small GTPase binding,GO:0042802~identical protein binding,GO:0048365~Rac GTPase binding,GO:0051020~GTPase binding,	hsa04310:Wnt signaling pathway,hsa04330:Notch signaling pathway,hsa04916:Melanogenesis,hsa05200:Pathways in cancer,hsa05210:Colorectal cancer,hsa05217:Basal cell carcinoma,
CRKL	27	0.100859	0.105338	0.0700938	0.525477	0.766028	27	0.853882	0.365674	0.099282	4.38523e-07	5.13698e-06	v-crk sarcoma virus CT10 oncogene homolog (avian)-like	22q11,22q11|22q11.21,	GO:0000165~MAPKKK cascade,GO:0001568~blood vessel development,GO:0001944~vasculature development,GO:0002520~immune system development,GO:0003002~regionalization,GO:0007242~intracellular signaling cascade,GO:0007243~protein kinase cascade,GO:0007254~JNK cascade,GO:0007264~small GTPase mediated signal transduction,GO:0007265~Ras protein signal transduction,GO:0007389~pattern specification process,G…		GO:0004672~protein kinase activity,GO:0004713~protein tyrosine kinase activity,GO:0005070~SH3/SH2 adaptor activity,GO:0030674~protein binding, bridging,GO:0060090~molecular adaptor activity,	hsa04010:MAPK signaling pathway,hsa04012:ErbB signaling pathway,hsa04062:Chemokine signaling pathway,hsa04510:Focal adhesion,hsa04666:Fc gamma R-mediated phagocytosis,hsa04722:Neurotrophin signaling pathway,hsa04810:Regulation of actin cytoskeleton,hsa04910:Insulin signaling pathway,hsa05200:Pathways in cancer,hsa05211:Renal cell carcinoma,hsa05220:Chronic myeloid leukemia,
BIRC3	12	0.595026	0.308855	0.154806	0.0322595	0.134967	12	0.938051	0.232459	0.147488	8.59e-07	8.41603e-06	baculoviral IAP repeat-containing 3	11q22,	GO:0006461~protein complex assembly,GO:0006915~apoptosis,GO:0006916~anti-apoptosis,GO:0007166~cell surface receptor linked signal transduction,GO:0007276~gamete generation,GO:0007283~spermatogenesis,GO:0008219~cell death,GO:0010941~regulation of cell death,GO:0012501~programmed cell death,GO:0016265~death,GO:0019953~sexual reproduction,GO:0032504~multicellular organism reproduction,GO:0042981~reg…	GO:0045121~membrane raft,	GO:0004842~ubiquitin-protein ligase activity,GO:0008270~zinc ion binding,GO:0016879~ligase activity, forming carbon-nitrogen bonds,GO:0016881~acid-amino acid ligase activity,GO:0019787~small conjugating protein ligase activity,GO:0043167~ion binding,GO:0043169~cation binding,GO:0046872~metal ion binding,GO:0046914~transition metal ion binding,	hsa04120:Ubiquitin mediated proteolysis,hsa04210:Apoptosis,hsa04510:Focal adhesion,hsa04621:NOD-like receptor signaling pathway,hsa05200:Pathways in cancer,hsa05222:Small cell lung cancer,
CCND1	13	0.439319	0.215259	0.129044	0.0412549	0.158189	13	0.891963	0.223732	0.141569	1.17812e-06	1.10479e-05	cyclin D1	11q13,	GO:0000075~cell cycle checkpoint,GO:0000077~DNA damage checkpoint,GO:0000079~regulation of cyclin-dependent protein kinase activity,GO:0000082~G1/S transition of mitotic cell cycle,GO:0000278~mitotic cell cycle,GO:0000320~re-entry into mitotic cell cycle,GO:0001889~liver development,GO:0001932~regulation of protein amino acid phosphorylation,GO:0001934~positive regulation of protein amino acid ph…	GO:0000307~cyclin-dependent protein kinase holoenzyme complex,GO:0005654~nucleoplasm,GO:0005829~cytosol,GO:0031974~membrane-enclosed lumen,GO:0031981~nuclear lumen,GO:0043233~organelle lumen,GO:0070013~intracellular organelle lumen,	GO:0004672~protein kinase activity,GO:0016538~cyclin-dependent protein kinase regulator activity,GO:0019207~kinase regulator activity,GO:0019887~protein kinase regulator activity,GO:0019899~enzyme binding,GO:0019900~kinase binding,GO:0019901~protein kinase binding,GO:0032403~protein complex binding,	hsa04110:Cell cycle,hsa04115:p53 signaling pathway,hsa04310:Wnt signaling pathway,hsa04510:Focal adhesion,hsa04630:Jak-STAT signaling pathway,hsa05200:Pathways in cancer,hsa05210:Colorectal cancer,hsa05212:Pancreatic cancer,hsa05213:Endometrial cancer,hsa05214:Glioma,hsa05215:Prostate cancer,hsa05216:Thyroid cancer,hsa05218:Melanoma,hsa05219:Bladder cancer,hsa05220:Chronic myeloid leukemia,hsa052…
VEGFB	51	0.253849	0.197714	0.0755549	0.228752	0.468397	51	0.626695	0.251393	0.0803639	1.50576e-06	1.37112e-05	vascular endothelial growth factor B	11q13,	GO:0001558~regulation of cell growth,GO:0008283~cell proliferation,GO:0008284~positive regulation of cell proliferation,GO:0040008~regulation of growth,GO:0042127~regulation of cell proliferation,GO:0051302~regulation of cell division,GO:0051781~positive regulation of cell division,	GO:0005576~extracellular region,GO:0016023~cytoplasmic membrane-bounded vesicle,GO:0030141~secretory granule,GO:0031091~platelet alpha granule,GO:0031093~platelet alpha granule lumen,GO:0031410~cytoplasmic vesicle,GO:0031974~membrane-enclosed lumen,GO:0031982~vesicle,GO:0031983~vesicle lumen,GO:0031988~membrane-bounded vesicle,GO:0043233~organelle lumen,GO:0044433~cytoplasmic vesicle part,GO:0060…	GO:0001871~pattern binding,GO:0005172~vascular endothelial growth factor receptor binding,GO:0005539~glycosaminoglycan binding,GO:0008083~growth factor activity,GO:0008201~heparin binding,GO:0030246~carbohydrate binding,GO:0030247~polysaccharide binding,	hsa04060:Cytokine-cytokine receptor interaction,hsa04150:mTOR signaling pathway,hsa04510:Focal adhesion,hsa05200:Pathways in cancer,hsa05211:Renal cell carcinoma,hsa05212:Pancreatic cancer,hsa05219:Bladder cancer,
RAC1	18	0.27323	0.183834	0.109904	0.207994	0.410655	18	0.900781	0.298834	0.133623	3.3215e-06	2.76493e-05	ras-related C3 botulinum toxin substrate 1 (rho family, small GTP binding protein Rac1)	7p22,	GO:0000902~cell morphogenesis,GO:0000904~cell morphogenesis involved in differentiation,GO:0001894~tissue homeostasis,GO:0006461~protein complex assembly,GO:0006897~endocytosis,GO:0006915~apoptosis,GO:0006917~induction of apoptosis,GO:0006928~cell motion,GO:0006935~chemotaxis,GO:0006952~defense response,GO:0006954~inflammatory response,GO:0006970~response to osmotic stress,GO:0006972~hyperosmotic…	GO:0000267~cell fraction,GO:0005624~membrane fraction,GO:0005626~insoluble fraction,GO:0005829~cytosol,GO:0005886~plasma membrane,GO:0009898~internal side of plasma membrane,GO:0016023~cytoplasmic membrane-bounded vesicle,GO:0019897~extrinsic to plasma membrane,GO:0019898~extrinsic to membrane,GO:0030027~lamellipodium,GO:0031252~cell leading edge,GO:0031410~cytoplasmic vesicle,GO:0031982~vesicle,…	GO:0000166~nucleotide binding,GO:0003924~GTPase activity,GO:0005525~GTP binding,GO:0017076~purine nucleotide binding,GO:0019001~guanyl nucleotide binding,GO:0019899~enzyme binding,GO:0030742~GTP-dependent protein binding,GO:0032553~ribonucleotide binding,GO:0032555~purine ribonucleotide binding,GO:0032561~guanyl ribonucleotide binding,	hsa04010:MAPK signaling pathway,hsa04062:Chemokine signaling pathway,hsa04310:Wnt signaling pathway,hsa04360:Axon guidance,hsa04370:VEGF signaling pathway,hsa04510:Focal adhesion,hsa04520:Adherens junction,hsa04620:Toll-like receptor signaling pathway,hsa04650:Natural killer cell mediated cytotoxicity,hsa04662:B cell receptor signaling pathway,hsa04664:Fc epsilon RI signaling pathway,hsa04666:Fc …
E2F1	17	0.391405	0.275902	0.129237	0.185732	0.61256	17	0.821812	0.357083	0.101361	2.27095e-06	3.89467e-05	E2F transcription factor 1	20q11.2,	GO:0000080~G1 phase of mitotic cell cycle,GO:0000122~negative regulation of transcription from RNA polymerase II promoter,GO:0000278~mitotic cell cycle,GO:0006350~transcription,GO:0006355~regulation of transcription, DNA-dependent,GO:0006357~regulation of transcription from RNA polymerase II promoter,GO:0006915~apoptosis,GO:0007049~cell cycle,GO:0008219~cell death,GO:0008283~cell proliferation,GO…	GO:0005654~nucleoplasm,GO:0005667~transcription factor complex,GO:0005739~mitochondrion,GO:0031974~membrane-enclosed lumen,GO:0031981~nuclear lumen,GO:0043233~organelle lumen,GO:0044451~nucleoplasm part,GO:0070013~intracellular organelle lumen,	GO:0003677~DNA binding,GO:0003700~transcription factor activity,GO:0003712~transcription cofactor activity,GO:0003714~transcription corepressor activity,GO:0008134~transcription factor binding,GO:0016563~transcription activator activity,GO:0016564~transcription repressor activity,GO:0030528~transcription regulator activity,	hsa04110:Cell cycle,hsa05200:Pathways in cancer,hsa05212:Pancreatic cancer,hsa05214:Glioma,hsa05215:Prostate cancer,hsa05218:Melanoma,hsa05219:Bladder cancer,hsa05220:Chronic myeloid leukemia,hsa05222:Small cell lung cancer,hsa05223:Non-small cell lung cancer,
CASP8	17	0.364568	0.213522	0.121701	0.107281	0.338108	17	0.790266	0.218654	0.124331	2.13802e-06	7.1788e-05	caspase 8, apoptosis-related cysteine peptidase	2q33-q34,	GO:0001525~angiogenesis,GO:0001568~blood vessel development,GO:0001838~embryonic epithelial tube formation,GO:0001841~neural tube formation,GO:0001944~vasculature development,GO:0002009~morphogenesis of an epithelium,GO:0002520~immune system development,GO:0002521~leukocyte differentiation,GO:0002573~myeloid leukocyte differentiation,GO:0006461~protein complex assembly,GO:0006508~proteolysis,GO:0…	GO:0005730~nucleolus,GO:0005739~mitochondrion,GO:0005740~mitochondrial envelope,GO:0005741~mitochondrial outer membrane,GO:0005829~cytosol,GO:0005856~cytoskeleton,GO:0005886~plasma membrane,GO:0019867~outer membrane,GO:0030529~ribonucleoprotein complex,GO:0030684~preribosome,GO:0030686~90S preribosome,GO:0030687~preribosome, large subunit precursor,GO:0030689~Noc complex,GO:0030690~Noc1p-Noc2p co…	GO:0004175~endopeptidase activity,GO:0004197~cysteine-type endopeptidase activity,GO:0008233~peptidase activity,GO:0008234~cysteine-type peptidase activity,GO:0042802~identical protein binding,GO:0070011~peptidase activity, acting on L-amino acid peptides,	hsa04115:p53 signaling pathway,hsa04210:Apoptosis,hsa04620:Toll-like receptor signaling pathway,hsa04621:NOD-like receptor signaling pathway,hsa04622:RIG-I-like receptor signaling pathway,hsa05010:Alzheimer's disease,hsa05016:Huntington's disease,hsa05200:Pathways in cancer,hsa05416:Viral myocarditis,
DVL3	24	0.250483	0.220149	0.11069	0.392027	0.709498	24	0.8184	0.324232	0.112467	5.56653e-06	9.13638e-05	dishevelled, dsh homolog 3 (Drosophila)	3q27,	GO:0006355~regulation of transcription, DNA-dependent,GO:0007166~cell surface receptor linked signal transduction,GO:0007242~intracellular signaling cascade,GO:0007507~heart development,GO:0009891~positive regulation of biosynthetic process,GO:0010557~positive regulation of macromolecule biosynthetic process,GO:0010604~positive regulation of macromolecule metabolic process,GO:0010628~positive reg…		GO:0008013~beta-catenin binding,	hsa04310:Wnt signaling pathway,hsa04330:Notch signaling pathway,hsa04916:Melanogenesis,hsa05200:Pathways in cancer,hsa05210:Colorectal cancer,hsa05217:Basal cell carcinoma,
RHOA	61	0.0272713	0.20199	0.0710669	0.993024	0.995618	61	0.549173	0.218783	0.0757513	6.45863e-06	9.95157e-05	ras homolog gene family, member A	3p21.3,	GO:0000902~cell morphogenesis,GO:0006355~regulation of transcription, DNA-dependent,GO:0006357~regulation of transcription from RNA polymerase II promoter,GO:0007010~cytoskeleton organization,GO:0007015~actin filament organization,GO:0007155~cell adhesion,GO:0007160~cell-matrix adhesion,GO:0007242~intracellular signaling cascade,GO:0007264~small GTPase mediated signal transduction,GO:0007265~Ras …	GO:0005856~cytoskeleton,GO:0005886~plasma membrane,GO:0009898~internal side of plasma membrane,GO:0043228~non-membrane-bounded organelle,GO:0043232~intracellular non-membrane-bounded organelle,GO:0044459~plasma membrane part,	GO:0000166~nucleotide binding,GO:0000287~magnesium ion binding,GO:0003924~GTPase activity,GO:0005525~GTP binding,GO:0008092~cytoskeletal protein binding,GO:0017022~myosin binding,GO:0017076~purine nucleotide binding,GO:0019001~guanyl nucleotide binding,GO:0032553~ribonucleotide binding,GO:0032555~purine ribonucleotide binding,GO:0032561~guanyl ribonucleotide binding,GO:0043167~ion binding,GO:0043…	hsa04062:Chemokine signaling pathway,hsa04270:Vascular smooth muscle contraction,hsa04310:Wnt signaling pathway,hsa04350:TGF-beta signaling pathway,hsa04360:Axon guidance,hsa04510:Focal adhesion,hsa04520:Adherens junction,hsa04530:Tight junction,hsa04660:T cell receptor signaling pathway,hsa04670:Leukocyte transendothelial migration,hsa04722:Neurotrophin signaling pathway,hsa04810:Regulation of a…
CKS1B	47	0.329388	0.206448	0.0816521	0.0660784	0.264127	47	0.656785	0.28039	0.0868699	7.35935e-06	0.000108167	CDC28 protein kinase regulatory subunit 1B	1q21.2,	GO:0000079~regulation of cyclin-dependent protein kinase activity,GO:0007049~cell cycle,GO:0008283~cell proliferation,GO:0019220~regulation of phosphate metabolic process,GO:0042325~regulation of phosphorylation,GO:0043549~regulation of kinase activity,GO:0045859~regulation of protein kinase activity,GO:0051174~regulation of phosphorus metabolic process,GO:0051301~cell division,GO:0051338~regulat…	GO:0005654~nucleoplasm,GO:0031974~membrane-enclosed lumen,GO:0031981~nuclear lumen,GO:0043233~organelle lumen,GO:0070013~intracellular organelle lumen,	GO:0016538~cyclin-dependent protein kinase regulator activity,GO:0019207~kinase regulator activity,GO:0019887~protein kinase regulator activity,	hsa05200:Pathways in cancer,hsa05222:Small cell lung cancer,
CRK	31	0.182516	0.150744	0.0837721	0.352246	0.666303	31	0.724633	0.265367	0.108378	1.12945e-05	0.000112118	v-crk sarcoma virus CT10 oncogene homolog (avian)	17p13.3,	GO:0006355~regulation of transcription, DNA-dependent,GO:0006357~regulation of transcription from RNA polymerase II promoter,GO:0007010~cytoskeleton organization,GO:0007242~intracellular signaling cascade,GO:0030029~actin filament-based process,GO:0030036~actin cytoskeleton organization,GO:0035020~regulation of Rac protein signal transduction,GO:0045449~regulation of transcription,GO:0046578~regu…	GO:0005768~endosome,GO:0005829~cytosol,GO:0005886~plasma membrane,	GO:0005070~SH3/SH2 adaptor activity,GO:0019904~protein domain specific binding,GO:0030674~protein binding, bridging,GO:0042169~SH2 domain binding,GO:0045309~protein phosphorylated amino acid binding,GO:0051219~phosphoprotein binding,GO:0060090~molecular adaptor activity,	hsa04010:MAPK signaling pathway,hsa04012:ErbB signaling pathway,hsa04062:Chemokine signaling pathway,hsa04510:Focal adhesion,hsa04666:Fc gamma R-mediated phagocytosis,hsa04722:Neurotrophin signaling pathway,hsa04810:Regulation of actin cytoskeleton,hsa04910:Insulin signaling pathway,hsa05200:Pathways in cancer,hsa05211:Renal cell carcinoma,hsa05220:Chronic myeloid leukemia,
HRAS	33	0.684641	0.231571	0.0962719	1.26214e-06	5.14156e-05	33	0.759128	0.314642	0.110505	2.88128e-05	0.000147689	v-Ha-ras Harvey rat sarcoma viral oncogene homolog	11p15.5,	GO:0006275~regulation of DNA replication,GO:0006461~protein complex assembly,GO:0006897~endocytosis,GO:0006915~apoptosis,GO:0006935~chemotaxis,GO:0007010~cytoskeleton organization,GO:0007166~cell surface receptor linked signal transduction,GO:0007242~intracellular signaling cascade,GO:0007264~small GTPase mediated signal transduction,GO:0007265~Ras protein signal transduction,GO:0007568~aging,GO:…	GO:0000267~cell fraction,GO:0005624~membrane fraction,GO:0005626~insoluble fraction,GO:0005794~Golgi apparatus,GO:0005886~plasma membrane,GO:0009898~internal side of plasma membrane,GO:0031224~intrinsic to membrane,GO:0031225~anchored to membrane,GO:0044459~plasma membrane part,	GO:0000166~nucleotide binding,GO:0003924~GTPase activity,GO:0005525~GTP binding,GO:0008022~protein C-terminus binding,GO:0017076~purine nucleotide binding,GO:0019001~guanyl nucleotide binding,GO:0032553~ribonucleotide binding,GO:0032555~purine ribonucleotide binding,GO:0032561~guanyl ribonucleotide binding,	hsa04010:MAPK signaling pathway,hsa04012:ErbB signaling pathway,hsa04062:Chemokine signaling pathway,hsa04144:Endocytosis,hsa04360:Axon guidance,hsa04370:VEGF signaling pathway,hsa04510:Focal adhesion,hsa04530:Tight junction,hsa04540:Gap junction,hsa04650:Natural killer cell mediated cytotoxicity,hsa04660:T cell receptor signaling pathway,hsa04662:B cell receptor signaling pathway,hsa04664:Fc eps…
SOS2	16	0.175163	0.26598	0.131127	0.755717	0.96114	16	0.873774	0.299026	0.133327	8.13283e-06	0.000151012	son of sevenless homolog 2 (Drosophila)	14q21,	GO:0006915~apoptosis,GO:0006917~induction of apoptosis,GO:0007242~intracellular signaling cascade,GO:0007264~small GTPase mediated signal transduction,GO:0008219~cell death,GO:0008624~induction of apoptosis by extracellular signals,GO:0010941~regulation of cell death,GO:0010942~positive regulation of cell death,GO:0012501~programmed cell death,GO:0012502~induction of programmed cell death,GO:0016…	GO:0005829~cytosol,	GO:0003677~DNA binding,GO:0005083~small GTPase regulator activity,GO:0005085~guanyl-nucleotide exchange factor activity,GO:0005088~Ras guanyl-nucleotide exchange factor activity,GO:0005089~Rho guanyl-nucleotide exchange factor activity,GO:0030695~GTPase regulator activity,GO:0060589~nucleoside-triphosphatase regulator activity,	hsa04010:MAPK signaling pathway,hsa04012:ErbB signaling pathway,hsa04062:Chemokine signaling pathway,hsa04320:Dorso-ventral axis formation,hsa04510:Focal adhesion,hsa04540:Gap junction,hsa04630:Jak-STAT signaling pathway,hsa04650:Natural killer cell mediated cytotoxicity,hsa04660:T cell receptor signaling pathway,hsa04662:B cell receptor signaling pathway,hsa04664:Fc epsilon RI signaling pathway,…
NRAS	15	0.413275	0.232341	0.127431	0.0778241	0.293609	15	0.818259	0.246161	0.135492	1.20865e-05	0.000152268	neuroblastoma RAS viral (v-ras) oncogene homolog	11p15.5,1p13.2,	GO:0006897~endocytosis,GO:0006915~apoptosis,GO:0007010~cytoskeleton organization,GO:0007242~intracellular signaling cascade,GO:0007264~small GTPase mediated signal transduction,GO:0007265~Ras protein signal transduction,GO:0007568~aging,GO:0007569~cell aging,GO:0007610~behavior,GO:0007611~learning or memory,GO:0007612~learning,GO:0007632~visual behavior,GO:0008219~cell death,GO:0008284~positive r…	GO:0000267~cell fraction,GO:0005624~membrane fraction,GO:0005626~insoluble fraction,GO:0005794~Golgi apparatus,GO:0005886~plasma membrane,GO:0009898~internal side of plasma membrane,GO:0031224~intrinsic to membrane,GO:0031225~anchored to membrane,GO:0044459~plasma membrane part,	GO:0000166~nucleotide binding,GO:0003924~GTPase activity,GO:0005525~GTP binding,GO:0017076~purine nucleotide binding,GO:0019001~guanyl nucleotide binding,GO:0032553~ribonucleotide binding,GO:0032555~purine ribonucleotide binding,GO:0032561~guanyl ribonucleotide binding,	hsa04010:MAPK signaling pathway,hsa04012:ErbB signaling pathway,hsa04062:Chemokine signaling pathway,hsa04360:Axon guidance,hsa04370:VEGF signaling pathway,hsa04530:Tight junction,hsa04540:Gap junction,hsa04650:Natural killer cell mediated cytotoxicity,hsa04660:T cell receptor signaling pathway,hsa04662:B cell receptor signaling pathway,hsa04664:Fc epsilon RI signaling pathway,hsa04720:Long-term …
TGFB1	44	0.365332	0.252101	0.0807598	0.0804474	0.182475	44	0.557434	0.215077	0.0894755	6.50514e-05	0.000256577	transforming growth factor, beta 1	19q13.2,19q13.2|19q13.1,	GO:0000018~regulation of DNA recombination,GO:0000060~protein import into nucleus, translocation,GO:0000075~cell cycle checkpoint,GO:0000902~cell morphogenesis,GO:0000904~cell morphogenesis involved in differentiation,GO:0001501~skeletal system development,GO:0001503~ossification,GO:0001508~regulation of action potential,GO:0001558~regulation of cell growth,GO:0001666~response to hypoxia,GO:00017…	GO:0005576~extracellular region,GO:0005578~proteinaceous extracellular matrix,GO:0005615~extracellular space,GO:0005794~Golgi apparatus,GO:0005796~Golgi lumen,GO:0009986~cell surface,GO:0016023~cytoplasmic membrane-bounded vesicle,GO:0030141~secretory granule,GO:0030424~axon,GO:0031012~extracellular matrix,GO:0031091~platelet alpha granule,GO:0031093~platelet alpha granule lumen,GO:0031410~cytopl…	GO:0005114~type II transforming growth factor beta receptor binding,GO:0005160~transforming growth factor beta receptor binding,GO:0008083~growth factor activity,GO:0016563~transcription activator activity,GO:0030528~transcription regulator activity,GO:0042802~identical protein binding,GO:0042803~protein homodimerization activity,GO:0046982~protein heterodimerization activity,GO:0046983~protein d…	hsa04010:MAPK signaling pathway,hsa04060:Cytokine-cytokine receptor interaction,hsa04110:Cell cycle,hsa04350:TGF-beta signaling pathway,hsa04672:Intestinal immune network for IgA production,hsa05200:Pathways in cancer,hsa05210:Colorectal cancer,hsa05211:Renal cell carcinoma,hsa05212:Pancreatic cancer,hsa05220:Chronic myeloid leukemia,hsa05410:Hypertrophic cardiomyopathy (HCM),hsa05414:Dilated car…
FADD	7	0.306645	0.318647	0.175558	0.527251	0.768535	7	0.960013	0.258423	0.184592	7.21266e-05	0.000306956	Fas (TNFRSF6)-associated via death domain	11q13.3,	GO:0006461~protein complex assembly,GO:0006915~apoptosis,GO:0006917~induction of apoptosis,GO:0008219~cell death,GO:0008624~induction of apoptosis by extracellular signals,GO:0008633~activation of pro-apoptotic gene products,GO:0009967~positive regulation of signal transduction,GO:0010627~regulation of protein kinase cascade,GO:0010647~positive regulation of cell communication,GO:0010740~positive…	GO:0005829~cytosol,GO:0005886~plasma membrane,GO:0031264~death-inducing signaling complex,GO:0044459~plasma membrane part,GO:0045121~membrane raft,	GO:0005123~death receptor binding,GO:0032813~tumor necrosis factor receptor superfamily binding,GO:0042802~identical protein binding,	hsa04210:Apoptosis,hsa04620:Toll-like receptor signaling pathway,hsa04622:RIG-I-like receptor signaling pathway,hsa05010:Alzheimer's disease,hsa05200:Pathways in cancer,
IKBKB	13	0.507633	0.219777	0.136961	0.0177885	0.0974262	13	0.937534	0.297167	0.167699	6.71218e-05	0.000357983	inhibitor of kappa light polypeptide gene enhancer in B-cells, kinase beta	8p11.2,	GO:0001776~leukocyte homeostasis,GO:0001782~B cell homeostasis,GO:0002260~lymphocyte homeostasis,GO:0003009~skeletal muscle contraction,GO:0003012~muscle system process,GO:0006468~protein amino acid phosphorylation,GO:0006793~phosphorus metabolic process,GO:0006796~phosphate metabolic process,GO:0006916~anti-apoptosis,GO:0006936~muscle contraction,GO:0006941~striated muscle contraction,GO:0007242…	GO:0000267~cell fraction,GO:0005624~membrane fraction,GO:0005626~insoluble fraction,GO:0005792~microsome,GO:0005829~cytosol,GO:0008385~IkappaB kinase complex,GO:0042598~vesicular fraction,GO:0044445~cytosolic part,	GO:0000166~nucleotide binding,GO:0001882~nucleoside binding,GO:0001883~purine nucleoside binding,GO:0004672~protein kinase activity,GO:0004674~protein serine/threonine kinase activity,GO:0005524~ATP binding,GO:0008384~IkappaB kinase activity,GO:0016563~transcription activator activity,GO:0017076~purine nucleotide binding,GO:0030528~transcription regulator activity,GO:0030554~adenyl nucleotide bin…	hsa04010:MAPK signaling pathway,hsa04062:Chemokine signaling pathway,hsa04210:Apoptosis,hsa04620:Toll-like receptor signaling pathway,hsa04621:NOD-like receptor signaling pathway,hsa04622:RIG-I-like receptor signaling pathway,hsa04623:Cytosolic DNA-sensing pathway,hsa04660:T cell receptor signaling pathway,hsa04662:B cell receptor signaling pathway,hsa04722:Neurotrophin signaling pathway,hsa04910…
TRAF2	49	0.728099	0.163426	0.0778352	2.01283e-13	1.01044e-11	49	0.6484	0.349808	0.0776781	6.05294e-05	0.000375133	TNF receptor-associated factor 2	9q34,	GO:0001817~regulation of cytokine production,GO:0001819~positive regulation of cytokine production,GO:0002684~positive regulation of immune system process,GO:0002694~regulation of leukocyte activation,GO:0002696~positive regulation of leukocyte activation,GO:0002697~regulation of immune effector process,GO:0002699~positive regulation of immune effector process,GO:0002700~regulation of production …	GO:0005829~cytosol,	GO:0008270~zinc ion binding,GO:0043167~ion binding,GO:0043169~cation binding,GO:0046872~metal ion binding,GO:0046914~transition metal ion binding,	hsa04010:MAPK signaling pathway,hsa04210:Apoptosis,hsa04622:RIG-I-like receptor signaling pathway,hsa04920:Adipocytokine signaling pathway,hsa05200:Pathways in cancer,hsa05222:Small cell lung cancer,
SLC2A1	21	0.207919	0.201371	0.108547	0.475947	0.752839	21	0.836227	0.319905	0.135298	6.77666e-05	0.000527629	solute carrier family 2 (facilitated glucose transporter), member 1	1p35-p31.3,	GO:0006970~response to osmotic stress,GO:0008643~carbohydrate transport,GO:0008645~hexose transport,GO:0009628~response to abiotic stimulus,GO:0015749~monosaccharide transport,GO:0015758~glucose transport,GO:0042908~xenobiotic transport,GO:0055085~transmembrane transport,	GO:0000267~cell fraction,GO:0005624~membrane fraction,GO:0005626~insoluble fraction,GO:0005886~plasma membrane,GO:0005901~caveola,GO:0005911~cell-cell junction,GO:0016021~integral to membrane,GO:0016023~cytoplasmic membrane-bounded vesicle,GO:0016323~basolateral plasma membrane,GO:0030054~cell junction,GO:0031224~intrinsic to membrane,GO:0031410~cytoplasmic vesicle,GO:0031982~vesicle,GO:0031988~m…	GO:0005351~sugar:hydrogen symporter activity,GO:0005355~glucose transmembrane transporter activity,GO:0005402~cation:sugar symporter activity,GO:0015145~monosaccharide transmembrane transporter activity,GO:0015149~hexose transmembrane transporter activity,GO:0015293~symporter activity,GO:0015294~solute:cation symporter activity,GO:0015295~solute:hydrogen symporter activity,GO:0019899~enzyme bindi…	hsa04920:Adipocytokine signaling pathway,hsa05200:Pathways in cancer,hsa05211:Renal cell carcinoma,
CTBP1	29	0.387756	0.111644	0.0730738	7.88794e-05	0.00344918	29	0.75315	0.302668	0.110675	2.3474e-05	0.00056455	C-terminal binding protein 1	4p16,	GO:0000122~negative regulation of transcription from RNA polymerase II promoter,GO:0006355~regulation of transcription, DNA-dependent,GO:0006357~regulation of transcription from RNA polymerase II promoter,GO:0006468~protein amino acid phosphorylation,GO:0006793~phosphorus metabolic process,GO:0006796~phosphate metabolic process,GO:0007030~Golgi organization,GO:0008285~negative regulation of cell …	GO:0005654~nucleoplasm,GO:0005667~transcription factor complex,GO:0005829~cytosol,GO:0017053~transcriptional repressor complex,GO:0031974~membrane-enclosed lumen,GO:0031981~nuclear lumen,GO:0043233~organelle lumen,GO:0044451~nucleoplasm part,GO:0070013~intracellular organelle lumen,	GO:0000166~nucleotide binding,GO:0003677~DNA binding,GO:0003700~transcription factor activity,GO:0008022~protein C-terminus binding,GO:0008134~transcription factor binding,GO:0016564~transcription repressor activity,GO:0019904~protein domain specific binding,GO:0030528~transcription regulator activity,GO:0048037~cofactor binding,GO:0050662~coenzyme binding,GO:0051287~NAD or NADH binding,	hsa04310:Wnt signaling pathway,hsa04330:Notch signaling pathway,hsa05200:Pathways in cancer,hsa05220:Chronic myeloid leukemia,
MDM2	11	0.715942	0.25315	0.154295	0.0013526	0.0396091	11	0.990214	0.335958	0.170744	6.36083e-05	0.000676561	Mdm2 p53 binding protein homolog (mouse)	12q14.3-q15,	GO:0000080~G1 phase of mitotic cell cycle,GO:0000122~negative regulation of transcription from RNA polymerase II promoter,GO:0000278~mitotic cell cycle,GO:0006355~regulation of transcription, DNA-dependent,GO:0006357~regulation of transcription from RNA polymerase II promoter,GO:0006461~protein complex assembly,GO:0006508~proteolysis,GO:0006511~ubiquitin-dependent protein catabolic process,GO:000…	GO:0000267~cell fraction,GO:0005626~insoluble fraction,GO:0005654~nucleoplasm,GO:0005730~nucleolus,GO:0005829~cytosol,GO:0005886~plasma membrane,GO:0012505~endomembrane system,GO:0012506~vesicle membrane,GO:0016023~cytoplasmic membrane-bounded vesicle,GO:0030139~endocytic vesicle,GO:0030659~cytoplasmic vesicle membrane,GO:0030666~endocytic vesicle membrane,GO:0031090~organelle membrane,GO:0031410…	GO:0002039~p53 binding,GO:0004842~ubiquitin-protein ligase activity,GO:0008270~zinc ion binding,GO:0016564~transcription repressor activity,GO:0016879~ligase activity, forming carbon-nitrogen bonds,GO:0016881~acid-amino acid ligase activity,GO:0017163~basal transcription repressor activity,GO:0019787~small conjugating protein ligase activity,GO:0019899~enzyme binding,GO:0030528~transcription regu…	hsa04110:Cell cycle,hsa04115:p53 signaling pathway,hsa04120:Ubiquitin mediated proteolysis,hsa04144:Endocytosis,hsa05200:Pathways in cancer,hsa05214:Glioma,hsa05215:Prostate cancer,hsa05218:Melanoma,hsa05219:Bladder cancer,hsa05220:Chronic myeloid leukemia,
MAP2K2	40	0.352326	0.310915	0.0835999	0.310178	0.474374	40	0.631358	0.312206	0.0911698	0.00023208	0.000722512	mitogen-activated protein kinase kinase 2 pseudogene; mitogen-activated protein kinase kinase 2	19p13.3,7q32.3,	GO:0006468~protein amino acid phosphorylation,GO:0006793~phosphorus metabolic process,GO:0006796~phosphate metabolic process,GO:0007242~intracellular signaling cascade,GO:0007264~small GTPase mediated signal transduction,GO:0007265~Ras protein signal transduction,GO:0016310~phosphorylation,	GO:0005576~extracellular region,GO:0005829~cytosol,	GO:0000166~nucleotide binding,GO:0001882~nucleoside binding,GO:0001883~purine nucleoside binding,GO:0004672~protein kinase activity,GO:0004674~protein serine/threonine kinase activity,GO:0004713~protein tyrosine kinase activity,GO:0005524~ATP binding,GO:0017076~purine nucleotide binding,GO:0030554~adenyl nucleotide binding,GO:0032553~ribonucleotide binding,GO:0032555~purine ribonucleotide binding…	hsa04010:MAPK signaling pathway,hsa04012:ErbB signaling pathway,hsa04270:Vascular smooth muscle contraction,hsa04370:VEGF signaling pathway,hsa04540:Gap junction,hsa04620:Toll-like receptor signaling pathway,hsa04650:Natural killer cell mediated cytotoxicity,hsa04660:T cell receptor signaling pathway,hsa04662:B cell receptor signaling pathway,hsa04664:Fc epsilon RI signaling pathway,hsa04720:Long…
ARNT	55	0.222258	0.189166	0.0769778	0.33364	0.636171	55	0.581034	0.30587	0.0750316	0.000122553	0.000811845	aryl hydrocarbon receptor nuclear translocator	1q21,	GO:0001666~response to hypoxia,GO:0001701~in utero embryonic development,GO:0001817~regulation of cytokine production,GO:0001819~positive regulation of cytokine production,GO:0001890~placenta development,GO:0001892~embryonic placenta development,GO:0001936~regulation of endothelial cell proliferation,GO:0001938~positive regulation of endothelial cell proliferation,GO:0006109~regulation of carbohy…		GO:0003677~DNA binding,GO:0003700~transcription factor activity,GO:0003702~RNA polymerase II transcription factor activity,GO:0003705~RNA polymerase II transcription factor activity, enhancer binding,GO:0003712~transcription cofactor activity,GO:0003713~transcription coactivator activity,GO:0008134~transcription factor binding,GO:0016563~transcription activator activity,GO:0017162~aryl hydrocarbo…	hsa05200:Pathways in cancer,hsa05211:Renal cell carcinoma,
HDAC1	33	0.052832	0.193476	0.0893955	0.942173	0.974571	33	0.58446	0.220448	0.0996342	0.000129353	0.000849663	histone deacetylase 1	1p34,	GO:0000122~negative regulation of transcription from RNA polymerase II promoter,GO:0006325~chromatin organization,GO:0006338~chromatin remodeling,GO:0006350~transcription,GO:0006355~regulation of transcription, DNA-dependent,GO:0006357~regulation of transcription from RNA polymerase II promoter,GO:0006476~protein amino acid deacetylation,GO:0006916~anti-apoptosis,GO:0008284~positive regulation of…	GO:0000118~histone deacetylase complex,GO:0000228~nuclear chromosome,GO:0000785~chromatin,GO:0000790~nuclear chromatin,GO:0005654~nucleoplasm,GO:0005694~chromosome,GO:0005829~cytosol,GO:0016580~Sin3 complex,GO:0016581~NuRD complex,GO:0016585~chromatin remodeling complex,GO:0017053~transcriptional repressor complex,GO:0031974~membrane-enclosed lumen,GO:0031981~nuclear lumen,GO:0043228~non-membrane…	GO:0003677~DNA binding,GO:0003700~transcription factor activity,GO:0004407~histone deacetylase activity,GO:0008134~transcription factor binding,GO:0016563~transcription activator activity,GO:0016811~hydrolase activity, acting on carbon-nitrogen (but not peptide) bonds, in linear amides,GO:0019213~deacetylase activity,GO:0019899~enzyme binding,GO:0030528~transcription regulator activity,GO:0033558…	hsa04110:Cell cycle,hsa04330:Notch signaling pathway,hsa05016:Huntington's disease,hsa05200:Pathways in cancer,hsa05220:Chronic myeloid leukemia,
BIRC2	12	0.368943	0.217484	0.136428	0.133461	0.34092	12	0.888686	0.300907	0.169728	0.000267034	0.00085761	baculoviral IAP repeat-containing 2	11q22,	GO:0001666~response to hypoxia,GO:0001890~placenta development,GO:0006461~protein complex assembly,GO:0006915~apoptosis,GO:0007166~cell surface receptor linked signal transduction,GO:0008219~cell death,GO:0009719~response to endogenous stimulus,GO:0009967~positive regulation of signal transduction,GO:0010033~response to organic substance,GO:0010243~response to organic nitrogen,GO:0010627~regulati…	GO:0000228~nuclear chromosome,GO:0000785~chromatin,GO:0000790~nuclear chromatin,GO:0000792~heterochromatin,GO:0000803~sex chromosome,GO:0001739~sex chromatin,GO:0001741~XY body,GO:0005694~chromosome,GO:0005720~nuclear heterochromatin,GO:0005829~cytosol,GO:0043228~non-membrane-bounded organelle,GO:0043232~intracellular non-membrane-bounded organelle,GO:0044427~chromosomal part,GO:0044454~nuclear c…	GO:0008270~zinc ion binding,GO:0043167~ion binding,GO:0043169~cation binding,GO:0046872~metal ion binding,GO:0046914~transition metal ion binding,	hsa04120:Ubiquitin mediated proteolysis,hsa04210:Apoptosis,hsa04510:Focal adhesion,hsa04621:NOD-like receptor signaling pathway,hsa05200:Pathways in cancer,hsa05222:Small cell lung cancer,
MET	6	0.71759	0.329146	0.193182	0.0221747	0.0901305	6	0.890171	0.257538	0.178216	0.000192758	0.000960909	met proto-oncogene (hepatocyte growth factor receptor)	7q31,	GO:0000165~MAPKKK cascade,GO:0000187~activation of MAPK activity,GO:0001764~neuron migration,GO:0006468~protein amino acid phosphorylation,GO:0006793~phosphorus metabolic process,GO:0006796~phosphate metabolic process,GO:0006928~cell motion,GO:0007166~cell surface receptor linked signal transduction,GO:0007167~enzyme linked receptor protein signaling pathway,GO:0007169~transmembrane receptor prot…	GO:0000267~cell fraction,GO:0005624~membrane fraction,GO:0005626~insoluble fraction,GO:0005886~plasma membrane,GO:0005887~integral to plasma membrane,GO:0009925~basal plasma membrane,GO:0016021~integral to membrane,GO:0016323~basolateral plasma membrane,GO:0019861~flagellum,GO:0031224~intrinsic to membrane,GO:0031226~intrinsic to plasma membrane,GO:0042995~cell projection,GO:0044459~plasma membra…	GO:0000166~nucleotide binding,GO:0001882~nucleoside binding,GO:0001883~purine nucleoside binding,GO:0004672~protein kinase activity,GO:0004713~protein tyrosine kinase activity,GO:0004714~transmembrane receptor protein tyrosine kinase activity,GO:0005008~hepatocyte growth factor receptor activity,GO:0005524~ATP binding,GO:0017076~purine nucleotide binding,GO:0030554~adenyl nucleotide binding,GO:00…	hsa04060:Cytokine-cytokine receptor interaction,hsa04144:Endocytosis,hsa04360:Axon guidance,hsa04510:Focal adhesion,hsa04520:Adherens junction,hsa05120:Epithelial cell signaling in Helicobacter pylori infection,hsa05200:Pathways in cancer,hsa05210:Colorectal cancer,hsa05211:Renal cell carcinoma,hsa05218:Melanoma,
AKT2	38	0.366892	0.175725	0.092431	0.0193101	0.0614694	38	0.570141	0.2675	0.090012	0.000386584	0.0011158	v-akt murine thymoma viral oncogene homolog 2	19q13.1-q13.2,	GO:0002028~regulation of sodium ion transport,GO:0005979~regulation of glycogen biosynthetic process,GO:0006109~regulation of carbohydrate metabolic process,GO:0006468~protein amino acid phosphorylation,GO:0006793~phosphorus metabolic process,GO:0006796~phosphate metabolic process,GO:0007166~cell surface receptor linked signal transduction,GO:0007167~enzyme linked receptor protein signaling pathw…	GO:0000267~cell fraction,GO:0005624~membrane fraction,GO:0005625~soluble fraction,GO:0005626~insoluble fraction,GO:0005792~microsome,GO:0005829~cytosol,GO:0005886~plasma membrane,GO:0016023~cytoplasmic membrane-bounded vesicle,GO:0030027~lamellipodium,GO:0030141~secretory granule,GO:0031252~cell leading edge,GO:0031410~cytoplasmic vesicle,GO:0031982~vesicle,GO:0031988~membrane-bounded vesicle,GO:…	GO:0000166~nucleotide binding,GO:0001882~nucleoside binding,GO:0001883~purine nucleoside binding,GO:0004672~protein kinase activity,GO:0004674~protein serine/threonine kinase activity,GO:0005524~ATP binding,GO:0017076~purine nucleotide binding,GO:0030554~adenyl nucleotide binding,GO:0032553~ribonucleotide binding,GO:0032555~purine ribonucleotide binding,GO:0032559~adenyl ribonucleotide binding,	hsa04010:MAPK signaling pathway,hsa04012:ErbB signaling pathway,hsa04062:Chemokine signaling pathway,hsa04150:mTOR signaling pathway,hsa04210:Apoptosis,hsa04370:VEGF signaling pathway,hsa04510:Focal adhesion,hsa04530:Tight junction,hsa04620:Toll-like receptor signaling pathway,hsa04630:Jak-STAT signaling pathway,hsa04660:T cell receptor signaling pathway,hsa04662:B cell receptor signaling pathway…
LAMA3	10	0.560567	0.281263	0.171652	0.0518527	0.369191	10	0.722959	0.184985	0.138981	5.42279e-05	0.00120657	laminin, alpha 3	18q11.2,	GO:0007155~cell adhesion,GO:0007166~cell surface receptor linked signal transduction,GO:0007398~ectoderm development,GO:0008544~epidermis development,GO:0009913~epidermal cell differentiation,GO:0022610~biological adhesion,GO:0030155~regulation of cell adhesion,GO:0030216~keratinocyte differentiation,GO:0030334~regulation of cell migration,GO:0030855~epithelial cell differentiation,GO:0040012~reg…	GO:0005576~extracellular region,GO:0005578~proteinaceous extracellular matrix,GO:0005604~basement membrane,GO:0005605~basal lamina,GO:0005606~laminin-1 complex,GO:0005610~laminin-5 complex,GO:0005886~plasma membrane,GO:0005912~adherens junction,GO:0005924~cell-substrate adherens junction,GO:0005925~focal adhesion,GO:0016323~basolateral plasma membrane,GO:0030054~cell junction,GO:0030055~cell-subs…	GO:0005198~structural molecule activity,	hsa04510:Focal adhesion,hsa04512:ECM-receptor interaction,hsa05200:Pathways in cancer,hsa05222:Small cell lung cancer,
PIK3R3	25	0.128544	0.215107	0.105108	0.794904	0.960119	25	0.652548	0.251872	0.113449	0.000206382	0.00120832	phosphoinositide-3-kinase, regulatory subunit 3 (gamma)	1p34.1,	GO:0007166~cell surface receptor linked signal transduction,GO:0007167~enzyme linked receptor protein signaling pathway,GO:0007169~transmembrane receptor protein tyrosine kinase signaling pathway,GO:0008286~insulin receptor signaling pathway,GO:0009719~response to endogenous stimulus,GO:0009725~response to hormone stimulus,GO:0010033~response to organic substance,GO:0032868~response to insulin st…	GO:0005829~cytosol,GO:0005942~phosphoinositide 3-kinase complex,GO:0044445~cytosolic part,	GO:0001727~lipid kinase activity,GO:0004428~inositol or phosphatidylinositol kinase activity,GO:0016303~1-phosphatidylinositol-3-kinase activity,GO:0019207~kinase regulator activity,GO:0035004~phosphoinositide 3-kinase activity,GO:0035014~phosphoinositide 3-kinase regulator activity,GO:0046935~1-phosphatidylinositol-3-kinase regulator activity,	hsa04012:ErbB signaling pathway,hsa04062:Chemokine signaling pathway,hsa04070:Phosphatidylinositol signaling system,hsa04150:mTOR signaling pathway,hsa04210:Apoptosis,hsa04370:VEGF signaling pathway,hsa04510:Focal adhesion,hsa04620:Toll-like receptor signaling pathway,hsa04630:Jak-STAT signaling pathway,hsa04650:Natural killer cell mediated cytotoxicity,hsa04660:T cell receptor signaling pathway,…
BAD	52	0.478896	0.280188	0.0837011	0.00879765	0.0540427	52	0.635063	0.34125	0.0886331	0.000458309	0.00134368	BCL2-associated agonist of cell death	11q13.1,	GO:0002684~positive regulation of immune system process,GO:0002694~regulation of leukocyte activation,GO:0002696~positive regulation of leukocyte activation,GO:0005996~monosaccharide metabolic process,GO:0006006~glucose metabolic process,GO:0006007~glucose catabolic process,GO:0006915~apoptosis,GO:0006917~induction of apoptosis,GO:0008219~cell death,GO:0008283~cell proliferation,GO:0008624~induct…	GO:0005739~mitochondrion,GO:0005740~mitochondrial envelope,GO:0005741~mitochondrial outer membrane,GO:0005829~cytosol,GO:0019867~outer membrane,GO:0031090~organelle membrane,GO:0031966~mitochondrial membrane,GO:0031967~organelle envelope,GO:0031968~organelle outer membrane,GO:0031975~envelope,GO:0044429~mitochondrial part,	GO:0019899~enzyme binding,GO:0019900~kinase binding,GO:0019901~protein kinase binding,	hsa04012:ErbB signaling pathway,hsa04210:Apoptosis,hsa04370:VEGF signaling pathway,hsa04510:Focal adhesion,hsa04722:Neurotrophin signaling pathway,hsa04910:Insulin signaling pathway,hsa05010:Alzheimer's disease,hsa05014:Amyotrophic lateral sclerosis (ALS),hsa05200:Pathways in cancer,hsa05210:Colorectal cancer,hsa05212:Pancreatic cancer,hsa05213:Endometrial cancer,hsa05215:Prostate cancer,hsa05218…
TCEB2	62	0.376704	0.274013	0.0719843	0.0768519	0.228241	62	0.620459	0.354152	0.0739887	0.000159545	0.00155822	transcription elongation factor B (SIII), polypeptide 2 (18kDa, elongin B)	16p12.3,	GO:0006350~transcription,GO:0006351~transcription, DNA-dependent,GO:0006354~RNA elongation,GO:0006366~transcription from RNA polymerase II promoter,GO:0006368~RNA elongation from RNA polymerase II promoter,GO:0006461~protein complex assembly,GO:0006508~proteolysis,GO:0009057~macromolecule catabolic process,GO:0019941~modification-dependent protein catabolic process,GO:0030163~protein catabolic pr…	GO:0005654~nucleoplasm,GO:0005829~cytosol,GO:0031974~membrane-enclosed lumen,GO:0031981~nuclear lumen,GO:0043233~organelle lumen,GO:0070013~intracellular organelle lumen,	GO:0003746~translation elongation factor activity,GO:0008135~translation factor activity, nucleic acid binding,	hsa04120:Ubiquitin mediated proteolysis,hsa05200:Pathways in cancer,hsa05211:Renal cell carcinoma,
BAX	69	0.470036	0.266387	0.0641304	0.000747756	0.00500188	69	0.566538	0.356938	0.0659842	0.000745249	0.00196222	BCL2-associated X protein	19q13.3-q13.4,	GO:0000266~mitochondrial fission,GO:0000737~DNA catabolic process, endonucleolytic,GO:0001101~response to acid,GO:0001541~ovarian follicle development,GO:0001568~blood vessel development,GO:0001654~eye development,GO:0001655~urogenital system development,GO:0001764~neuron migration,GO:0001775~cell activation,GO:0001776~leukocyte homeostasis,GO:0001777~T cell homeostatic proliferation,GO:0001782~B…	GO:0000267~cell fraction,GO:0005625~soluble fraction,GO:0005739~mitochondrion,GO:0005740~mitochondrial envelope,GO:0005741~mitochondrial outer membrane,GO:0005757~mitochondrial permeability transition pore complex,GO:0005783~endoplasmic reticulum,GO:0005789~endoplasmic reticulum membrane,GO:0005829~cytosol,GO:0012505~endomembrane system,GO:0016021~integral to membrane,GO:0019867~outer membrane,GO…	GO:0008289~lipid binding,GO:0019904~protein domain specific binding,GO:0042802~identical protein binding,GO:0042803~protein homodimerization activity,GO:0046982~protein heterodimerization activity,GO:0046983~protein dimerization activity,GO:0051400~BH domain binding,GO:0051434~BH3 domain binding,GO:0070513~death domain binding,	hsa04115:p53 signaling pathway,hsa04210:Apoptosis,hsa04722:Neurotrophin signaling pathway,hsa05014:Amyotrophic lateral sclerosis (ALS),hsa05016:Huntington's disease,hsa05020:Prion diseases,hsa05200:Pathways in cancer,hsa05210:Colorectal cancer,
NFKBIA	12	0.199616	0.234476	0.146662	0.593939	0.91201	12	0.778277	0.404315	0.10902	0.000301559	0.00236279	nuclear factor of kappa light polypeptide gene enhancer in B-cells inhibitor, alpha	14q13,	GO:0000060~protein import into nucleus, translocation,GO:0002218~activation of innate immune response,GO:0002221~pattern recognition receptor signaling pathway,GO:0002224~toll-like receptor signaling pathway,GO:0002237~response to molecule of bacterial origin,GO:0002253~activation of immune response,GO:0002684~positive regulation of immune system process,GO:0002757~immune response-activating sign…	GO:0005829~cytosol,GO:0033256~I-kappaB/NF-kappaB complex,	GO:0005048~signal sequence binding,GO:0008134~transcription factor binding,GO:0008139~nuclear localization sequence binding,GO:0019899~enzyme binding,GO:0031072~heat shock protein binding,GO:0031625~ubiquitin protein ligase binding,GO:0032403~protein complex binding,GO:0042277~peptide binding,GO:0042802~identical protein binding,GO:0051059~NF-kappaB binding,	hsa04062:Chemokine signaling pathway,hsa04210:Apoptosis,hsa04620:Toll-like receptor signaling pathway,hsa04621:NOD-like receptor signaling pathway,hsa04622:RIG-I-like receptor signaling pathway,hsa04623:Cytosolic DNA-sensing pathway,hsa04660:T cell receptor signaling pathway,hsa04662:B cell receptor signaling pathway,hsa04722:Neurotrophin signaling pathway,hsa04920:Adipocytokine signaling pathway…
PDGFA	11	0.530201	0.286332	0.144471	0.0457046	0.148179	11	0.675603	0.218509	0.142185	0.000652741	0.00245037	platelet-derived growth factor alpha polypeptide	7p22,	GO:0001525~angiogenesis,GO:0001568~blood vessel development,GO:0001666~response to hypoxia,GO:0001775~cell activation,GO:0001932~regulation of protein amino acid phosphorylation,GO:0001942~hair follicle development,GO:0001944~vasculature development,GO:0002053~positive regulation of mesenchymal cell proliferation,GO:0006275~regulation of DNA replication,GO:0006935~chemotaxis,GO:0007166~cell surfa…	GO:0005576~extracellular region,GO:0005615~extracellular space,GO:0005902~microvillus,GO:0009986~cell surface,GO:0016023~cytoplasmic membrane-bounded vesicle,GO:0030141~secretory granule,GO:0031089~platelet dense granule lumen,GO:0031410~cytoplasmic vesicle,GO:0031974~membrane-enclosed lumen,GO:0031982~vesicle,GO:0031983~vesicle lumen,GO:0031988~membrane-bounded vesicle,GO:0042827~platelet dense …	GO:0005161~platelet-derived growth factor receptor binding,GO:0005518~collagen binding,GO:0008083~growth factor activity,GO:0019838~growth factor binding,GO:0042802~identical protein binding,GO:0042803~protein homodimerization activity,GO:0043498~cell surface binding,GO:0046982~protein heterodimerization activity,GO:0046983~protein dimerization activity,GO:0048407~platelet-derived growth factor b…	hsa04010:MAPK signaling pathway,hsa04060:Cytokine-cytokine receptor interaction,hsa04510:Focal adhesion,hsa04540:Gap junction,hsa04810:Regulation of actin cytoskeleton,hsa05200:Pathways in cancer,hsa05214:Glioma,hsa05215:Prostate cancer,hsa05218:Melanoma,
CBL	35	0.31194	0.155968	0.0834265	0.0307716	0.131587	35	0.593079	0.318578	0.0916652	0.001374	0.00332336	Cas-Br-M (murine) ecotropic retroviral transforming sequence	11q23.3,	GO:0006508~proteolysis,GO:0007166~cell surface receptor linked signal transduction,GO:0007167~enzyme linked receptor protein signaling pathway,GO:0007169~transmembrane receptor protein tyrosine kinase signaling pathway,GO:0007173~epidermal growth factor receptor signaling pathway,GO:0009057~macromolecule catabolic process,GO:0016567~protein ubiquitination,GO:0019941~modification-dependent protein…	GO:0005829~cytosol,GO:0005886~plasma membrane,GO:0005901~caveola,GO:0016600~flotillin complex,GO:0044459~plasma membrane part,GO:0045121~membrane raft,	GO:0003677~DNA binding,GO:0003700~transcription factor activity,GO:0004842~ubiquitin-protein ligase activity,GO:0005509~calcium ion binding,GO:0008270~zinc ion binding,GO:0016879~ligase activity, forming carbon-nitrogen bonds,GO:0016881~acid-amino acid ligase activity,GO:0017124~SH3 domain binding,GO:0019787~small conjugating protein ligase activity,GO:0019904~protein domain specific binding,GO:0…	hsa04012:ErbB signaling pathway,hsa04120:Ubiquitin mediated proteolysis,hsa04144:Endocytosis,hsa04630:Jak-STAT signaling pathway,hsa04660:T cell receptor signaling pathway,hsa04910:Insulin signaling pathway,hsa05200:Pathways in cancer,hsa05220:Chronic myeloid leukemia,
EGLN1	11	0.484864	0.2622	0.157395	0.0785802	0.294885	11	0.728589	0.264084	0.148437	0.000876085	0.00380356	egl nine homolog 1 (C. elegans)	1q42.1,	GO:0001666~response to hypoxia,GO:0001701~in utero embryonic development,GO:0001890~placenta development,GO:0001892~embryonic placenta development,GO:0007507~heart development,GO:0009792~embryonic development ending in birth or egg hatching,GO:0032364~oxygen homeostasis,GO:0033483~gas homeostasis,GO:0042592~homeostatic process,GO:0043009~chordate embryonic development,GO:0043392~negative regulati…	GO:0005829~cytosol,	GO:0005506~iron ion binding,GO:0008270~zinc ion binding,GO:0016701~oxidoreductase activity, acting on single donors with incorporation of molecular oxygen,GO:0016702~oxidoreductase activity, acting on single donors with incorporation of molecular oxygen, incorporation of two atoms of oxygen,GO:0016706~oxidoreductase activity, acting on paired donors, with incorporation or reduction of molecular o…	hsa05200:Pathways in cancer,hsa05211:Renal cell carcinoma,
MTOR	23	0.178331	0.195895	0.105945	0.565836	0.810552	23	0.662688	0.305791	0.114597	0.000921695	0.00396497	mechanistic target of rapamycin (serine/threonine kinase)	1p36.2,	GO:0001101~response to acid,GO:0001932~regulation of protein amino acid phosphorylation,GO:0001934~positive regulation of protein amino acid phosphorylation,GO:0001936~regulation of endothelial cell proliferation,GO:0001938~positive regulation of endothelial cell proliferation,GO:0003006~reproductive developmental process,GO:0005979~regulation of glycogen biosynthetic process,GO:0006109~regulatio…	GO:0000267~cell fraction,GO:0005625~soluble fraction,GO:0005739~mitochondrion,GO:0005740~mitochondrial envelope,GO:0005741~mitochondrial outer membrane,GO:0005783~endoplasmic reticulum,GO:0005794~Golgi apparatus,GO:0005829~cytosol,GO:0005886~plasma membrane,GO:0005942~phosphoinositide 3-kinase complex,GO:0009898~internal side of plasma membrane,GO:0012505~endomembrane system,GO:0019867~outer memb…	GO:0000166~nucleotide binding,GO:0001882~nucleoside binding,GO:0001883~purine nucleoside binding,GO:0004672~protein kinase activity,GO:0004674~protein serine/threonine kinase activity,GO:0005524~ATP binding,GO:0008144~drug binding,GO:0017076~purine nucleotide binding,GO:0030554~adenyl nucleotide binding,GO:0032553~ribonucleotide binding,GO:0032555~purine ribonucleotide binding,GO:0032559~adenyl r…	hsa04012:ErbB signaling pathway,hsa04150:mTOR signaling pathway,hsa04910:Insulin signaling pathway,hsa04920:Adipocytokine signaling pathway,hsa04930:Type II diabetes mellitus,hsa05200:Pathways in cancer,hsa05214:Glioma,hsa05215:Prostate cancer,hsa05221:Acute myeloid leukemia,
MAPK9	18	0.173183	0.264883	0.117124	0.783167	0.985814	18	0.706733	0.384835	0.0959891	0.000399012	0.00430869	mitogen-activated protein kinase 9	5q35,	GO:0000165~MAPKKK cascade,GO:0006468~protein amino acid phosphorylation,GO:0006793~phosphorus metabolic process,GO:0006796~phosphate metabolic process,GO:0006917~induction of apoptosis,GO:0007242~intracellular signaling cascade,GO:0007243~protein kinase cascade,GO:0007254~JNK cascade,GO:0008624~induction of apoptosis by extracellular signals,GO:0010035~response to inorganic substance,GO:0010038~r…		GO:0000166~nucleotide binding,GO:0001882~nucleoside binding,GO:0001883~purine nucleoside binding,GO:0004672~protein kinase activity,GO:0004674~protein serine/threonine kinase activity,GO:0004705~JUN kinase activity,GO:0004707~MAP kinase activity,GO:0005524~ATP binding,GO:0016909~SAP kinase activity,GO:0017076~purine nucleotide binding,GO:0030554~adenyl nucleotide binding,GO:0032553~ribonucleotide…	hsa04010:MAPK signaling pathway,hsa04012:ErbB signaling pathway,hsa04310:Wnt signaling pathway,hsa04510:Focal adhesion,hsa04620:Toll-like receptor signaling pathway,hsa04621:NOD-like receptor signaling pathway,hsa04622:RIG-I-like receptor signaling pathway,hsa04660:T cell receptor signaling pathway,hsa04664:Fc epsilon RI signaling pathway,hsa04722:Neurotrophin signaling pathway,hsa04910:Insulin s…
TRAF6	7	0.0939948	0.245597	0.168111	0.816418	0.958889	7	0.912183	0.324169	0.210426	0.00259979	0.0055885	TNF receptor-associated factor 6	11p12,	GO:0000209~protein polyubiquitination,GO:0001501~skeletal system development,GO:0001503~ossification,GO:0001773~myeloid dendritic cell activation,GO:0001775~cell activation,GO:0001817~regulation of cytokine production,GO:0001819~positive regulation of cytokine production,GO:0001838~embryonic epithelial tube formation,GO:0001841~neural tube formation,GO:0001843~neural tube closure,GO:0002009~morph…	GO:0000267~cell fraction,GO:0005624~membrane fraction,GO:0005626~insoluble fraction,GO:0005829~cytosol,	GO:0004842~ubiquitin-protein ligase activity,GO:0008270~zinc ion binding,GO:0016879~ligase activity, forming carbon-nitrogen bonds,GO:0016881~acid-amino acid ligase activity,GO:0019787~small conjugating protein ligase activity,GO:0043167~ion binding,GO:0043169~cation binding,GO:0046872~metal ion binding,GO:0046914~transition metal ion binding,	hsa04010:MAPK signaling pathway,hsa04120:Ubiquitin mediated proteolysis,hsa04144:Endocytosis,hsa04620:Toll-like receptor signaling pathway,hsa04621:NOD-like receptor signaling pathway,hsa04622:RIG-I-like receptor signaling pathway,hsa04722:Neurotrophin signaling pathway,hsa05200:Pathways in cancer,hsa05222:Small cell lung cancer,
EGFR	7	0.0526316	0.277892	0.174218	0.901991	0.964123	7	0.972039	0.383246	0.202255	0.00180057	0.00571727	epidermal growth factor receptor (erythroblastic leukemia viral (v-erb-b) oncogene homolog, avian)	7p12,	GO:0000079~regulation of cyclin-dependent protein kinase activity,GO:0000082~G1/S transition of mitotic cell cycle,GO:0000165~MAPKKK cascade,GO:0000186~activation of MAPKK activity,GO:0000278~mitotic cell cycle,GO:0000902~cell morphogenesis,GO:0001501~skeletal system development,GO:0001503~ossification,GO:0001775~cell activation,GO:0001932~regulation of protein amino acid phosphorylation,GO:00064…	GO:0005576~extracellular region,GO:0005615~extracellular space,GO:0005768~endosome,GO:0005886~plasma membrane,GO:0005905~coated pit,GO:0012505~endomembrane system,GO:0012506~vesicle membrane,GO:0016021~integral to membrane,GO:0016023~cytoplasmic membrane-bounded vesicle,GO:0016323~basolateral plasma membrane,GO:0016324~apical plasma membrane,GO:0030117~membrane coat,GO:0030118~clathrin coat,GO:00…	GO:0000166~nucleotide binding,GO:0001882~nucleoside binding,GO:0001883~purine nucleoside binding,GO:0003677~DNA binding,GO:0003690~double-stranded DNA binding,GO:0003779~actin binding,GO:0004672~protein kinase activity,GO:0004674~protein serine/threonine kinase activity,GO:0004709~MAP kinase kinase kinase activity,GO:0004713~protein tyrosine kinase activity,GO:0004714~transmembrane receptor prote…	hsa04010:MAPK signaling pathway,hsa04012:ErbB signaling pathway,hsa04020:Calcium signaling pathway,hsa04060:Cytokine-cytokine receptor interaction,hsa04144:Endocytosis,hsa04320:Dorso-ventral axis formation,hsa04510:Focal adhesion,hsa04520:Adherens junction,hsa04540:Gap junction,hsa04810:Regulation of actin cytoskeleton,hsa04912:GnRH signaling pathway,hsa05120:Epithelial cell signaling in Helicoba…
TRAF3	20	0.211329	0.193323	0.106765	0.433036	0.817187	20	0.662722	0.331792	0.10716	0.00100689	0.006219	TNF receptor-associated factor 3	14q32.32,	GO:0006915~apoptosis,GO:0006917~induction of apoptosis,GO:0008219~cell death,GO:0010941~regulation of cell death,GO:0010942~positive regulation of cell death,GO:0012501~programmed cell death,GO:0012502~induction of programmed cell death,GO:0016265~death,GO:0042981~regulation of apoptosis,GO:0043065~positive regulation of apoptosis,GO:0043067~regulation of programmed cell death,GO:0043068~positive…		GO:0008270~zinc ion binding,GO:0043167~ion binding,GO:0043169~cation binding,GO:0046872~metal ion binding,GO:0046914~transition metal ion binding,	hsa04620:Toll-like receptor signaling pathway,hsa04622:RIG-I-like receptor signaling pathway,hsa05200:Pathways in cancer,hsa05222:Small cell lung cancer,
PIK3CB	11	0.243259	0.265974	0.147407	0.561234	0.832479	11	0.78115	0.362397	0.139194	0.00131307	0.00643747	phosphoinositide-3-kinase, catalytic, beta polypeptide	3q22.3,	GO:0000165~MAPKKK cascade,GO:0000187~activation of MAPK activity,GO:0001775~cell activation,GO:0001952~regulation of cell-matrix adhesion,GO:0006468~protein amino acid phosphorylation,GO:0006644~phospholipid metabolic process,GO:0006650~glycerophospholipid metabolic process,GO:0006793~phosphorus metabolic process,GO:0006796~phosphate metabolic process,GO:0006873~cellular ion homeostasis,GO:000687…	GO:0005829~cytosol,GO:0005942~phosphoinositide 3-kinase complex,GO:0044445~cytosolic part,	GO:0000166~nucleotide binding,GO:0001727~lipid kinase activity,GO:0001882~nucleoside binding,GO:0001883~purine nucleoside binding,GO:0004428~inositol or phosphatidylinositol kinase activity,GO:0005524~ATP binding,GO:0016303~1-phosphatidylinositol-3-kinase activity,GO:0017076~purine nucleotide binding,GO:0030554~adenyl nucleotide binding,GO:0032553~ribonucleotide binding,GO:0032555~purine ribonucl…	hsa00562:Inositol phosphate metabolism,hsa04012:ErbB signaling pathway,hsa04062:Chemokine signaling pathway,hsa04070:Phosphatidylinositol signaling system,hsa04150:mTOR signaling pathway,hsa04210:Apoptosis,hsa04370:VEGF signaling pathway,hsa04510:Focal adhesion,hsa04620:Toll-like receptor signaling pathway,hsa04630:Jak-STAT signaling pathway,hsa04650:Natural killer cell mediated cytotoxicity,hsa0…
APC2	55	0.448892	0.219496	0.0789739	0.00183803	0.00988938	55	0.505961	0.269064	0.0862982	0.00302459	0.00645332	adenomatosis polyposis coli 2	19p13.3,	GO:0006461~protein complex assembly,GO:0007166~cell surface receptor linked signal transduction,GO:0016055~Wnt receptor signaling pathway,GO:0043933~macromolecular complex subunit organization,GO:0065003~macromolecular complex assembly,GO:0070271~protein complex biogenesis,	GO:0005794~Golgi apparatus,GO:0005856~cytoskeleton,GO:0005874~microtubule,GO:0005886~plasma membrane,GO:0009898~internal side of plasma membrane,GO:0015630~microtubule cytoskeleton,GO:0016342~catenin complex,GO:0019897~extrinsic to plasma membrane,GO:0019898~extrinsic to membrane,GO:0043228~non-membrane-bounded organelle,GO:0043232~intracellular non-membrane-bounded organelle,GO:0044430~cytoskele…	GO:0008013~beta-catenin binding,GO:0008017~microtubule binding,GO:0008092~cytoskeletal protein binding,GO:0015631~tubulin binding,	hsa04310:Wnt signaling pathway,hsa04810:Regulation of actin cytoskeleton,hsa05200:Pathways in cancer,hsa05210:Colorectal cancer,hsa05213:Endometrial cancer,hsa05217:Basal cell carcinoma,
NKX3-1	14	0.425091	0.259322	0.141044	0.119937	0.305424	14	0.720854	0.300615	0.146475	0.00205876	0.00654293	NK3 homeobox 1	8p21,	GO:0001655~urogenital system development,GO:0001756~somitogenesis,GO:0001763~morphogenesis of a branching structure,GO:0003002~regionalization,GO:0003006~reproductive developmental process,GO:0006350~transcription,GO:0006355~regulation of transcription, DNA-dependent,GO:0007389~pattern specification process,GO:0007431~salivary gland development,GO:0007507~heart development,GO:0008285~negative reg…		GO:0003677~DNA binding,GO:0003700~transcription factor activity,GO:0008134~transcription factor binding,GO:0016563~transcription activator activity,GO:0030528~transcription regulator activity,GO:0043565~sequence-specific DNA binding,	hsa05200:Pathways in cancer,hsa05215:Prostate cancer,
HSP90AB1	22	0.0746373	0.205901	0.114538	0.874108	0.976234	22	0.634925	0.298189	0.114433	0.0016271	0.00828571	heat shock protein 90kDa alpha (cytosolic), class B member 1	6p12,	GO:0001959~regulation of cytokine-mediated signaling pathway,GO:0006457~protein folding,GO:0006986~response to unfolded protein,GO:0009891~positive regulation of biosynthetic process,GO:0009894~regulation of catabolic process,GO:0009895~negative regulation of catabolic process,GO:0010033~response to organic substance,GO:0010605~negative regulation of macromolecule metabolic process,GO:0030162~reg…	GO:0016023~cytoplasmic membrane-bounded vesicle,GO:0031410~cytoplasmic vesicle,GO:0031982~vesicle,GO:0031988~membrane-bounded vesicle,GO:0042470~melanosome,GO:0048770~pigment granule,	GO:0000166~nucleotide binding,GO:0001882~nucleoside binding,GO:0001883~purine nucleoside binding,GO:0005524~ATP binding,GO:0017076~purine nucleotide binding,GO:0019904~protein domain specific binding,GO:0030235~nitric-oxide synthase regulator activity,GO:0030554~adenyl nucleotide binding,GO:0030911~TPR domain binding,GO:0032553~ribonucleotide binding,GO:0032555~purine ribonucleotide binding,GO:00…	hsa04612:Antigen processing and presentation,hsa04621:NOD-like receptor signaling pathway,hsa04914:Progesterone-mediated oocyte maturation,hsa05200:Pathways in cancer,hsa05215:Prostate cancer,
DAPK3	41	0.463596	0.29865	0.0854766	0.0268204	0.0792603	41	0.566563	0.338916	0.0863489	0.00419002	0.00850024	death-associated protein kinase 3	19p13.3,	GO:0006325~chromatin organization,GO:0006468~protein amino acid phosphorylation,GO:0006793~phosphorus metabolic process,GO:0006796~phosphate metabolic process,GO:0006915~apoptosis,GO:0006917~induction of apoptosis,GO:0007242~intracellular signaling cascade,GO:0007243~protein kinase cascade,GO:0008219~cell death,GO:0010941~regulation of cell death,GO:0010942~positive regulation of cell death,GO:00…		GO:0000166~nucleotide binding,GO:0001882~nucleoside binding,GO:0001883~purine nucleoside binding,GO:0004672~protein kinase activity,GO:0004674~protein serine/threonine kinase activity,GO:0005524~ATP binding,GO:0017076~purine nucleotide binding,GO:0019904~protein domain specific binding,GO:0030275~LRR domain binding,GO:0030554~adenyl nucleotide binding,GO:0032553~ribonucleotide binding,GO:0032555~…	hsa05200:Pathways in cancer,hsa05219:Bladder cancer,
JUP	40	0.341611	0.174257	0.0814167	0.0199138	0.131787	40	0.500514	0.219617	0.0992205	0.00231991	0.00948947	junction plakoglobin	17q21,	GO:0006461~protein complex assembly,GO:0007155~cell adhesion,GO:0016337~cell-cell adhesion,GO:0022610~biological adhesion,GO:0043933~macromolecular complex subunit organization,GO:0051259~protein oligomerization,GO:0051291~protein heterooligomerization,GO:0065003~macromolecular complex assembly,GO:0070271~protein complex biogenesis,	GO:0000267~cell fraction,GO:0005624~membrane fraction,GO:0005625~soluble fraction,GO:0005626~insoluble fraction,GO:0005829~cytosol,GO:0005856~cytoskeleton,GO:0005886~plasma membrane,GO:0005911~cell-cell junction,GO:0005912~adherens junction,GO:0005913~cell-cell adherens junction,GO:0005916~fascia adherens,GO:0009898~internal side of plasma membrane,GO:0014704~intercalated disc,GO:0015629~actin cy…	GO:0005198~structural molecule activity,GO:0008092~cytoskeletal protein binding,GO:0019899~enzyme binding,GO:0019900~kinase binding,GO:0019901~protein kinase binding,GO:0019902~phosphatase binding,GO:0019903~protein phosphatase binding,GO:0042153~RPTP-like protein binding,	hsa05200:Pathways in cancer,hsa05221:Acute myeloid leukemia,hsa05412:Arrhythmogenic right ventricular cardiomyopathy (ARVC),
STAT1	8	0.552411	0.317329	0.185969	0.103098	0.329184	8	0.619142	0.194797	0.145254	0.00174233	0.00994151	signal transducer and activator of transcription 1, 91kDa	2q32.2,	GO:0000302~response to reactive oxygen species,GO:0002237~response to molecule of bacterial origin,GO:0003013~circulatory system process,GO:0006350~transcription,GO:0006351~transcription, DNA-dependent,GO:0006355~regulation of transcription, DNA-dependent,GO:0006366~transcription from RNA polymerase II promoter,GO:0006468~protein amino acid phosphorylation,GO:0006793~phosphorus metabolic process,…	GO:0005730~nucleolus,GO:0030424~axon,GO:0030425~dendrite,GO:0031974~membrane-enclosed lumen,GO:0031981~nuclear lumen,GO:0042995~cell projection,GO:0043005~neuron projection,GO:0043228~non-membrane-bounded organelle,GO:0043232~intracellular non-membrane-bounded organelle,GO:0043233~organelle lumen,GO:0070013~intracellular organelle lumen,	GO:0003677~DNA binding,GO:0003700~transcription factor activity,GO:0005509~calcium ion binding,GO:0030528~transcription regulator activity,GO:0043167~ion binding,GO:0043169~cation binding,GO:0043565~sequence-specific DNA binding,GO:0046872~metal ion binding,	hsa04062:Chemokine signaling pathway,hsa04620:Toll-like receptor signaling pathway,hsa04630:Jak-STAT signaling pathway,hsa05200:Pathways in cancer,hsa05212:Pancreatic cancer,
CDKN2B	4	0.573526	0.296236	0.201402	0.0842883	0.201283	4	0.855568	0.288182	0.201881	0.00247322	0.0100126	cyclin-dependent kinase inhibitor 2B (p15, inhibits CDK4)	9p21,	GO:0000075~cell cycle checkpoint,GO:0000079~regulation of cyclin-dependent protein kinase activity,GO:0000086~G2/M transition of mitotic cell cycle,GO:0000278~mitotic cell cycle,GO:0007049~cell cycle,GO:0007050~cell cycle arrest,GO:0007093~mitotic cell cycle checkpoint,GO:0007346~regulation of mitotic cell cycle,GO:0007584~response to nutrient,GO:0008285~negative regulation of cell proliferation,…		GO:0004857~enzyme inhibitor activity,GO:0004860~protein kinase inhibitor activity,GO:0004861~cyclin-dependent protein kinase inhibitor activity,GO:0016538~cyclin-dependent protein kinase regulator activity,GO:0019207~kinase regulator activity,GO:0019210~kinase inhibitor activity,GO:0019887~protein kinase regulator activity,GO:0019899~enzyme binding,GO:0019900~kinase binding,GO:0019901~protein kin…	hsa04110:Cell cycle,hsa04350:TGF-beta signaling pathway,hsa05200:Pathways in cancer,hsa05222:Small cell lung cancer,
PIAS3	18	0.104139	0.202672	0.112368	0.809725	0.96137	18	0.625417	0.274004	0.129821	0.00339573	0.0106712	protein inhibitor of activated STAT, 3	1q21,	GO:0006350~transcription,GO:0006508~proteolysis,GO:0009057~macromolecule catabolic process,GO:0009719~response to endogenous stimulus,GO:0009725~response to hormone stimulus,GO:0010033~response to organic substance,GO:0010604~positive regulation of macromolecule metabolic process,GO:0016925~protein sumoylation,GO:0019941~modification-dependent protein catabolic process,GO:0030163~protein cataboli…	GO:0005654~nucleoplasm,GO:0016604~nuclear body,GO:0016607~nuclear speck,GO:0030425~dendrite,GO:0031974~membrane-enclosed lumen,GO:0031981~nuclear lumen,GO:0042995~cell projection,GO:0043005~neuron projection,GO:0043233~organelle lumen,GO:0044451~nucleoplasm part,GO:0045202~synapse,GO:0070013~intracellular organelle lumen,	GO:0008022~protein C-terminus binding,GO:0008134~transcription factor binding,GO:0008270~zinc ion binding,GO:0015459~potassium channel regulator activity,GO:0016247~channel regulator activity,GO:0016879~ligase activity, forming carbon-nitrogen bonds,GO:0016881~acid-amino acid ligase activity,GO:0019787~small conjugating protein ligase activity,GO:0019789~SUMO ligase activity,GO:0019899~enzyme bin…	hsa04120:Ubiquitin mediated proteolysis,hsa04630:Jak-STAT signaling pathway,hsa05200:Pathways in cancer,hsa05222:Small cell lung cancer,
CASP9	19	0.487068	0.205856	0.114893	0.00719043	0.0740562	19	0.666492	0.333376	0.125279	0.00391875	0.0118911	caspase 9, apoptosis-related cysteine peptidase	1p36.3-p36.1,	GO:0006508~proteolysis,GO:0006915~apoptosis,GO:0006919~activation of caspase activity,GO:0006974~response to DNA damage stimulus,GO:0008219~cell death,GO:0008635~activation of caspase activity by cytochrome c,GO:0009314~response to radiation,GO:0009411~response to UV,GO:0009416~response to light stimulus,GO:0009628~response to abiotic stimulus,GO:0010941~regulation of cell death,GO:0010942~positi…	GO:0000267~cell fraction,GO:0005625~soluble fraction,GO:0005829~cytosol,	GO:0004175~endopeptidase activity,GO:0004197~cysteine-type endopeptidase activity,GO:0008047~enzyme activator activity,GO:0008233~peptidase activity,GO:0008234~cysteine-type peptidase activity,GO:0070011~peptidase activity, acting on L-amino acid peptides,	hsa04115:p53 signaling pathway,hsa04210:Apoptosis,hsa04370:VEGF signaling pathway,hsa05010:Alzheimer's disease,hsa05012:Parkinson's disease,hsa05014:Amyotrophic lateral sclerosis (ALS),hsa05016:Huntington's disease,hsa05200:Pathways in cancer,hsa05210:Colorectal cancer,hsa05212:Pancreatic cancer,hsa05213:Endometrial cancer,hsa05215:Prostate cancer,hsa05222:Small cell lung cancer,hsa05223:Non-smal…
RALBP1	8	0.320851	0.276426	0.160085	0.390695	0.707176	8	0.807823	0.306468	0.172552	0.00183312	0.012085	hypothetical LOC100129773; ralA binding protein 1	18p11.22,18p11.3,	GO:0006935~chemotaxis,GO:0007242~intracellular signaling cascade,GO:0007264~small GTPase mediated signal transduction,GO:0007610~behavior,GO:0007626~locomotory behavior,GO:0032318~regulation of Ras GTPase activity,GO:0032319~regulation of Rho GTPase activity,GO:0032320~positive regulation of Ras GTPase activity,GO:0032321~positive regulation of Rho GTPase activity,GO:0032489~regulation of Cdc42 p…	GO:0019898~extrinsic to membrane,	GO:0005083~small GTPase regulator activity,GO:0005096~GTPase activator activity,GO:0005099~Ras GTPase activator activity,GO:0005100~Rho GTPase activator activity,GO:0008047~enzyme activator activity,GO:0016887~ATPase activity,GO:0017016~Ras GTPase binding,GO:0017048~Rho GTPase binding,GO:0017160~Ral GTPase binding,GO:0019899~enzyme binding,GO:0030675~Rac GTPase activator activity,GO:0030695~GTPas…	hsa05200:Pathways in cancer,hsa05212:Pancreatic cancer,
BRAF	10	0.161983	0.228715	0.138055	0.685584	0.879833	10	0.749186	0.39226	0.137119	0.00462018	0.0124871	v-raf murine sarcoma viral oncogene homolog B1	7q34,	GO:0000165~MAPKKK cascade,GO:0006461~protein complex assembly,GO:0006468~protein amino acid phosphorylation,GO:0006793~phosphorus metabolic process,GO:0006796~phosphate metabolic process,GO:0006916~anti-apoptosis,GO:0007242~intracellular signaling cascade,GO:0007243~protein kinase cascade,GO:0007264~small GTPase mediated signal transduction,GO:0010941~regulation of cell death,GO:0016310~phosphory…	GO:0005886~plasma membrane,	GO:0000166~nucleotide binding,GO:0001882~nucleoside binding,GO:0001883~purine nucleoside binding,GO:0004672~protein kinase activity,GO:0004674~protein serine/threonine kinase activity,GO:0004709~MAP kinase kinase kinase activity,GO:0005524~ATP binding,GO:0008270~zinc ion binding,GO:0008289~lipid binding,GO:0017076~purine nucleotide binding,GO:0019899~enzyme binding,GO:0019900~kinase binding,GO:00…	hsa04010:MAPK signaling pathway,hsa04012:ErbB signaling pathway,hsa04062:Chemokine signaling pathway,hsa04150:mTOR signaling pathway,hsa04270:Vascular smooth muscle contraction,hsa04510:Focal adhesion,hsa04650:Natural killer cell mediated cytotoxicity,hsa04720:Long-term potentiation,hsa04722:Neurotrophin signaling pathway,hsa04730:Long-term depression,hsa04810:Regulation of actin cytoskeleton,hsa…
RXRB	43	0.0226537	0.239552	0.0890591	0.992563	0.998921	43	0.522494	0.328133	0.070939	0.00307358	0.0132124	retinoid X receptor, beta	6p21.3,	GO:0006350~transcription,GO:0006355~regulation of transcription, DNA-dependent,GO:0006357~regulation of transcription from RNA polymerase II promoter,GO:0007507~heart development,GO:0007517~muscle organ development,GO:0008283~cell proliferation,GO:0009891~positive regulation of biosynthetic process,GO:0010557~positive regulation of macromolecule biosynthetic process,GO:0010604~positive regulation…		GO:0003677~DNA binding,GO:0003700~transcription factor activity,GO:0003702~RNA polymerase II transcription factor activity,GO:0003704~specific RNA polymerase II transcription factor activity,GO:0003707~steroid hormone receptor activity,GO:0003708~retinoic acid receptor activity,GO:0003712~transcription cofactor activity,GO:0003713~transcription coactivator activity,GO:0004879~ligand-dependent nuc…	hsa03320:PPAR signaling pathway,hsa04920:Adipocytokine signaling pathway,hsa05200:Pathways in cancer,hsa05216:Thyroid cancer,hsa05222:Small cell lung cancer,hsa05223:Non-small cell lung cancer,
MSH3	10	0.572749	0.30811	0.158067	0.0470437	0.212957	10	0.832869	0.355156	0.16357	0.00174706	0.0134213	mutS homolog 3 (E. coli)	5q11-q12,	GO:0000018~regulation of DNA recombination,GO:0002200~somatic diversification of immune receptors,GO:0002252~immune effector process,GO:0002377~immunoglobulin production,GO:0002440~production of molecular mediator of immune response,GO:0002520~immune system development,GO:0002562~somatic diversification of immune receptors via germline recombination within a single locus,GO:0006259~DNA metabolic …	GO:0032300~mismatch repair complex,GO:0032302~MutSbeta complex,	GO:0000166~nucleotide binding,GO:0001882~nucleoside binding,GO:0001883~purine nucleoside binding,GO:0003677~DNA binding,GO:0003684~damaged DNA binding,GO:0003690~double-stranded DNA binding,GO:0003697~single-stranded DNA binding,GO:0005524~ATP binding,GO:0017076~purine nucleotide binding,GO:0019237~centromeric DNA binding,GO:0030554~adenyl nucleotide binding,GO:0030983~mismatched DNA binding,GO:0…	hsa03430:Mismatch repair,hsa05200:Pathways in cancer,hsa05210:Colorectal cancer,
TFG	11	0.0706889	0.213669	0.137293	0.851162	0.967011	11	0.806768	0.352386	0.169971	0.00375547	0.0135018	TRK-fused gene	3q12.2,	GO:0006468~protein amino acid phosphorylation,GO:0006793~phosphorus metabolic process,GO:0006796~phosphate metabolic process,GO:0007166~cell surface receptor linked signal transduction,GO:0007167~enzyme linked receptor protein signaling pathway,GO:0007169~transmembrane receptor protein tyrosine kinase signaling pathway,GO:0009967~positive regulation of signal transduction,GO:0010627~regulation of…	GO:0016021~integral to membrane,GO:0031224~intrinsic to membrane,	GO:0000166~nucleotide binding,GO:0001882~nucleoside binding,GO:0001883~purine nucleoside binding,GO:0004672~protein kinase activity,GO:0004713~protein tyrosine kinase activity,GO:0004714~transmembrane receptor protein tyrosine kinase activity,GO:0005524~ATP binding,GO:0017076~purine nucleotide binding,GO:0030554~adenyl nucleotide binding,GO:0032553~ribonucleotide binding,GO:0032555~purine ribonuc…	hsa05200:Pathways in cancer,hsa05216:Thyroid cancer,
CDKN2A	4	0.652436	0.296398	0.197877	0.0359863	0.109486	4	0.89336	0.317018	0.213747	0.00350497	0.0136395	cyclin-dependent kinase inhibitor 2A (melanoma, p16, inhibits CDK4)	9p21,	GO:0000075~cell cycle checkpoint,GO:0000079~regulation of cyclin-dependent protein kinase activity,GO:0000082~G1/S transition of mitotic cell cycle,GO:0000278~mitotic cell cycle,GO:0000737~DNA catabolic process, endonucleolytic,GO:0001558~regulation of cell growth,GO:0001952~regulation of cell-matrix adhesion,GO:0001953~negative regulation of cell-matrix adhesion,GO:0002683~negative regulation of…	GO:0001652~granular component,GO:0005654~nucleoplasm,GO:0005730~nucleolus,GO:0031974~membrane-enclosed lumen,GO:0031981~nuclear lumen,GO:0043228~non-membrane-bounded organelle,GO:0043232~intracellular non-membrane-bounded organelle,GO:0043233~organelle lumen,GO:0044452~nucleolar part,GO:0070013~intracellular organelle lumen,	GO:0003677~DNA binding,GO:0003700~transcription factor activity,GO:0004857~enzyme inhibitor activity,GO:0004860~protein kinase inhibitor activity,GO:0004861~cyclin-dependent protein kinase inhibitor activity,GO:0008134~transcription factor binding,GO:0016538~cyclin-dependent protein kinase regulator activity,GO:0019207~kinase regulator activity,GO:0019210~kinase inhibitor activity,GO:0019887~prot…	hsa04110:Cell cycle,hsa04115:p53 signaling pathway,hsa05200:Pathways in cancer,hsa05212:Pancreatic cancer,hsa05214:Glioma,hsa05218:Melanoma,hsa05219:Bladder cancer,hsa05220:Chronic myeloid leukemia,hsa05223:Non-small cell lung cancer,
FZD5	7	0.623282	0.283914	0.173395	0.025162	0.181541	7	0.888733	0.350013	0.197313	0.003164	0.0150797	frizzled homolog 5 (Drosophila)	2q33-q34,	GO:0007164~establishment of tissue polarity,GO:0007166~cell surface receptor linked signal transduction,GO:0007186~G-protein coupled receptor protein signaling pathway,GO:0016055~Wnt receptor signaling pathway,GO:0021700~developmental maturation,GO:0048469~cell maturation,	GO:0005794~Golgi apparatus,GO:0005886~plasma membrane,GO:0005887~integral to plasma membrane,GO:0016021~integral to membrane,GO:0031224~intrinsic to membrane,GO:0031226~intrinsic to plasma membrane,GO:0044459~plasma membrane part,		hsa04310:Wnt signaling pathway,hsa04916:Melanogenesis,hsa05200:Pathways in cancer,hsa05210:Colorectal cancer,hsa05217:Basal cell carcinoma,
RALB	10	0.170401	0.257689	0.154911	0.713443	0.889265	10	0.792502	0.39373	0.147509	0.00343204	0.0157842	v-ral simian leukemia viral oncogene homolog B (ras related; GTP binding protein)	2cen-q13,	GO:0007242~intracellular signaling cascade,GO:0007264~small GTPase mediated signal transduction,GO:0007265~Ras protein signal transduction,	GO:0005886~plasma membrane,GO:0009898~internal side of plasma membrane,GO:0044459~plasma membrane part,	GO:0000166~nucleotide binding,GO:0003924~GTPase activity,GO:0005525~GTP binding,GO:0017076~purine nucleotide binding,GO:0019001~guanyl nucleotide binding,GO:0032553~ribonucleotide binding,GO:0032555~purine ribonucleotide binding,GO:0032561~guanyl ribonucleotide binding,	hsa05200:Pathways in cancer,hsa05212:Pancreatic cancer,
FZD3	13	0.519404	0.297194	0.139411	0.0554769	0.189747	13	0.698429	0.346844	0.139534	0.00587258	0.0159449	frizzled homolog 3 (Drosophila)	8p21,	GO:0001736~establishment of planar polarity,GO:0001738~morphogenesis of a polarized epithelium,GO:0001838~embryonic epithelial tube formation,GO:0001841~neural tube formation,GO:0001843~neural tube closure,GO:0002009~morphogenesis of an epithelium,GO:0007164~establishment of tissue polarity,GO:0007166~cell surface receptor linked signal transduction,GO:0007186~G-protein coupled receptor protein s…	GO:0005886~plasma membrane,GO:0005887~integral to plasma membrane,GO:0016021~integral to membrane,GO:0031224~intrinsic to membrane,GO:0031226~intrinsic to plasma membrane,GO:0044459~plasma membrane part,GO:0045177~apical part of cell,	GO:0042813~Wnt receptor activity,	hsa04310:Wnt signaling pathway,hsa04916:Melanogenesis,hsa05200:Pathways in cancer,hsa05210:Colorectal cancer,hsa05217:Basal cell carcinoma,
AXIN1	40	0.0960274	0.235192	0.0919939	0.93483	0.989307	40	0.557456	0.327124	0.0878065	0.00435564	0.017016	axin 1	16p13.3,	GO:0001932~regulation of protein amino acid phosphorylation,GO:0001934~positive regulation of protein amino acid phosphorylation,GO:0003006~reproductive developmental process,GO:0006915~apoptosis,GO:0007166~cell surface receptor linked signal transduction,GO:0007276~gamete generation,GO:0007281~germ cell development,GO:0007292~female gamete generation,GO:0007308~oocyte construction,GO:0007309~ooc…	GO:0005829~cytosol,GO:0005886~plasma membrane,GO:0016023~cytoplasmic membrane-bounded vesicle,GO:0016328~lateral plasma membrane,GO:0030877~beta-catenin destruction complex,GO:0031410~cytoplasmic vesicle,GO:0031982~vesicle,GO:0031988~membrane-bounded vesicle,GO:0044459~plasma membrane part,	GO:0008013~beta-catenin binding,GO:0019904~protein domain specific binding,GO:0042802~identical protein binding,GO:0042803~protein homodimerization activity,GO:0046332~SMAD binding,GO:0046983~protein dimerization activity,GO:0070016~armadillo repeat domain binding,GO:0070411~I-SMAD binding,	hsa04310:Wnt signaling pathway,hsa05200:Pathways in cancer,hsa05210:Colorectal cancer,hsa05213:Endometrial cancer,hsa05217:Basal cell carcinoma,
CDKN1B	14	0.267681	0.250938	0.141616	0.452945	0.777426	14	0.656175	0.323818	0.130454	0.00542196	0.0182105	cyclin-dependent kinase inhibitor 1B (p27, Kip1)	12p13.1-p12,	GO:0000079~regulation of cyclin-dependent protein kinase activity,GO:0000082~G1/S transition of mitotic cell cycle,GO:0000278~mitotic cell cycle,GO:0001558~regulation of cell growth,GO:0006355~regulation of transcription, DNA-dependent,GO:0006469~negative regulation of protein kinase activity,GO:0006811~ion transport,GO:0006812~cation transport,GO:0006813~potassium ion transport,GO:0006917~induct…	GO:0005829~cytosol,	GO:0004857~enzyme inhibitor activity,GO:0004860~protein kinase inhibitor activity,GO:0004861~cyclin-dependent protein kinase inhibitor activity,GO:0005072~transforming growth factor beta receptor, cytoplasmic mediator activity,GO:0016538~cyclin-dependent protein kinase regulator activity,GO:0019207~kinase regulator activity,GO:0019210~kinase inhibitor activity,GO:0019887~protein kinase regulator …	hsa04012:ErbB signaling pathway,hsa04110:Cell cycle,hsa05200:Pathways in cancer,hsa05215:Prostate cancer,hsa05220:Chronic myeloid leukemia,hsa05222:Small cell lung cancer,
CDKN1A	17	0.0590062	0.202097	0.127049	0.869974	0.976234	17	0.579023	0.248534	0.128837	0.00515624	0.0201978	cyclin-dependent kinase inhibitor 1A (p21, Cip1)	6p21.2,	GO:0000079~regulation of cyclin-dependent protein kinase activity,GO:0000082~G1/S transition of mitotic cell cycle,GO:0000086~G2/M transition of mitotic cell cycle,GO:0000278~mitotic cell cycle,GO:0001558~regulation of cell growth,GO:0002684~positive regulation of immune system process,GO:0002694~regulation of leukocyte activation,GO:0002696~positive regulation of leukocyte activation,GO:0006469~…	GO:0000307~cyclin-dependent protein kinase holoenzyme complex,GO:0005654~nucleoplasm,GO:0005829~cytosol,GO:0031974~membrane-enclosed lumen,GO:0031981~nuclear lumen,GO:0043233~organelle lumen,GO:0070013~intracellular organelle lumen,	GO:0004857~enzyme inhibitor activity,GO:0004860~protein kinase inhibitor activity,GO:0004861~cyclin-dependent protein kinase inhibitor activity,GO:0008270~zinc ion binding,GO:0016538~cyclin-dependent protein kinase regulator activity,GO:0019207~kinase regulator activity,GO:0019210~kinase inhibitor activity,GO:0019887~protein kinase regulator activity,GO:0030291~protein serine/threonine kinase inh…	hsa04012:ErbB signaling pathway,hsa04110:Cell cycle,hsa04115:p53 signaling pathway,hsa05200:Pathways in cancer,hsa05214:Glioma,hsa05215:Prostate cancer,hsa05218:Melanoma,hsa05219:Bladder cancer,hsa05220:Chronic myeloid leukemia,
AKT3	3	0.502889	0.375183	0.236558	0.29465	0.597598	3	0.963753	0.374421	0.244602	0.00799056	0.0203776	v-akt murine thymoma viral oncogene homolog 3 (protein kinase B, gamma)	1q43-q44,	GO:0006468~protein amino acid phosphorylation,GO:0006793~phosphorus metabolic process,GO:0006796~phosphate metabolic process,GO:0016310~phosphorylation,	GO:0019898~extrinsic to membrane,	GO:0000166~nucleotide binding,GO:0001882~nucleoside binding,GO:0001883~purine nucleoside binding,GO:0004672~protein kinase activity,GO:0004674~protein serine/threonine kinase activity,GO:0005524~ATP binding,GO:0017076~purine nucleotide binding,GO:0030554~adenyl nucleotide binding,GO:0032553~ribonucleotide binding,GO:0032555~purine ribonucleotide binding,GO:0032559~adenyl ribonucleotide binding,	hsa04010:MAPK signaling pathway,hsa04012:ErbB signaling pathway,hsa04062:Chemokine signaling pathway,hsa04150:mTOR signaling pathway,hsa04210:Apoptosis,hsa04370:VEGF signaling pathway,hsa04510:Focal adhesion,hsa04530:Tight junction,hsa04620:Toll-like receptor signaling pathway,hsa04630:Jak-STAT signaling pathway,hsa04660:T cell receptor signaling pathway,hsa04662:B cell receptor signaling pathway…
SKP2	6	0.40402	0.28634	0.17389	0.249283	0.528475	6	0.871815	0.299758	0.210401	0.00327502	0.0208659	S-phase kinase-associated protein 2 (p45)	5p13,	GO:0000082~G1/S transition of mitotic cell cycle,GO:0000278~mitotic cell cycle,GO:0006508~proteolysis,GO:0006511~ubiquitin-dependent protein catabolic process,GO:0006916~anti-apoptosis,GO:0007049~cell cycle,GO:0008283~cell proliferation,GO:0008634~negative regulation of survival gene product expression,GO:0009057~macromolecule catabolic process,GO:0010605~negative regulation of macromolecule meta…			hsa04110:Cell cycle,hsa04120:Ubiquitin mediated proteolysis,hsa05200:Pathways in cancer,hsa05222:Small cell lung cancer,
ITGA3	31	0.159308	0.206559	0.100267	0.681271	0.903729	31	0.294258	0.11231	0.0733855	0.00658107	0.0211739	integrin, alpha 3 (antigen CD49C, alpha 3 subunit of VLA-3 receptor)	17q21.33,	GO:0007155~cell adhesion,GO:0007160~cell-matrix adhesion,GO:0007166~cell surface receptor linked signal transduction,GO:0007229~integrin-mediated signaling pathway,GO:0022610~biological adhesion,GO:0031589~cell-substrate adhesion,	GO:0005886~plasma membrane,GO:0005887~integral to plasma membrane,GO:0008305~integrin complex,GO:0016021~integral to membrane,GO:0031224~intrinsic to membrane,GO:0031226~intrinsic to plasma membrane,GO:0043235~receptor complex,GO:0044459~plasma membrane part,	GO:0005509~calcium ion binding,GO:0043167~ion binding,GO:0043169~cation binding,GO:0046872~metal ion binding,	hsa04510:Focal adhesion,hsa04512:ECM-receptor interaction,hsa04640:Hematopoietic cell lineage,hsa04810:Regulation of actin cytoskeleton,hsa05200:Pathways in cancer,hsa05222:Small cell lung cancer,hsa05410:Hypertrophic cardiomyopathy (HCM),hsa05412:Arrhythmogenic right ventricular cardiomyopathy (ARVC),hsa05414:Dilated cardiomyopathy,
MMP1	11	0.427215	0.356177	0.169546	0.337612	0.589868	11	0.584677	0.240466	0.155353	0.0133572	0.0221381	matrix metallopeptidase 1 (interstitial collagenase)	11q22.3,	GO:0006508~proteolysis,GO:0030574~collagen catabolic process,GO:0032963~collagen metabolic process,GO:0044236~multicellular organismal metabolic process,GO:0044243~multicellular organismal catabolic process,GO:0044259~multicellular organismal macromolecule metabolic process,	GO:0005576~extracellular region,GO:0005578~proteinaceous extracellular matrix,GO:0031012~extracellular matrix,GO:0044421~extracellular region part,	GO:0004175~endopeptidase activity,GO:0004222~metalloendopeptidase activity,GO:0005509~calcium ion binding,GO:0008233~peptidase activity,GO:0008237~metallopeptidase activity,GO:0008270~zinc ion binding,GO:0043167~ion binding,GO:0043169~cation binding,GO:0046872~metal ion binding,GO:0046914~transition metal ion binding,GO:0070011~peptidase activity, acting on L-amino acid peptides,	hsa03320:PPAR signaling pathway,hsa05200:Pathways in cancer,hsa05219:Bladder cancer,
ITGA6	8	0.248578	0.282398	0.172098	0.577896	0.806978	8	0.535463	0.187705	0.137725	0.00578475	0.0221495	integrin, alpha 6	2q31.1,	GO:0006928~cell motion,GO:0007044~cell-substrate junction assembly,GO:0007155~cell adhesion,GO:0007160~cell-matrix adhesion,GO:0007166~cell surface receptor linked signal transduction,GO:0007229~integrin-mediated signaling pathway,GO:0009991~response to extracellular stimulus,GO:0016477~cell migration,GO:0022407~regulation of cell-cell adhesion,GO:0022409~positive regulation of cell-cell adhesion…	GO:0005886~plasma membrane,GO:0005887~integral to plasma membrane,GO:0005911~cell-cell junction,GO:0005912~adherens junction,GO:0005913~cell-cell adherens junction,GO:0008305~integrin complex,GO:0009897~external side of plasma membrane,GO:0009986~cell surface,GO:0016021~integral to membrane,GO:0016323~basolateral plasma membrane,GO:0030054~cell junction,GO:0031224~intrinsic to membrane,GO:0031226…	GO:0005178~integrin binding,GO:0005509~calcium ion binding,GO:0032403~protein complex binding,GO:0043167~ion binding,GO:0043169~cation binding,GO:0043236~laminin binding,GO:0046872~metal ion binding,GO:0050840~extracellular matrix binding,	hsa04510:Focal adhesion,hsa04512:ECM-receptor interaction,hsa04514:Cell adhesion molecules (CAMs),hsa04640:Hematopoietic cell lineage,hsa04810:Regulation of actin cytoskeleton,hsa05200:Pathways in cancer,hsa05222:Small cell lung cancer,hsa05410:Hypertrophic cardiomyopathy (HCM),hsa05412:Arrhythmogenic right ventricular cardiomyopathy (ARVC),hsa05414:Dilated cardiomyopathy,
PIK3CA	9	0.133145	0.284518	0.166614	0.8182	0.967011	9	0.797315	0.394038	0.166081	0.00758703	0.0230976	phosphoinositide-3-kinase, catalytic, alpha polypeptide	3q26.3,	GO:0005996~monosaccharide metabolic process,GO:0006006~glucose metabolic process,GO:0006468~protein amino acid phosphorylation,GO:0006644~phospholipid metabolic process,GO:0006650~glycerophospholipid metabolic process,GO:0006793~phosphorus metabolic process,GO:0006796~phosphate metabolic process,GO:0006916~anti-apoptosis,GO:0007242~intracellular signaling cascade,GO:0007243~protein kinase cascade…	GO:0005829~cytosol,GO:0005942~phosphoinositide 3-kinase complex,GO:0030027~lamellipodium,GO:0031252~cell leading edge,GO:0042995~cell projection,GO:0044445~cytosolic part,	GO:0000166~nucleotide binding,GO:0001727~lipid kinase activity,GO:0001882~nucleoside binding,GO:0001883~purine nucleoside binding,GO:0004428~inositol or phosphatidylinositol kinase activity,GO:0005524~ATP binding,GO:0016303~1-phosphatidylinositol-3-kinase activity,GO:0017076~purine nucleotide binding,GO:0030554~adenyl nucleotide binding,GO:0032553~ribonucleotide binding,GO:0032555~purine ribonucl…	hsa00562:Inositol phosphate metabolism,hsa04012:ErbB signaling pathway,hsa04062:Chemokine signaling pathway,hsa04070:Phosphatidylinositol signaling system,hsa04150:mTOR signaling pathway,hsa04210:Apoptosis,hsa04370:VEGF signaling pathway,hsa04510:Focal adhesion,hsa04620:Toll-like receptor signaling pathway,hsa04630:Jak-STAT signaling pathway,hsa04650:Natural killer cell mediated cytotoxicity,hsa0…
WNT10B	30	0.222217	0.27739	0.113247	0.68694	0.899686	30	0.470945	0.21067	0.107092	0.00754159	0.0235839	wingless-type MMTV integration site family, member 10B	12q13,	GO:0007166~cell surface receptor linked signal transduction,GO:0007223~Wnt receptor signaling pathway, calcium modulating pathway,GO:0016055~Wnt receptor signaling pathway,	GO:0005576~extracellular region,GO:0005578~proteinaceous extracellular matrix,GO:0031012~extracellular matrix,GO:0044421~extracellular region part,		hsa04310:Wnt signaling pathway,hsa04340:Hedgehog signaling pathway,hsa04916:Melanogenesis,hsa05200:Pathways in cancer,hsa05217:Basal cell carcinoma,
RAC3	47	0.588882	0.24131	0.0856475	2.47291e-05	0.00105945	47	0.45963	0.247753	0.0884426	0.00829555	0.0250394	ras-related C3 botulinum toxin substrate 3 (rho family, small GTP binding protein Rac3)	17q25.3,	GO:0007010~cytoskeleton organization,GO:0007242~intracellular signaling cascade,GO:0007264~small GTPase mediated signal transduction,GO:0030029~actin filament-based process,GO:0030030~cell projection organization,GO:0030031~cell projection assembly,GO:0030036~actin cytoskeleton organization,GO:0030182~neuron differentiation,GO:0031175~neuron projection development,GO:0048666~neuron development,GO…	GO:0005856~cytoskeleton,GO:0005884~actin filament,GO:0012505~endomembrane system,GO:0015629~actin cytoskeleton,GO:0030027~lamellipodium,GO:0030426~growth cone,GO:0030427~site of polarized growth,GO:0031252~cell leading edge,GO:0031941~filamentous actin,GO:0042995~cell projection,GO:0043005~neuron projection,GO:0043025~cell soma,GO:0043228~non-membrane-bounded organelle,GO:0043232~intracellular no…	GO:0000166~nucleotide binding,GO:0003924~GTPase activity,GO:0005525~GTP binding,GO:0017076~purine nucleotide binding,GO:0019001~guanyl nucleotide binding,GO:0032553~ribonucleotide binding,GO:0032555~purine ribonucleotide binding,GO:0032561~guanyl ribonucleotide binding,	hsa04010:MAPK signaling pathway,hsa04310:Wnt signaling pathway,hsa04360:Axon guidance,hsa04370:VEGF signaling pathway,hsa04510:Focal adhesion,hsa04520:Adherens junction,hsa04650:Natural killer cell mediated cytotoxicity,hsa04662:B cell receptor signaling pathway,hsa04664:Fc epsilon RI signaling pathway,hsa04810:Regulation of actin cytoskeleton,hsa05200:Pathways in cancer,hsa05210:Colorectal cance…
RB1	8	0.403933	0.286117	0.167	0.240253	0.670657	8	0.741496	0.377016	0.136328	0.0037527	0.0250954	retinoblastoma 1	13q14.2,	GO:0000075~cell cycle checkpoint,GO:0000082~G1/S transition of mitotic cell cycle,GO:0000083~regulation of transcription of G1/S-phase of mitotic cell cycle,GO:0000122~negative regulation of transcription from RNA polymerase II promoter,GO:0000278~mitotic cell cycle,GO:0000279~M phase,GO:0001558~regulation of cell growth,GO:0002520~immune system development,GO:0002761~regulation of myeloid leukoc…	GO:0000785~chromatin,GO:0005654~nucleoplasm,GO:0005667~transcription factor complex,GO:0005694~chromosome,GO:0005819~spindle,GO:0005856~cytoskeleton,GO:0015630~microtubule cytoskeleton,GO:0016514~SWI/SNF complex,GO:0016585~chromatin remodeling complex,GO:0016604~nuclear body,GO:0016605~PML body,GO:0031974~membrane-enclosed lumen,GO:0031981~nuclear lumen,GO:0035189~Rb-E2F complex,GO:0043228~non-me…	GO:0003677~DNA binding,GO:0003700~transcription factor activity,GO:0003712~transcription cofactor activity,GO:0003713~transcription coactivator activity,GO:0008134~transcription factor binding,GO:0016563~transcription activator activity,GO:0016564~transcription repressor activity,GO:0019899~enzyme binding,GO:0019900~kinase binding,GO:0030528~transcription regulator activity,GO:0031625~ubiquitin p…	hsa04110:Cell cycle,hsa05200:Pathways in cancer,hsa05212:Pancreatic cancer,hsa05214:Glioma,hsa05215:Prostate cancer,hsa05218:Melanoma,hsa05219:Bladder cancer,hsa05220:Chronic myeloid leukemia,hsa05222:Small cell lung cancer,hsa05223:Non-small cell lung cancer,
WNT9A	15	0.156508	0.206325	0.127073	0.652482	0.87125	15	0.55502	0.234704	0.139287	0.0107332	0.0258551	wingless-type MMTV integration site family, member 9A	1q42,	GO:0001501~skeletal system development,GO:0007166~cell surface receptor linked signal transduction,GO:0007223~Wnt receptor signaling pathway, calcium modulating pathway,GO:0007267~cell-cell signaling,GO:0008589~regulation of smoothened signaling pathway,GO:0009792~embryonic development ending in birth or egg hatching,GO:0009967~positive regulation of signal transduction,GO:0010647~positive regula…	GO:0005576~extracellular region,GO:0005578~proteinaceous extracellular matrix,GO:0031012~extracellular matrix,GO:0044421~extracellular region part,	GO:0005198~structural molecule activity,GO:0005201~extracellular matrix structural constituent,	hsa04310:Wnt signaling pathway,hsa04340:Hedgehog signaling pathway,hsa04916:Melanogenesis,hsa05200:Pathways in cancer,hsa05217:Basal cell carcinoma,
VEGFA	34	0.126373	0.157568	0.0875364	0.639219	0.896532	34	0.530923	0.290879	0.0990166	0.00766926	0.027296	vascular endothelial growth factor A	6p12,	GO:0001525~angiogenesis,GO:0001541~ovarian follicle development,GO:0001568~blood vessel development,GO:0001569~patterning of blood vessels,GO:0001570~vasculogenesis,GO:0001654~eye development,GO:0001666~response to hypoxia,GO:0001754~eye photoreceptor cell differentiation,GO:0001763~morphogenesis of a branching structure,GO:0001894~tissue homeostasis,GO:0001936~regulation of endothelial cell prol…	GO:0005576~extracellular region,GO:0005578~proteinaceous extracellular matrix,GO:0005604~basement membrane,GO:0005615~extracellular space,GO:0009986~cell surface,GO:0016023~cytoplasmic membrane-bounded vesicle,GO:0030141~secretory granule,GO:0031012~extracellular matrix,GO:0031091~platelet alpha granule,GO:0031093~platelet alpha granule lumen,GO:0031410~cytoplasmic vesicle,GO:0031974~membrane-enc…	GO:0001871~pattern binding,GO:0001968~fibronectin binding,GO:0005125~cytokine activity,GO:0005161~platelet-derived growth factor receptor binding,GO:0005172~vascular endothelial growth factor receptor binding,GO:0005539~glycosaminoglycan binding,GO:0008083~growth factor activity,GO:0008201~heparin binding,GO:0030246~carbohydrate binding,GO:0030247~polysaccharide binding,GO:0042802~identical prote…	hsa04060:Cytokine-cytokine receptor interaction,hsa04150:mTOR signaling pathway,hsa04370:VEGF signaling pathway,hsa04510:Focal adhesion,hsa05200:Pathways in cancer,hsa05211:Renal cell carcinoma,hsa05212:Pancreatic cancer,hsa05219:Bladder cancer,
LAMA1	3	0.655172	0.374604	0.251656	0.132449	0.465291	3	0.845764	0.305762	0.230363	0.0095355	0.0273761	laminin, alpha 1	18p11.31,	GO:0000902~cell morphogenesis,GO:0001738~morphogenesis of a polarized epithelium,GO:0002009~morphogenesis of an epithelium,GO:0002011~morphogenesis of an epithelial sheet,GO:0006928~cell motion,GO:0007155~cell adhesion,GO:0007163~establishment or maintenance of cell polarity,GO:0007166~cell surface receptor linked signal transduction,GO:0008284~positive regulation of cell proliferation,GO:0016477…	GO:0005576~extracellular region,GO:0005578~proteinaceous extracellular matrix,GO:0005604~basement membrane,GO:0005605~basal lamina,GO:0005606~laminin-1 complex,GO:0005608~laminin-3 complex,GO:0031012~extracellular matrix,GO:0043256~laminin complex,GO:0044420~extracellular matrix part,GO:0044421~extracellular region part,	GO:0005198~structural molecule activity,GO:0005201~extracellular matrix structural constituent,	hsa04510:Focal adhesion,hsa04512:ECM-receptor interaction,hsa05200:Pathways in cancer,hsa05222:Small cell lung cancer,
CDK6	9	0.760775	0.242774	0.154463	0.000398909	0.00463197	9	0.771	0.362394	0.183462	0.0129671	0.0284652	cyclin-dependent kinase 6	7q21-q22,	GO:0000080~G1 phase of mitotic cell cycle,GO:0000278~mitotic cell cycle,GO:0001952~regulation of cell-matrix adhesion,GO:0001954~positive regulation of cell-matrix adhesion,GO:0002520~immune system development,GO:0006468~protein amino acid phosphorylation,GO:0006793~phosphorus metabolic process,GO:0006796~phosphate metabolic process,GO:0007049~cell cycle,GO:0008284~positive regulation of cell pro…	GO:0000307~cyclin-dependent protein kinase holoenzyme complex,GO:0001726~ruffle,GO:0031252~cell leading edge,GO:0042995~cell projection,	GO:0000166~nucleotide binding,GO:0001882~nucleoside binding,GO:0001883~purine nucleoside binding,GO:0004672~protein kinase activity,GO:0004674~protein serine/threonine kinase activity,GO:0004693~cyclin-dependent protein kinase activity,GO:0005524~ATP binding,GO:0017076~purine nucleotide binding,GO:0030332~cyclin binding,GO:0030554~adenyl nucleotide binding,GO:0032553~ribonucleotide binding,GO:003…	hsa04110:Cell cycle,hsa04115:p53 signaling pathway,hsa05200:Pathways in cancer,hsa05212:Pancreatic cancer,hsa05214:Glioma,hsa05218:Melanoma,hsa05220:Chronic myeloid leukemia,hsa05222:Small cell lung cancer,hsa05223:Non-small cell lung cancer,
GSK3B	14	0.287004	0.262143	0.142419	0.430713	0.737388	14	0.646053	0.348814	0.128694	0.0104538	0.0292319	glycogen synthase kinase 3 beta	3q13.3,	GO:0000320~re-entry into mitotic cell cycle,GO:0005976~polysaccharide metabolic process,GO:0005977~glycogen metabolic process,GO:0005996~monosaccharide metabolic process,GO:0006006~glucose metabolic process,GO:0006073~cellular glucan metabolic process,GO:0006091~generation of precursor metabolites and energy,GO:0006112~energy reserve metabolic process,GO:0006468~protein amino acid phosphorylation…	GO:0005829~cytosol,GO:0030425~dendrite,GO:0030426~growth cone,GO:0030427~site of polarized growth,GO:0030877~beta-catenin destruction complex,GO:0034747~Axin-APC-beta-catenin-GSK3B complex,GO:0042995~cell projection,GO:0043005~neuron projection,GO:0043025~cell soma,GO:0043198~dendritic shaft,GO:0044463~cell projection part,	GO:0000166~nucleotide binding,GO:0001882~nucleoside binding,GO:0001883~purine nucleoside binding,GO:0002039~p53 binding,GO:0004672~protein kinase activity,GO:0004674~protein serine/threonine kinase activity,GO:0005524~ATP binding,GO:0008013~beta-catenin binding,GO:0008134~transcription factor binding,GO:0017076~purine nucleotide binding,GO:0019899~enzyme binding,GO:0019900~kinase binding,GO:00199…	hsa04012:ErbB signaling pathway,hsa04062:Chemokine signaling pathway,hsa04110:Cell cycle,hsa04310:Wnt signaling pathway,hsa04340:Hedgehog signaling pathway,hsa04360:Axon guidance,hsa04510:Focal adhesion,hsa04660:T cell receptor signaling pathway,hsa04662:B cell receptor signaling pathway,hsa04722:Neurotrophin signaling pathway,hsa04910:Insulin signaling pathway,hsa04916:Melanogenesis,hsa05010:Alz…
CTNNA1	22	0.319046	0.210545	0.109641	0.161184	0.412363	22	0.585235	0.351427	0.0913811	0.00525461	0.0295993	catenin (cadherin-associated protein), alpha 1, 102kDa	5q31,	GO:0007043~cell-cell junction assembly,GO:0007155~cell adhesion,GO:0022610~biological adhesion,GO:0034329~cell junction assembly,GO:0034330~cell junction organization,GO:0043297~apical junction assembly,GO:0045216~cell-cell junction organization,	GO:0005856~cytoskeleton,GO:0005886~plasma membrane,GO:0005912~adherens junction,GO:0009898~internal side of plasma membrane,GO:0015629~actin cytoskeleton,GO:0030054~cell junction,GO:0043228~non-membrane-bounded organelle,GO:0043232~intracellular non-membrane-bounded organelle,GO:0044459~plasma membrane part,GO:0070161~anchoring junction,	GO:0005198~structural molecule activity,GO:0008092~cytoskeletal protein binding,GO:0017166~vinculin binding,GO:0045296~cadherin binding,GO:0050839~cell adhesion molecule binding,	hsa04520:Adherens junction,hsa04530:Tight junction,hsa04670:Leukocyte transendothelial migration,hsa05200:Pathways in cancer,hsa05213:Endometrial cancer,hsa05412:Arrhythmogenic right ventricular cardiomyopathy (ARVC),
FZD1	6	0.652332	0.356911	0.197752	0.0676012	0.19459	6	0.885057	0.47291	0.189008	0.0146073	0.0314619	frizzled homolog 1 (Drosophila)	7q21,	GO:0007166~cell surface receptor linked signal transduction,GO:0007186~G-protein coupled receptor protein signaling pathway,GO:0007267~cell-cell signaling,GO:0009890~negative regulation of biosynthetic process,GO:0010558~negative regulation of macromolecule biosynthetic process,GO:0010605~negative regulation of macromolecule metabolic process,GO:0010629~negative regulation of gene expression,GO:0…	GO:0016021~integral to membrane,GO:0031224~intrinsic to membrane,		hsa04310:Wnt signaling pathway,hsa04916:Melanogenesis,hsa05200:Pathways in cancer,hsa05210:Colorectal cancer,hsa05217:Basal cell carcinoma,
AKT1	22	0.186409	0.207319	0.1082	0.57662	0.91201	22	0.541921	0.337901	0.0868793	0.00942906	0.033279	v-akt murine thymoma viral oncogene homolog 1	14q32.32,14q32.32|14q32.32,	GO:0000060~protein import into nucleus, translocation,GO:0000079~regulation of cyclin-dependent protein kinase activity,GO:0000082~G1/S transition of mitotic cell cycle,GO:0000271~polysaccharide biosynthetic process,GO:0000278~mitotic cell cycle,GO:0001558~regulation of cell growth,GO:0001568~blood vessel development,GO:0001776~leukocyte homeostasis,GO:0001890~placenta development,GO:0001942~hair…	GO:0000267~cell fraction,GO:0005625~soluble fraction,GO:0005654~nucleoplasm,GO:0005819~spindle,GO:0005829~cytosol,GO:0005856~cytoskeleton,GO:0005886~plasma membrane,GO:0015630~microtubule cytoskeleton,GO:0030027~lamellipodium,GO:0031252~cell leading edge,GO:0031974~membrane-enclosed lumen,GO:0031981~nuclear lumen,GO:0042995~cell projection,GO:0043228~non-membrane-bounded organelle,GO:0043232~intr…	GO:0000166~nucleotide binding,GO:0001882~nucleoside binding,GO:0001883~purine nucleoside binding,GO:0004672~protein kinase activity,GO:0004674~protein serine/threonine kinase activity,GO:0005524~ATP binding,GO:0005543~phospholipid binding,GO:0005547~phosphatidylinositol-3,4,5-trisphosphate binding,GO:0008289~lipid binding,GO:0017076~purine nucleotide binding,GO:0019899~enzyme binding,GO:0030235~n…	hsa04010:MAPK signaling pathway,hsa04012:ErbB signaling pathway,hsa04062:Chemokine signaling pathway,hsa04150:mTOR signaling pathway,hsa04210:Apoptosis,hsa04370:VEGF signaling pathway,hsa04510:Focal adhesion,hsa04530:Tight junction,hsa04620:Toll-like receptor signaling pathway,hsa04630:Jak-STAT signaling pathway,hsa04660:T cell receptor signaling pathway,hsa04662:B cell receptor signaling pathway…
CDK4	30	0.362176	0.214247	0.0997168	0.0689728	0.318545	30	0.496747	0.307341	0.0857039	0.0135524	0.0352364	cyclin-dependent kinase 4	12q14,	GO:0000082~G1/S transition of mitotic cell cycle,GO:0000278~mitotic cell cycle,GO:0006417~regulation of translation,GO:0006468~protein amino acid phosphorylation,GO:0006793~phosphorus metabolic process,GO:0006796~phosphate metabolic process,GO:0007049~cell cycle,GO:0007623~circadian rhythm,GO:0008284~positive regulation of cell proliferation,GO:0008361~regulation of cell size,GO:0009891~positive …	GO:0000307~cyclin-dependent protein kinase holoenzyme complex,GO:0005654~nucleoplasm,GO:0005667~transcription factor complex,GO:0005829~cytosol,GO:0031974~membrane-enclosed lumen,GO:0031981~nuclear lumen,GO:0043233~organelle lumen,GO:0044451~nucleoplasm part,GO:0070013~intracellular organelle lumen,	GO:0000166~nucleotide binding,GO:0001882~nucleoside binding,GO:0001883~purine nucleoside binding,GO:0004672~protein kinase activity,GO:0004674~protein serine/threonine kinase activity,GO:0004693~cyclin-dependent protein kinase activity,GO:0005524~ATP binding,GO:0017076~purine nucleotide binding,GO:0030554~adenyl nucleotide binding,GO:0032553~ribonucleotide binding,GO:0032555~purine ribonucleotide…	hsa04110:Cell cycle,hsa04115:p53 signaling pathway,hsa04530:Tight junction,hsa04660:T cell receptor signaling pathway,hsa05200:Pathways in cancer,hsa05212:Pancreatic cancer,hsa05214:Glioma,hsa05218:Melanoma,hsa05219:Bladder cancer,hsa05220:Chronic myeloid leukemia,hsa05222:Small cell lung cancer,hsa05223:Non-small cell lung cancer,
RXRA	17	0.0227273	0.205285	0.121828	0.932997	0.97295	17	0.607237	0.336295	0.119587	0.0117367	0.0359256	retinoid X receptor, alpha	9q34.3,	GO:0000122~negative regulation of transcription from RNA polymerase II promoter,GO:0000902~cell morphogenesis,GO:0000904~cell morphogenesis involved in differentiation,GO:0001889~liver development,GO:0001890~placenta development,GO:0003007~heart morphogenesis,GO:0006350~transcription,GO:0006355~regulation of transcription, DNA-dependent,GO:0006357~regulation of transcription from RNA polymerase I…	GO:0030424~axon,GO:0042995~cell projection,GO:0043005~neuron projection,	GO:0003677~DNA binding,GO:0003690~double-stranded DNA binding,GO:0003700~transcription factor activity,GO:0003702~RNA polymerase II transcription factor activity,GO:0003704~specific RNA polymerase II transcription factor activity,GO:0003707~steroid hormone receptor activity,GO:0003708~retinoic acid receptor activity,GO:0003712~transcription cofactor activity,GO:0003713~transcription coactivator a…	hsa03320:PPAR signaling pathway,hsa04920:Adipocytokine signaling pathway,hsa05200:Pathways in cancer,hsa05216:Thyroid cancer,hsa05222:Small cell lung cancer,hsa05223:Non-small cell lung cancer,
JAK1	6	0.761794	0.279493	0.186063	0.00476901	0.0580572	6	0.730519	0.32605	0.195433	0.0192446	0.0399914	Janus kinase 1	1p32.3-p31.3,	GO:0006468~protein amino acid phosphorylation,GO:0006793~phosphorus metabolic process,GO:0006796~phosphate metabolic process,GO:0007166~cell surface receptor linked signal transduction,GO:0007167~enzyme linked receptor protein signaling pathway,GO:0007242~intracellular signaling cascade,GO:0007243~protein kinase cascade,GO:0016310~phosphorylation,GO:0018108~peptidyl-tyrosine phosphorylation,GO:00…	GO:0005856~cytoskeleton,GO:0019898~extrinsic to membrane,GO:0043228~non-membrane-bounded organelle,GO:0043232~intracellular non-membrane-bounded organelle,	GO:0000166~nucleotide binding,GO:0001882~nucleoside binding,GO:0001883~purine nucleoside binding,GO:0004672~protein kinase activity,GO:0004713~protein tyrosine kinase activity,GO:0004715~non-membrane spanning protein tyrosine kinase activity,GO:0005131~growth hormone receptor binding,GO:0005524~ATP binding,GO:0017076~purine nucleotide binding,GO:0030554~adenyl nucleotide binding,GO:0032553~ribonu…	hsa04630:Jak-STAT signaling pathway,hsa05200:Pathways in cancer,hsa05212:Pancreatic cancer,
COL4A6	7	0.679453	0.331504	0.180761	0.0271198	0.128819	7	0.730702	0.32115	0.191692	0.016319	0.0401633	collagen, type IV, alpha 6	Xq22,	GO:0007155~cell adhesion,GO:0022610~biological adhesion,GO:0030198~extracellular matrix organization,GO:0043062~extracellular structure organization,	GO:0005576~extracellular region,GO:0005578~proteinaceous extracellular matrix,GO:0005581~collagen,GO:0005587~collagen type IV,GO:0005604~basement membrane,GO:0030935~sheet-forming collagen,GO:0031012~extracellular matrix,GO:0044420~extracellular matrix part,GO:0044421~extracellular region part,	GO:0005198~structural molecule activity,GO:0005201~extracellular matrix structural constituent,	hsa04510:Focal adhesion,hsa04512:ECM-receptor interaction,hsa05200:Pathways in cancer,hsa05222:Small cell lung cancer,
CASP3	11	0.0597015	0.27625	0.156351	0.916976	0.969111	11	0.715043	0.365056	0.146048	0.00827878	0.0414352	caspase 3, apoptosis-related cysteine peptidase	4q34,	GO:0000079~regulation of cyclin-dependent protein kinase activity,GO:0000737~DNA catabolic process, endonucleolytic,GO:0001776~leukocyte homeostasis,GO:0001782~B cell homeostasis,GO:0001836~release of cytochrome c from mitochondria,GO:0002260~lymphocyte homeostasis,GO:0002683~negative regulation of immune system process,GO:0002694~regulation of leukocyte activation,GO:0002695~negative regulation …	GO:0005654~nucleoplasm,GO:0005730~nucleolus,GO:0005739~mitochondrion,GO:0005829~cytosol,GO:0005886~plasma membrane,GO:0031974~membrane-enclosed lumen,GO:0031981~nuclear lumen,GO:0043228~non-membrane-bounded organelle,GO:0043232~intracellular non-membrane-bounded organelle,GO:0043233~organelle lumen,GO:0070013~intracellular organelle lumen,	GO:0004175~endopeptidase activity,GO:0004197~cysteine-type endopeptidase activity,GO:0004857~enzyme inhibitor activity,GO:0004860~protein kinase inhibitor activity,GO:0004861~cyclin-dependent protein kinase inhibitor activity,GO:0008233~peptidase activity,GO:0008234~cysteine-type peptidase activity,GO:0016538~cyclin-dependent protein kinase regulator activity,GO:0019207~kinase regulator activity,…	hsa04010:MAPK signaling pathway,hsa04115:p53 signaling pathway,hsa04210:Apoptosis,hsa04650:Natural killer cell mediated cytotoxicity,hsa05010:Alzheimer's disease,hsa05012:Parkinson's disease,hsa05014:Amyotrophic lateral sclerosis (ALS),hsa05016:Huntington's disease,hsa05120:Epithelial cell signaling in Helicobacter pylori infection,hsa05200:Pathways in cancer,hsa05210:Colorectal cancer,hsa05416:V…
FLT3LG	66	0.510425	0.290387	0.0610779	0.000157541	0.00133511	66	0.447906	0.341577	0.0552979	0.0272498	0.0440805	fms-related tyrosine kinase 3 ligand	19q13.3,	GO:0001775~cell activation,GO:0002520~immune system development,GO:0002521~leukocyte differentiation,GO:0008284~positive regulation of cell proliferation,GO:0030097~hemopoiesis,GO:0030098~lymphocyte differentiation,GO:0042127~regulation of cell proliferation,GO:0045321~leukocyte activation,GO:0046649~lymphocyte activation,GO:0048534~hemopoietic or lymphoid organ development,	GO:0000267~cell fraction,GO:0005576~extracellular region,GO:0005615~extracellular space,GO:0005625~soluble fraction,GO:0005886~plasma membrane,GO:0009897~external side of plasma membrane,GO:0009986~cell surface,GO:0016021~integral to membrane,GO:0031224~intrinsic to membrane,GO:0031226~intrinsic to plasma membrane,GO:0031233~intrinsic to external side of plasma membrane,GO:0044421~extracellular r…	GO:0005125~cytokine activity,GO:0030971~receptor tyrosine kinase binding,GO:0042802~identical protein binding,GO:0042803~protein homodimerization activity,GO:0046983~protein dimerization activity,	hsa04060:Cytokine-cytokine receptor interaction,hsa04640:Hematopoietic cell lineage,hsa05200:Pathways in cancer,
HIF1A	7	0.266507	0.271288	0.168824	0.511296	0.894768	7	0.774062	0.409724	0.165461	0.013834	0.0446946	hypoxia inducible factor 1, alpha subunit (basic helix-loop-helix transcription factor)	14q21-q24,	GO:0000902~cell morphogenesis,GO:0000904~cell morphogenesis involved in differentiation,GO:0001525~angiogenesis,GO:0001568~blood vessel development,GO:0001666~response to hypoxia,GO:0001667~ameboidal cell migration,GO:0001701~in utero embryonic development,GO:0001755~neural crest cell migration,GO:0001817~regulation of cytokine production,GO:0001819~positive regulation of cytokine production,GO:0…	GO:0005654~nucleoplasm,GO:0005667~transcription factor complex,GO:0005730~nucleolus,GO:0009434~microtubule-based flagellum,GO:0019861~flagellum,GO:0031974~membrane-enclosed lumen,GO:0031981~nuclear lumen,GO:0042995~cell projection,GO:0043228~non-membrane-bounded organelle,GO:0043232~intracellular non-membrane-bounded organelle,GO:0043233~organelle lumen,GO:0044451~nucleoplasm part,GO:0070013~intr…	GO:0003677~DNA binding,GO:0003700~transcription factor activity,GO:0003702~RNA polymerase II transcription factor activity,GO:0003705~RNA polymerase II transcription factor activity, enhancer binding,GO:0008134~transcription factor binding,GO:0019899~enzyme binding,GO:0030528~transcription regulator activity,GO:0031072~heat shock protein binding,GO:0035035~histone acetyltransferase binding,GO:004…	hsa04150:mTOR signaling pathway,hsa05200:Pathways in cancer,hsa05211:Renal cell carcinoma,
CREBBP	40	0.0710756	0.167427	0.0847927	0.872087	0.975322	40	0.425886	0.237455	0.0893851	0.0175122	0.0456096	CREB binding protein	16p13.3,	GO:0001666~response to hypoxia,GO:0006325~chromatin organization,GO:0006350~transcription,GO:0006355~regulation of transcription, DNA-dependent,GO:0006357~regulation of transcription from RNA polymerase II promoter,GO:0006461~protein complex assembly,GO:0006473~protein amino acid acetylation,GO:0006474~N-terminal protein amino acid acetylation,GO:0008283~cell proliferation,GO:0009891~positive reg…	GO:0000123~histone acetyltransferase complex,GO:0000775~chromosome, centromeric region,GO:0000776~kinetochore,GO:0000777~condensed chromosome kinetochore,GO:0000779~condensed chromosome, centromeric region,GO:0000793~condensed chromosome,GO:0000940~outer kinetochore of condensed chromosome,GO:0005654~nucleoplasm,GO:0005667~transcription factor complex,GO:0005694~chromosome,GO:0031974~membrane-enc…	GO:0002039~p53 binding,GO:0003677~DNA binding,GO:0003700~transcription factor activity,GO:0003712~transcription cofactor activity,GO:0003713~transcription coactivator activity,GO:0004402~histone acetyltransferase activity,GO:0004468~lysine N-acetyltransferase activity,GO:0008080~N-acetyltransferase activity,GO:0008134~transcription factor binding,GO:0008270~zinc ion binding,GO:0016407~acetyltrans…	hsa04110:Cell cycle,hsa04310:Wnt signaling pathway,hsa04330:Notch signaling pathway,hsa04350:TGF-beta signaling pathway,hsa04520:Adherens junction,hsa04630:Jak-STAT signaling pathway,hsa04720:Long-term potentiation,hsa04916:Melanogenesis,hsa05016:Huntington's disease,hsa05200:Pathways in cancer,hsa05211:Renal cell carcinoma,hsa05215:Prostate cancer,
APC	6	0.444407	0.328176	0.198868	0.279455	0.57279	6	0.820235	0.420371	0.174409	0.0109332	0.0459793	adenomatous polyposis coli	5q21-q22,	GO:0000075~cell cycle checkpoint,GO:0000079~regulation of cyclin-dependent protein kinase activity,GO:0000087~M phase of mitotic cell cycle,GO:0000278~mitotic cell cycle,GO:0000279~M phase,GO:0000280~nuclear division,GO:0000281~cytokinesis after mitosis,GO:0000902~cell morphogenesis,GO:0000904~cell morphogenesis involved in differentiation,GO:0000910~cytokinesis,GO:0001654~eye development,GO:0001…	GO:0000775~chromosome, centromeric region,GO:0000776~kinetochore,GO:0005694~chromosome,GO:0005813~centrosome,GO:0005815~microtubule organizing center,GO:0005829~cytosol,GO:0005856~cytoskeleton,GO:0005874~microtubule,GO:0005881~cytoplasmic microtubule,GO:0005886~plasma membrane,GO:0005911~cell-cell junction,GO:0005912~adherens junction,GO:0005913~cell-cell adherens junction,GO:0005923~tight juncti…	GO:0008013~beta-catenin binding,GO:0008017~microtubule binding,GO:0008092~cytoskeletal protein binding,GO:0015631~tubulin binding,GO:0019207~kinase regulator activity,GO:0019887~protein kinase regulator activity,GO:0019899~enzyme binding,GO:0019900~kinase binding,GO:0019901~protein kinase binding,	hsa04310:Wnt signaling pathway,hsa04810:Regulation of actin cytoskeleton,hsa05200:Pathways in cancer,hsa05210:Colorectal cancer,hsa05213:Endometrial cancer,hsa05217:Basal cell carcinoma,
PDGFRA	5	0.312719	0.331068	0.200758	0.536413	0.886647	5	0.852632	0.364028	0.211594	0.0104675	0.047055	platelet-derived growth factor receptor, alpha polypeptide	4q11-q13,	GO:0001501~skeletal system development,GO:0001701~in utero embryonic development,GO:0001775~cell activation,GO:0003006~reproductive developmental process,GO:0006275~regulation of DNA replication,GO:0006468~protein amino acid phosphorylation,GO:0006793~phosphorus metabolic process,GO:0006796~phosphate metabolic process,GO:0007166~cell surface receptor linked signal transduction,GO:0007167~enzyme l…	GO:0005886~plasma membrane,GO:0005887~integral to plasma membrane,GO:0016021~integral to membrane,GO:0031224~intrinsic to membrane,GO:0031226~intrinsic to plasma membrane,GO:0044459~plasma membrane part,	GO:0000166~nucleotide binding,GO:0001882~nucleoside binding,GO:0001883~purine nucleoside binding,GO:0004672~protein kinase activity,GO:0004713~protein tyrosine kinase activity,GO:0004714~transmembrane receptor protein tyrosine kinase activity,GO:0005017~platelet-derived growth factor receptor activity,GO:0005021~vascular endothelial growth factor receptor activity,GO:0005161~platelet-derived grow…	hsa04010:MAPK signaling pathway,hsa04020:Calcium signaling pathway,hsa04060:Cytokine-cytokine receptor interaction,hsa04144:Endocytosis,hsa04510:Focal adhesion,hsa04540:Gap junction,hsa04810:Regulation of actin cytoskeleton,hsa05200:Pathways in cancer,hsa05210:Colorectal cancer,hsa05214:Glioma,hsa05215:Prostate cancer,hsa05218:Melanoma,
DAPK2	21	0.22814	0.1983	0.109063	0.392196	0.701867	21	0.587341	0.301271	0.111088	0.00500966	0.0472999	death-associated protein kinase 2	15q22.31,	GO:0006468~protein amino acid phosphorylation,GO:0006793~phosphorus metabolic process,GO:0006796~phosphate metabolic process,GO:0006915~apoptosis,GO:0006917~induction of apoptosis,GO:0007242~intracellular signaling cascade,GO:0007243~protein kinase cascade,GO:0008219~cell death,GO:0010941~regulation of cell death,GO:0010942~positive regulation of cell death,GO:0012501~programmed cell death,GO:001…		GO:0000166~nucleotide binding,GO:0001882~nucleoside binding,GO:0001883~purine nucleoside binding,GO:0004672~protein kinase activity,GO:0004674~protein serine/threonine kinase activity,GO:0004683~calmodulin-dependent protein kinase activity,GO:0005516~calmodulin binding,GO:0005524~ATP binding,GO:0017076~purine nucleotide binding,GO:0030554~adenyl nucleotide binding,GO:0032553~ribonucleotide bindin…	hsa05200:Pathways in cancer,hsa05219:Bladder cancer,
PIK3CG	10	0.541555	0.297452	0.167726	0.072784	0.205665	10	0.684539	0.311184	0.189473	0.0243913	0.0476986	phosphoinositide-3-kinase, catalytic, gamma polypeptide	7q22.3,	GO:0006468~protein amino acid phosphorylation,GO:0006644~phospholipid metabolic process,GO:0006650~glycerophospholipid metabolic process,GO:0006793~phosphorus metabolic process,GO:0006796~phosphate metabolic process,GO:0007166~cell surface receptor linked signal transduction,GO:0007186~G-protein coupled receptor protein signaling pathway,GO:0007242~intracellular signaling cascade,GO:0010941~regul…	GO:0005829~cytosol,GO:0005942~phosphoinositide 3-kinase complex,GO:0044445~cytosolic part,	GO:0000166~nucleotide binding,GO:0001727~lipid kinase activity,GO:0001882~nucleoside binding,GO:0001883~purine nucleoside binding,GO:0004428~inositol or phosphatidylinositol kinase activity,GO:0005524~ATP binding,GO:0016303~1-phosphatidylinositol-3-kinase activity,GO:0017076~purine nucleotide binding,GO:0030554~adenyl nucleotide binding,GO:0032553~ribonucleotide binding,GO:0032555~purine ribonucl…	hsa00562:Inositol phosphate metabolism,hsa04012:ErbB signaling pathway,hsa04062:Chemokine signaling pathway,hsa04070:Phosphatidylinositol signaling system,hsa04150:mTOR signaling pathway,hsa04210:Apoptosis,hsa04370:VEGF signaling pathway,hsa04510:Focal adhesion,hsa04620:Toll-like receptor signaling pathway,hsa04630:Jak-STAT signaling pathway,hsa04650:Natural killer cell mediated cytotoxicity,hsa0…
PAX8	16	0.272958	0.219594	0.131469	0.342404	0.635998	16	0.629804	0.332068	0.142181	0.0181273	0.0499267	paired box 8	2q12-q14,	GO:0001655~urogenital system development,GO:0001656~metanephros development,GO:0001822~kidney development,GO:0006350~transcription,GO:0006355~regulation of transcription, DNA-dependent,GO:0006357~regulation of transcription from RNA polymerase II promoter,GO:0009891~positive regulation of biosynthetic process,GO:0010557~positive regulation of macromolecule biosynthetic process,GO:0010604~positive…	GO:0005654~nucleoplasm,GO:0031974~membrane-enclosed lumen,GO:0031981~nuclear lumen,GO:0043233~organelle lumen,GO:0070013~intracellular organelle lumen,	GO:0003677~DNA binding,GO:0003700~transcription factor activity,GO:0004996~thyroid-stimulating hormone receptor activity,GO:0016500~protein-hormone receptor activity,GO:0016563~transcription activator activity,GO:0030528~transcription regulator activity,GO:0043565~sequence-specific DNA binding,	hsa05200:Pathways in cancer,hsa05216:Thyroid cancer,
ITGAV	4	0.589931	0.367977	0.220482	0.157045	0.416539	4	0.842166	0.350085	0.235137	0.0181863	0.0499267	integrin, alpha V (vitronectin receptor, alpha polypeptide, antigen CD51)	2q31-q32,	GO:0001568~blood vessel development,GO:0001944~vasculature development,GO:0006897~endocytosis,GO:0006909~phagocytosis,GO:0007155~cell adhesion,GO:0007160~cell-matrix adhesion,GO:0007166~cell surface receptor linked signal transduction,GO:0007229~integrin-mediated signaling pathway,GO:0009890~negative regulation of biosynthetic process,GO:0010324~membrane invagination,GO:0010558~negative regulatio…	GO:0005886~plasma membrane,GO:0005887~integral to plasma membrane,GO:0008305~integrin complex,GO:0009897~external side of plasma membrane,GO:0009986~cell surface,GO:0016021~integral to membrane,GO:0031224~intrinsic to membrane,GO:0031226~intrinsic to plasma membrane,GO:0043235~receptor complex,GO:0044459~plasma membrane part,	GO:0005509~calcium ion binding,GO:0043167~ion binding,GO:0043169~cation binding,GO:0046872~metal ion binding,	hsa04510:Focal adhesion,hsa04512:ECM-receptor interaction,hsa04514:Cell adhesion molecules (CAMs),hsa04810:Regulation of actin cytoskeleton,hsa05200:Pathways in cancer,hsa05222:Small cell lung cancer,hsa05410:Hypertrophic cardiomyopathy (HCM),hsa05412:Arrhythmogenic right ventricular cardiomyopathy (ARVC),hsa05414:Dilated cardiomyopathy,
FZD6	8	0.515941	0.263091	0.160407	0.0574778	0.19468	8	0.679299	0.366188	0.16029	0.0253853	0.0507706	frizzled homolog 6 (Drosophila)	8q22.3-q23.1,	GO:0001736~establishment of planar polarity,GO:0001738~morphogenesis of a polarized epithelium,GO:0001838~embryonic epithelial tube formation,GO:0001841~neural tube formation,GO:0001843~neural tube closure,GO:0002009~morphogenesis of an epithelium,GO:0007164~establishment of tissue polarity,GO:0007166~cell surface receptor linked signal transduction,GO:0007186~G-protein coupled receptor protein s…	GO:0005886~plasma membrane,GO:0005887~integral to plasma membrane,GO:0016021~integral to membrane,GO:0016327~apicolateral plasma membrane,GO:0031224~intrinsic to membrane,GO:0031226~intrinsic to plasma membrane,GO:0044459~plasma membrane part,GO:0045177~apical part of cell,	GO:0042813~Wnt receptor activity,	hsa04310:Wnt signaling pathway,hsa04916:Melanogenesis,hsa05200:Pathways in cancer,hsa05210:Colorectal cancer,hsa05217:Basal cell carcinoma,
PLCG2	10	0.284701	0.291722	0.157986	0.517722	0.775751	10	0.667154	0.343694	0.159652	0.0213811	0.0509321	phospholipase C, gamma 2 (phosphatidylinositol-specific)	16q24.1,	GO:0001775~cell activation,GO:0002237~response to molecule of bacterial origin,GO:0002253~activation of immune response,GO:0002263~cell activation during immune response,GO:0002285~lymphocyte activation during immune response,GO:0002312~B cell activation during immune response,GO:0002313~mature B cell differentiation during immune response,GO:0002316~follicular B cell differentiation,GO:0002335~m…	GO:0000267~cell fraction,GO:0005624~membrane fraction,GO:0005626~insoluble fraction,GO:0005886~plasma membrane,	GO:0004435~phosphoinositide phospholipase C activity,GO:0004620~phospholipase activity,GO:0004629~phospholipase C activity,GO:0005509~calcium ion binding,GO:0008081~phosphoric diester hydrolase activity,GO:0016298~lipase activity,GO:0043167~ion binding,GO:0043169~cation binding,GO:0046872~metal ion binding,	hsa00562:Inositol phosphate metabolism,hsa04012:ErbB signaling pathway,hsa04020:Calcium signaling pathway,hsa04070:Phosphatidylinositol signaling system,hsa04370:VEGF signaling pathway,hsa04650:Natural killer cell mediated cytotoxicity,hsa04662:B cell receptor signaling pathway,hsa04664:Fc epsilon RI signaling pathway,hsa04666:Fc gamma R-mediated phagocytosis,hsa04670:Leukocyte transendothelial m…
TP53	68	0.130462	0.164992	0.0664324	0.69839	0.906682	68	0.402191	0.265004	0.0680401	0.0218864	0.0519159	tumor protein p53	17p13.1,	GO:0000060~protein import into nucleus, translocation,GO:0000075~cell cycle checkpoint,GO:0000077~DNA damage checkpoint,GO:0000122~negative regulation of transcription from RNA polymerase II promoter,GO:0001558~regulation of cell growth,GO:0001701~in utero embryonic development,GO:0001775~cell activation,GO:0001836~release of cytochrome c from mitochondria,GO:0002263~cell activation during immune…	GO:0000267~cell fraction,GO:0005626~insoluble fraction,GO:0005654~nucleoplasm,GO:0005657~replication fork,GO:0005667~transcription factor complex,GO:0005669~transcription factor TFIID complex,GO:0005694~chromosome,GO:0005730~nucleolus,GO:0005739~mitochondrion,GO:0005783~endoplasmic reticulum,GO:0005829~cytosol,GO:0016363~nuclear matrix,GO:0016591~DNA-directed RNA polymerase II, holoenzyme,GO:0016…	GO:0000166~nucleotide binding,GO:0000739~DNA strand annealing activity,GO:0001882~nucleoside binding,GO:0001883~purine nucleoside binding,GO:0003677~DNA binding,GO:0003682~chromatin binding,GO:0003690~double-stranded DNA binding,GO:0003697~single-stranded DNA binding,GO:0003700~transcription factor activity,GO:0005507~copper ion binding,GO:0005524~ATP binding,GO:0008134~transcription factor bindi…	hsa04010:MAPK signaling pathway,hsa04110:Cell cycle,hsa04115:p53 signaling pathway,hsa04210:Apoptosis,hsa04310:Wnt signaling pathway,hsa04722:Neurotrophin signaling pathway,hsa05014:Amyotrophic lateral sclerosis (ALS),hsa05016:Huntington's disease,hsa05200:Pathways in cancer,hsa05210:Colorectal cancer,hsa05212:Pancreatic cancer,hsa05213:Endometrial cancer,hsa05214:Glioma,hsa05215:Prostate cancer,…
FZD9	25	0.211596	0.251744	0.109843	0.642629	0.842254	25	0.510708	0.329087	0.0948081	0.0277032	0.0529973	frizzled homolog 9 (Drosophila)	7q11.23,	GO:0007166~cell surface receptor linked signal transduction,GO:0007186~G-protein coupled receptor protein signaling pathway,GO:0007405~neuroblast proliferation,GO:0007610~behavior,GO:0007611~learning or memory,GO:0008283~cell proliferation,GO:0016055~Wnt receptor signaling pathway,GO:0050877~neurological system process,GO:0050890~cognition,	GO:0005886~plasma membrane,GO:0016021~integral to membrane,GO:0030175~filopodium,GO:0031224~intrinsic to membrane,GO:0031253~cell projection membrane,GO:0031527~filopodium membrane,GO:0042995~cell projection,GO:0044459~plasma membrane part,GO:0044463~cell projection part,GO:0048471~perinuclear region of cytoplasm,	GO:0042813~Wnt receptor activity,	hsa04310:Wnt signaling pathway,hsa04916:Melanogenesis,hsa05200:Pathways in cancer,hsa05210:Colorectal cancer,hsa05217:Basal cell carcinoma,
FGFR3	26	0.252552	0.157547	0.0907104	0.147471	0.40303	26	0.518302	0.270114	0.11324	0.0142012	0.0550427	fibroblast growth factor receptor 3	4p16.3,	GO:0000165~MAPKKK cascade,GO:0001501~skeletal system development,GO:0006468~protein amino acid phosphorylation,GO:0006793~phosphorus metabolic process,GO:0006796~phosphate metabolic process,GO:0007166~cell surface receptor linked signal transduction,GO:0007167~enzyme linked receptor protein signaling pathway,GO:0007169~transmembrane receptor protein tyrosine kinase signaling pathway,GO:0007242~in…	GO:0005886~plasma membrane,GO:0005887~integral to plasma membrane,GO:0016021~integral to membrane,GO:0031224~intrinsic to membrane,GO:0031226~intrinsic to plasma membrane,GO:0044459~plasma membrane part,	GO:0000166~nucleotide binding,GO:0001882~nucleoside binding,GO:0001883~purine nucleoside binding,GO:0004672~protein kinase activity,GO:0004713~protein tyrosine kinase activity,GO:0004714~transmembrane receptor protein tyrosine kinase activity,GO:0005007~fibroblast growth factor receptor activity,GO:0005524~ATP binding,GO:0017076~purine nucleotide binding,GO:0030554~adenyl nucleotide binding,GO:00…	hsa04010:MAPK signaling pathway,hsa04144:Endocytosis,hsa04810:Regulation of actin cytoskeleton,hsa05200:Pathways in cancer,hsa05219:Bladder cancer,
ACVR1B	29	0.488439	0.25353	0.107666	0.0145607	0.171814	29	0.49394	0.298089	0.0994117	0.0244133	0.0555113	activin A receptor, type IB	12q13,	GO:0000082~G1/S transition of mitotic cell cycle,GO:0000278~mitotic cell cycle,GO:0001558~regulation of cell growth,GO:0001701~in utero embryonic development,GO:0001942~hair follicle development,GO:0006468~protein amino acid phosphorylation,GO:0006793~phosphorus metabolic process,GO:0006796~phosphate metabolic process,GO:0006917~induction of apoptosis,GO:0007049~cell cycle,GO:0007166~cell surface…	GO:0005886~plasma membrane,GO:0005887~integral to plasma membrane,GO:0009986~cell surface,GO:0016021~integral to membrane,GO:0031224~intrinsic to membrane,GO:0031226~intrinsic to plasma membrane,GO:0043235~receptor complex,GO:0044459~plasma membrane part,GO:0048179~activin receptor complex,	GO:0000166~nucleotide binding,GO:0000287~magnesium ion binding,GO:0001882~nucleoside binding,GO:0001883~purine nucleoside binding,GO:0004672~protein kinase activity,GO:0004674~protein serine/threonine kinase activity,GO:0004675~transmembrane receptor protein serine/threonine kinase activity,GO:0005024~transforming growth factor beta receptor activity,GO:0005025~transforming growth factor beta rec…	hsa04010:MAPK signaling pathway,hsa04060:Cytokine-cytokine receptor interaction,hsa04144:Endocytosis,hsa04350:TGF-beta signaling pathway,hsa04520:Adherens junction,hsa05200:Pathways in cancer,hsa05210:Colorectal cancer,hsa05212:Pancreatic cancer,hsa05220:Chronic myeloid leukemia,
CTBP2	11	0.392786	0.225347	0.137411	0.111512	0.408231	11	0.689536	0.352058	0.148697	0.0116168	0.0557769	C-terminal binding protein 2	10q26.13,	GO:0006355~regulation of transcription, DNA-dependent,GO:0008285~negative regulation of cell proliferation,GO:0009890~negative regulation of biosynthetic process,GO:0010558~negative regulation of macromolecule biosynthetic process,GO:0010605~negative regulation of macromolecule metabolic process,GO:0010629~negative regulation of gene expression,GO:0016032~viral reproduction,GO:0016481~negative re…	GO:0005654~nucleoplasm,GO:0005886~plasma membrane,GO:0017053~transcriptional repressor complex,GO:0030054~cell junction,GO:0031974~membrane-enclosed lumen,GO:0031981~nuclear lumen,GO:0043233~organelle lumen,GO:0044451~nucleoplasm part,GO:0044459~plasma membrane part,GO:0045202~synapse,GO:0070013~intracellular organelle lumen,	GO:0000166~nucleotide binding,GO:0003712~transcription cofactor activity,GO:0003714~transcription corepressor activity,GO:0008134~transcription factor binding,GO:0016564~transcription repressor activity,GO:0030528~transcription regulator activity,GO:0048037~cofactor binding,GO:0050662~coenzyme binding,GO:0051287~NAD or NADH binding,	hsa04310:Wnt signaling pathway,hsa04330:Notch signaling pathway,hsa05200:Pathways in cancer,hsa05220:Chronic myeloid leukemia,
XIAP	4	0.759868	0.335501	0.211802	0.0225562	0.118467	4	0.895152	0.472356	0.222612	0.0287656	0.0559985	X-linked inhibitor of apoptosis	Xq25,	GO:0006508~proteolysis,GO:0006915~apoptosis,GO:0006916~anti-apoptosis,GO:0006974~response to DNA damage stimulus,GO:0008219~cell death,GO:0009057~macromolecule catabolic process,GO:0010941~regulation of cell death,GO:0012501~programmed cell death,GO:0016265~death,GO:0019941~modification-dependent protein catabolic process,GO:0030163~protein catabolic process,GO:0033554~cellular response to stress…	GO:0005829~cytosol,	GO:0004857~enzyme inhibitor activity,GO:0004866~endopeptidase inhibitor activity,GO:0004869~cysteine-type endopeptidase inhibitor activity,GO:0008270~zinc ion binding,GO:0030414~peptidase inhibitor activity,GO:0043027~caspase inhibitor activity,GO:0043028~caspase regulator activity,GO:0043167~ion binding,GO:0043169~cation binding,GO:0046872~metal ion binding,GO:0046914~transition metal ion bindin…	hsa04120:Ubiquitin mediated proteolysis,hsa04210:Apoptosis,hsa04510:Focal adhesion,hsa04621:NOD-like receptor signaling pathway,hsa05200:Pathways in cancer,hsa05222:Small cell lung cancer,
CSF2RA	8	0.397632	0.287758	0.182225	0.273267	0.522331	8	0.733705	0.35322	0.200897	0.0291166	0.0564505	colony stimulating factor 2 receptor, alpha, low-affinity (granulocyte-macrophage)	Xp22.32 and Yp11.3,		GO:0005576~extracellular region,GO:0005886~plasma membrane,GO:0005887~integral to plasma membrane,GO:0016021~integral to membrane,GO:0031224~intrinsic to membrane,GO:0031226~intrinsic to plasma membrane,GO:0044459~plasma membrane part,	GO:0004896~cytokine receptor activity,GO:0019955~cytokine binding,	hsa04060:Cytokine-cytokine receptor interaction,hsa04630:Jak-STAT signaling pathway,hsa04640:Hematopoietic cell lineage,hsa05200:Pathways in cancer,
AXIN2	6	0.695167	0.300652	0.184499	0.0162461	0.116098	6	0.781577	0.376461	0.206186	0.0247181	0.0564564	axin 2	17q23-q24,	GO:0001501~skeletal system development,GO:0001503~ossification,GO:0001756~somitogenesis,GO:0001957~intramembranous ossification,GO:0003002~regionalization,GO:0007166~cell surface receptor linked signal transduction,GO:0007389~pattern specification process,GO:0008219~cell death,GO:0008285~negative regulation of cell proliferation,GO:0009792~embryonic development ending in birth or egg hatching,GO:…		GO:0008013~beta-catenin binding,GO:0019899~enzyme binding,GO:0019900~kinase binding,GO:0019901~protein kinase binding,	hsa04310:Wnt signaling pathway,hsa05200:Pathways in cancer,hsa05210:Colorectal cancer,hsa05213:Endometrial cancer,hsa05217:Basal cell carcinoma,
RAC2	37	0.398625	0.287367	0.105913	0.146751	0.434378	37	0.397913	0.207732	0.0901018	0.0173973	0.0600665	ras-related C3 botulinum toxin substrate 2 (rho family, small GTP binding protein Rac2)	22q13.1,	GO:0001894~tissue homeostasis,GO:0006935~chemotaxis,GO:0007010~cytoskeleton organization,GO:0007242~intracellular signaling cascade,GO:0007264~small GTPase mediated signal transduction,GO:0007610~behavior,GO:0007626~locomotory behavior,GO:0008284~positive regulation of cell proliferation,GO:0010310~regulation of hydrogen peroxide metabolic process,GO:0030029~actin filament-based process,GO:003003…	GO:0000267~cell fraction,GO:0005624~membrane fraction,GO:0005626~insoluble fraction,GO:0005635~nuclear envelope,GO:0012505~endomembrane system,GO:0031967~organelle envelope,GO:0031975~envelope,	GO:0000166~nucleotide binding,GO:0003924~GTPase activity,GO:0005525~GTP binding,GO:0017076~purine nucleotide binding,GO:0019001~guanyl nucleotide binding,GO:0032553~ribonucleotide binding,GO:0032555~purine ribonucleotide binding,GO:0032561~guanyl ribonucleotide binding,	hsa04010:MAPK signaling pathway,hsa04062:Chemokine signaling pathway,hsa04310:Wnt signaling pathway,hsa04360:Axon guidance,hsa04370:VEGF signaling pathway,hsa04510:Focal adhesion,hsa04520:Adherens junction,hsa04650:Natural killer cell mediated cytotoxicity,hsa04662:B cell receptor signaling pathway,hsa04664:Fc epsilon RI signaling pathway,hsa04666:Fc gamma R-mediated phagocytosis,hsa04670:Leukocy…
COL4A2	8	0.658311	0.253002	0.159178	0.00544407	0.125164	8	0.75122	0.418954	0.163086	0.0208068	0.0636093	collagen, type IV, alpha 2	13q34,	GO:0016525~negative regulation of angiogenesis,GO:0030198~extracellular matrix organization,GO:0043062~extracellular structure organization,GO:0045765~regulation of angiogenesis,	GO:0005576~extracellular region,GO:0005578~proteinaceous extracellular matrix,GO:0005581~collagen,GO:0005587~collagen type IV,GO:0005604~basement membrane,GO:0030935~sheet-forming collagen,GO:0031012~extracellular matrix,GO:0044420~extracellular matrix part,GO:0044421~extracellular region part,	GO:0005198~structural molecule activity,GO:0005201~extracellular matrix structural constituent,	hsa04510:Focal adhesion,hsa04512:ECM-receptor interaction,hsa05200:Pathways in cancer,hsa05222:Small cell lung cancer,
LAMC1	11	0.527409	0.263841	0.154744	0.0442608	0.207482	11	0.546792	0.277055	0.152647	0.0386091	0.0681778	laminin, gamma 1 (formerly LAMB2)	1q31,	GO:0000902~cell morphogenesis,GO:0000904~cell morphogenesis involved in differentiation,GO:0006461~protein complex assembly,GO:0006928~cell motion,GO:0007044~cell-substrate junction assembly,GO:0007155~cell adhesion,GO:0007492~endoderm development,GO:0008284~positive regulation of cell proliferation,GO:0016477~cell migration,GO:0022411~cellular component disassembly,GO:0022610~biological adhesion…	GO:0005576~extracellular region,GO:0005578~proteinaceous extracellular matrix,GO:0005604~basement membrane,GO:0005605~basal lamina,GO:0005606~laminin-1 complex,GO:0005886~plasma membrane,GO:0031012~extracellular matrix,GO:0043256~laminin complex,GO:0043259~laminin-10 complex,GO:0043260~laminin-11 complex,GO:0044420~extracellular matrix part,GO:0044421~extracellular region part,	GO:0005198~structural molecule activity,GO:0005201~extracellular matrix structural constituent,	hsa04510:Focal adhesion,hsa04512:ECM-receptor interaction,hsa05020:Prion diseases,hsa05200:Pathways in cancer,hsa05222:Small cell lung cancer,
COL4A1	8	0.658789	0.273315	0.164842	0.00968211	0.147998	8	0.71519	0.403911	0.160722	0.0263881	0.0689226	collagen, type IV, alpha 1	13q34,		GO:0005576~extracellular region,GO:0005578~proteinaceous extracellular matrix,GO:0005581~collagen,GO:0005587~collagen type IV,GO:0005604~basement membrane,GO:0030935~sheet-forming collagen,GO:0031012~extracellular matrix,GO:0044420~extracellular matrix part,GO:0044421~extracellular region part,	GO:0005198~structural molecule activity,GO:0005201~extracellular matrix structural constituent,GO:0019838~growth factor binding,GO:0048407~platelet-derived growth factor binding,	hsa04510:Focal adhesion,hsa04512:ECM-receptor interaction,hsa05200:Pathways in cancer,hsa05222:Small cell lung cancer,
ETS1	6	0.382947	0.297822	0.18269	0.320626	0.577127	6	0.703149	0.370979	0.203661	0.0514455	0.0694919	v-ets erythroblastosis virus E26 oncogene homolog 1 (avian)	11q23.3,	GO:0006350~transcription,GO:0006351~transcription, DNA-dependent,GO:0006355~regulation of transcription, DNA-dependent,GO:0006357~regulation of transcription from RNA polymerase II promoter,GO:0006366~transcription from RNA polymerase II promoter,GO:0006917~induction of apoptosis,GO:0006928~cell motion,GO:0006955~immune response,GO:0006997~nucleus organization,GO:0008285~negative regulation of ce…		GO:0003677~DNA binding,GO:0003700~transcription factor activity,GO:0003702~RNA polymerase II transcription factor activity,GO:0008134~transcription factor binding,GO:0030528~transcription regulator activity,GO:0043565~sequence-specific DNA binding,	hsa04320:Dorso-ventral axis formation,hsa05200:Pathways in cancer,hsa05211:Renal cell carcinoma,
WNT7B	14	0.504473	0.173669	0.119247	0.00276763	0.0605188	14	0.622436	0.385411	0.117563	0.0218923	0.0703988	wingless-type MMTV integration site family, member 7B	22q13,	GO:0007166~cell surface receptor linked signal transduction,GO:0007223~Wnt receptor signaling pathway, calcium modulating pathway,GO:0007267~cell-cell signaling,GO:0016055~Wnt receptor signaling pathway,GO:0030278~regulation of ossification,GO:0043062~extracellular structure organization,GO:0045597~positive regulation of cell differentiation,GO:0045667~regulation of osteoblast differentiation,GO:…	GO:0005576~extracellular region,GO:0005578~proteinaceous extracellular matrix,GO:0031012~extracellular matrix,GO:0044421~extracellular region part,	GO:0005198~structural molecule activity,GO:0005201~extracellular matrix structural constituent,	hsa04310:Wnt signaling pathway,hsa04340:Hedgehog signaling pathway,hsa04916:Melanogenesis,hsa05200:Pathways in cancer,hsa05217:Basal cell carcinoma,
FZD7	14	0.0914337	0.280898	0.139381	0.912978	0.969864	14	0.609724	0.358239	0.134144	0.0304144	0.070429	frizzled homolog 7 (Drosophila)	2q33,	GO:0007166~cell surface receptor linked signal transduction,GO:0007186~G-protein coupled receptor protein signaling pathway,GO:0016055~Wnt receptor signaling pathway,	GO:0005886~plasma membrane,GO:0016021~integral to membrane,GO:0031224~intrinsic to membrane,	GO:0042813~Wnt receptor activity,	hsa04310:Wnt signaling pathway,hsa04916:Melanogenesis,hsa05200:Pathways in cancer,hsa05210:Colorectal cancer,hsa05217:Basal cell carcinoma,
SOS1	8	0.258144	0.293768	0.177392	0.579582	0.806978	8	0.656439	0.353643	0.162727	0.0313896	0.071736	son of sevenless homolog 1 (Drosophila)	2p22-p21,	GO:0006915~apoptosis,GO:0006917~induction of apoptosis,GO:0007166~cell surface receptor linked signal transduction,GO:0007167~enzyme linked receptor protein signaling pathway,GO:0007169~transmembrane receptor protein tyrosine kinase signaling pathway,GO:0007242~intracellular signaling cascade,GO:0007264~small GTPase mediated signal transduction,GO:0007265~Ras protein signal transduction,GO:000821…	GO:0005829~cytosol,GO:0005856~cytoskeleton,GO:0005886~plasma membrane,GO:0014069~postsynaptic density,GO:0043025~cell soma,GO:0043228~non-membrane-bounded organelle,GO:0043232~intracellular non-membrane-bounded organelle,GO:0044430~cytoskeletal part,GO:0044456~synapse part,GO:0045202~synapse,	GO:0003677~DNA binding,GO:0005083~small GTPase regulator activity,GO:0005085~guanyl-nucleotide exchange factor activity,GO:0005088~Ras guanyl-nucleotide exchange factor activity,GO:0005089~Rho guanyl-nucleotide exchange factor activity,GO:0005096~GTPase activator activity,GO:0005099~Ras GTPase activator activity,GO:0005100~Rho GTPase activator activity,GO:0008047~enzyme activator activity,GO:0017…	hsa04010:MAPK signaling pathway,hsa04012:ErbB signaling pathway,hsa04062:Chemokine signaling pathway,hsa04320:Dorso-ventral axis formation,hsa04510:Focal adhesion,hsa04540:Gap junction,hsa04630:Jak-STAT signaling pathway,hsa04650:Natural killer cell mediated cytotoxicity,hsa04660:T cell receptor signaling pathway,hsa04662:B cell receptor signaling pathway,hsa04664:Fc epsilon RI signaling pathway,…
PIAS2	8	0.314392	0.315861	0.175228	0.503344	0.800393	8	0.648449	0.373215	0.156374	0.0391949	0.0734389	protein inhibitor of activated STAT, 2	18q21.1,	GO:0006350~transcription,GO:0006355~regulation of transcription, DNA-dependent,GO:0006508~proteolysis,GO:0007242~intracellular signaling cascade,GO:0009057~macromolecule catabolic process,GO:0009891~positive regulation of biosynthetic process,GO:0010557~positive regulation of macromolecule biosynthetic process,GO:0010604~positive regulation of macromolecule metabolic process,GO:0010628~positive r…	GO:0005654~nucleoplasm,GO:0016604~nuclear body,GO:0016607~nuclear speck,GO:0031974~membrane-enclosed lumen,GO:0031981~nuclear lumen,GO:0043233~organelle lumen,GO:0044451~nucleoplasm part,GO:0070013~intracellular organelle lumen,	GO:0003677~DNA binding,GO:0003712~transcription cofactor activity,GO:0003713~transcription coactivator activity,GO:0008134~transcription factor binding,GO:0008270~zinc ion binding,GO:0016563~transcription activator activity,GO:0016879~ligase activity, forming carbon-nitrogen bonds,GO:0016881~acid-amino acid ligase activity,GO:0019787~small conjugating protein ligase activity,GO:0019789~SUMO ligas…	hsa04120:Ubiquitin mediated proteolysis,hsa04630:Jak-STAT signaling pathway,hsa05200:Pathways in cancer,hsa05222:Small cell lung cancer,
RAD51	34	0.276155	0.158109	0.0859498	0.0848102	0.315703	34	0.509463	0.273423	0.10475	0.0121178	0.0745461	RAD51 homolog (RecA homolog, E. coli) (S. cerevisiae)	15q15.1,	GO:0000279~M phase,GO:0000724~double-strand break repair via homologous recombination,GO:0000725~recombinational repair,GO:0006259~DNA metabolic process,GO:0006260~DNA replication,GO:0006261~DNA-dependent DNA replication,GO:0006268~DNA unwinding during replication,GO:0006281~DNA repair,GO:0006302~double-strand break repair,GO:0006310~DNA recombination,GO:0006312~mitotic recombination,GO:0006461~p…	GO:0000228~nuclear chromosome,GO:0000793~condensed chromosome,GO:0000794~condensed nuclear chromosome,GO:0005654~nucleoplasm,GO:0005694~chromosome,GO:0016604~nuclear body,GO:0016605~PML body,GO:0031974~membrane-enclosed lumen,GO:0031981~nuclear lumen,GO:0043228~non-membrane-bounded organelle,GO:0043232~intracellular non-membrane-bounded organelle,GO:0043233~organelle lumen,GO:0044451~nucleoplasm …	GO:0000166~nucleotide binding,GO:0001882~nucleoside binding,GO:0001883~purine nucleoside binding,GO:0003677~DNA binding,GO:0003684~damaged DNA binding,GO:0003690~double-stranded DNA binding,GO:0003697~single-stranded DNA binding,GO:0005524~ATP binding,GO:0008022~protein C-terminus binding,GO:0008094~DNA-dependent ATPase activity,GO:0016887~ATPase activity,GO:0017076~purine nucleotide binding,GO:0…	hsa03440:Homologous recombination,hsa05200:Pathways in cancer,hsa05212:Pancreatic cancer,
HSP90B1	10	0.166237	0.266343	0.161589	0.732211	0.92782	10	0.637219	0.35482	0.160292	0.0390536	0.0755308	heat shock protein 90kDa beta (Grp94), member 1	12q24.2-q24.3,	GO:0001666~response to hypoxia,GO:0006457~protein folding,GO:0006508~proteolysis,GO:0006511~ubiquitin-dependent protein catabolic process,GO:0006873~cellular ion homeostasis,GO:0006874~cellular calcium ion homeostasis,GO:0006875~cellular metal ion homeostasis,GO:0006916~anti-apoptosis,GO:0008104~protein localization,GO:0009057~macromolecule catabolic process,GO:0010498~proteasomal protein catabol…	GO:0000267~cell fraction,GO:0005624~membrane fraction,GO:0005626~insoluble fraction,GO:0005783~endoplasmic reticulum,GO:0005788~endoplasmic reticulum lumen,GO:0005789~endoplasmic reticulum membrane,GO:0005792~microsome,GO:0005829~cytosol,GO:0012505~endomembrane system,GO:0016023~cytoplasmic membrane-bounded vesicle,GO:0031090~organelle membrane,GO:0031410~cytoplasmic vesicle,GO:0031974~membrane-e…	GO:0000166~nucleotide binding,GO:0001882~nucleoside binding,GO:0001883~purine nucleoside binding,GO:0003723~RNA binding,GO:0005509~calcium ion binding,GO:0005524~ATP binding,GO:0017076~purine nucleotide binding,GO:0030554~adenyl nucleotide binding,GO:0032553~ribonucleotide binding,GO:0032555~purine ribonucleotide binding,GO:0032559~adenyl ribonucleotide binding,GO:0043167~ion binding,GO:0043169~c…	hsa04621:NOD-like receptor signaling pathway,hsa05200:Pathways in cancer,hsa05215:Prostate cancer,
MECOM	4	0.726642	0.345688	0.220858	0.0422743	0.239664	4	0.804892	0.458741	0.20088	0.0424287	0.0774882	ecotropic viral integration site 1	3q24-q28,3q26,	GO:0001701~in utero embryonic development,GO:0001776~leukocyte homeostasis,GO:0001780~neutrophil homeostasis,GO:0002262~myeloid cell homeostasis,GO:0006355~regulation of transcription, DNA-dependent,GO:0006357~regulation of transcription from RNA polymerase II promoter,GO:0006952~defense response,GO:0006954~inflammatory response,GO:0007507~heart development,GO:0009611~response to wounding,GO:0009…		GO:0003677~DNA binding,GO:0003700~transcription factor activity,GO:0008270~zinc ion binding,GO:0030528~transcription regulator activity,GO:0043167~ion binding,GO:0043169~cation binding,GO:0046872~metal ion binding,GO:0046914~transition metal ion binding,	hsa04010:MAPK signaling pathway,hsa05200:Pathways in cancer,hsa05220:Chronic myeloid leukemia,
STK4	31	0.0496826	0.20567	0.0950003	0.949702	0.975768	31	0.47801	0.329795	0.0784153	0.0293706	0.0774931	serine/threonine kinase 4	20q11.2-q13.2,	GO:0000902~cell morphogenesis,GO:0006468~protein amino acid phosphorylation,GO:0006793~phosphorus metabolic process,GO:0006796~phosphate metabolic process,GO:0006915~apoptosis,GO:0007166~cell surface receptor linked signal transduction,GO:0007242~intracellular signaling cascade,GO:0007243~protein kinase cascade,GO:0008219~cell death,GO:0010941~regulation of cell death,GO:0010942~positive regulati…		GO:0000166~nucleotide binding,GO:0000287~magnesium ion binding,GO:0001882~nucleoside binding,GO:0001883~purine nucleoside binding,GO:0004672~protein kinase activity,GO:0004674~protein serine/threonine kinase activity,GO:0004713~protein tyrosine kinase activity,GO:0005524~ATP binding,GO:0008134~transcription factor binding,GO:0017076~purine nucleotide binding,GO:0030554~adenyl nucleotide binding,G…	hsa04010:MAPK signaling pathway,hsa05200:Pathways in cancer,hsa05223:Non-small cell lung cancer,
ERBB2	40	0.256363	0.197926	0.0841754	0.243772	0.549669	40	0.447628	0.269773	0.100281	0.0380679	0.0785305	v-erb-b2 erythroblastic leukemia viral oncogene homolog 2, neuro/glioblastoma derived oncogene homolog (avian)	17q11.2-q12,17q11.2-q12|17q21.1,	GO:0000902~cell morphogenesis,GO:0000904~cell morphogenesis involved in differentiation,GO:0001508~regulation of action potential,GO:0001889~liver development,GO:0002683~negative regulation of immune system process,GO:0002694~regulation of leukocyte activation,GO:0002695~negative regulation of leukocyte activation,GO:0006468~protein amino acid phosphorylation,GO:0006793~phosphorus metabolic proce…	GO:0005576~extracellular region,GO:0005886~plasma membrane,GO:0005902~microvillus,GO:0009925~basal plasma membrane,GO:0016021~integral to membrane,GO:0016323~basolateral plasma membrane,GO:0016324~apical plasma membrane,GO:0031224~intrinsic to membrane,GO:0042995~cell projection,GO:0043209~myelin sheath,GO:0043219~lateral loop,GO:0043235~receptor complex,GO:0044456~synapse part,GO:0044459~plasma …	GO:0000166~nucleotide binding,GO:0001882~nucleoside binding,GO:0001883~purine nucleoside binding,GO:0001948~glycoprotein binding,GO:0004672~protein kinase activity,GO:0004713~protein tyrosine kinase activity,GO:0004714~transmembrane receptor protein tyrosine kinase activity,GO:0004715~non-membrane spanning protein tyrosine kinase activity,GO:0005006~epidermal growth factor receptor activity,GO:00…	hsa04012:ErbB signaling pathway,hsa04020:Calcium signaling pathway,hsa04510:Focal adhesion,hsa04520:Adherens junction,hsa05200:Pathways in cancer,hsa05212:Pancreatic cancer,hsa05213:Endometrial cancer,hsa05215:Prostate cancer,hsa05219:Bladder cancer,hsa05223:Non-small cell lung cancer,
BCL2L1	14	0.317327	0.280859	0.138	0.39579	0.78151	14	0.6525	0.419174	0.125183	0.0311685	0.0801496	BCL2-like 1	20q11.21,	GO:0000302~response to reactive oxygen species,GO:0001541~ovarian follicle development,GO:0001666~response to hypoxia,GO:0001701~in utero embryonic development,GO:0001836~release of cytochrome c from mitochondria,GO:0003006~reproductive developmental process,GO:0006839~mitochondrial transport,GO:0006873~cellular ion homeostasis,GO:0006915~apoptosis,GO:0006916~anti-apoptosis,GO:0006979~response to…	GO:0005739~mitochondrion,GO:0005740~mitochondrial envelope,GO:0005741~mitochondrial outer membrane,GO:0005829~cytosol,GO:0005886~plasma membrane,GO:0009898~internal side of plasma membrane,GO:0016021~integral to membrane,GO:0019867~outer membrane,GO:0031090~organelle membrane,GO:0031224~intrinsic to membrane,GO:0031966~mitochondrial membrane,GO:0031967~organelle envelope,GO:0031968~organelle oute…	GO:0004857~enzyme inhibitor activity,GO:0004866~endopeptidase inhibitor activity,GO:0004869~cysteine-type endopeptidase inhibitor activity,GO:0030414~peptidase inhibitor activity,GO:0042802~identical protein binding,GO:0043027~caspase inhibitor activity,GO:0043028~caspase regulator activity,GO:0046982~protein heterodimerization activity,GO:0046983~protein dimerization activity,	hsa04210:Apoptosis,hsa04630:Jak-STAT signaling pathway,hsa05014:Amyotrophic lateral sclerosis (ALS),hsa05200:Pathways in cancer,hsa05212:Pancreatic cancer,hsa05220:Chronic myeloid leukemia,hsa05222:Small cell lung cancer,
MSH2	12	0.240626	0.255695	0.143213	0.5419	0.791653	12	0.574455	0.317779	0.145456	0.038813	0.0826501	mutS homolog 2, colon cancer, nonpolyposis type 1 (E. coli)	2p22-p21,	GO:0000018~regulation of DNA recombination,GO:0000075~cell cycle checkpoint,GO:0000077~DNA damage checkpoint,GO:0001101~response to acid,GO:0001701~in utero embryonic development,GO:0001775~cell activation,GO:0002200~somatic diversification of immune receptors,GO:0002204~somatic recombination of immunoglobulin genes during immune response,GO:0002208~somatic diversification of immunoglobulins duri…	GO:0032300~mismatch repair complex,GO:0032301~MutSalpha complex,GO:0032302~MutSbeta complex,	GO:0000166~nucleotide binding,GO:0000217~DNA secondary structure binding,GO:0000287~magnesium ion binding,GO:0000400~four-way junction DNA binding,GO:0001882~nucleoside binding,GO:0001883~purine nucleoside binding,GO:0003677~DNA binding,GO:0003684~damaged DNA binding,GO:0003690~double-stranded DNA binding,GO:0003697~single-stranded DNA binding,GO:0004422~hypoxanthine phosphoribosyltransferase act…	hsa03430:Mismatch repair,hsa05200:Pathways in cancer,hsa05210:Colorectal cancer,
TCF7	17	0.164332	0.286694	0.134927	0.817762	0.985814	17	0.561178	0.329181	0.124416	0.0311126	0.0829622	transcription factor 7 (T-cell specific, HMG-box)	5q31.1,	GO:0006350~transcription,GO:0006355~regulation of transcription, DNA-dependent,GO:0006357~regulation of transcription from RNA polymerase II promoter,GO:0006955~immune response,GO:0007166~cell surface receptor linked signal transduction,GO:0016055~Wnt receptor signaling pathway,GO:0045449~regulation of transcription,GO:0051252~regulation of RNA metabolic process,		GO:0003677~DNA binding,GO:0003702~RNA polymerase II transcription factor activity,GO:0030528~transcription regulator activity,	hsa04310:Wnt signaling pathway,hsa04520:Adherens junction,hsa04916:Melanogenesis,hsa05200:Pathways in cancer,hsa05210:Colorectal cancer,hsa05213:Endometrial cancer,hsa05215:Prostate cancer,hsa05216:Thyroid cancer,hsa05217:Basal cell carcinoma,hsa05221:Acute myeloid leukemia,hsa05412:Arrhythmogenic right ventricular cardiomyopathy (ARVC),
FGFR2	6	0.425424	0.329807	0.188582	0.306066	0.637426	6	0.728262	0.332538	0.199705	0.0237653	0.0837603	fibroblast growth factor receptor 2	10q26,	GO:0006468~protein amino acid phosphorylation,GO:0006793~phosphorus metabolic process,GO:0006796~phosphate metabolic process,GO:0007166~cell surface receptor linked signal transduction,GO:0007167~enzyme linked receptor protein signaling pathway,GO:0007169~transmembrane receptor protein tyrosine kinase signaling pathway,GO:0008284~positive regulation of cell proliferation,GO:0008361~regulation of …	GO:0005576~extracellular region,GO:0005886~plasma membrane,GO:0009986~cell surface,GO:0016021~integral to membrane,GO:0031224~intrinsic to membrane,	GO:0000166~nucleotide binding,GO:0001871~pattern binding,GO:0001882~nucleoside binding,GO:0001883~purine nucleoside binding,GO:0004672~protein kinase activity,GO:0004713~protein tyrosine kinase activity,GO:0004714~transmembrane receptor protein tyrosine kinase activity,GO:0005007~fibroblast growth factor receptor activity,GO:0005524~ATP binding,GO:0005539~glycosaminoglycan binding,GO:0008201~hepa…	hsa04010:MAPK signaling pathway,hsa04144:Endocytosis,hsa04810:Regulation of actin cytoskeleton,hsa05200:Pathways in cancer,hsa05215:Prostate cancer,
FOS	20	0.250373	0.182205	0.108823	0.26552	0.633298	20	0.535104	0.366235	0.0925271	0.0339946	0.0844837	v-fos FBJ murine osteosarcoma viral oncogene homolog	14q24.3,	GO:0000302~response to reactive oxygen species,GO:0001661~conditioned taste aversion,GO:0002237~response to molecule of bacterial origin,GO:0006259~DNA metabolic process,GO:0006304~DNA modification,GO:0006305~DNA alkylation,GO:0006306~DNA methylation,GO:0006355~regulation of transcription, DNA-dependent,GO:0006357~regulation of transcription from RNA polymerase II promoter,GO:0006730~one-carbon m…	GO:0000267~cell fraction,GO:0005624~membrane fraction,GO:0005626~insoluble fraction,GO:0005654~nucleoplasm,GO:0005667~transcription factor complex,GO:0005730~nucleolus,GO:0019717~synaptosome,GO:0031974~membrane-enclosed lumen,GO:0031981~nuclear lumen,GO:0043228~non-membrane-bounded organelle,GO:0043232~intracellular non-membrane-bounded organelle,GO:0043233~organelle lumen,GO:0044451~nucleoplasm …	GO:0003677~DNA binding,GO:0003690~double-stranded DNA binding,GO:0003700~transcription factor activity,GO:0003702~RNA polymerase II transcription factor activity,GO:0003704~specific RNA polymerase II transcription factor activity,GO:0010843~promoter binding,GO:0030528~transcription regulator activity,GO:0043565~sequence-specific DNA binding,GO:0043566~structure-specific DNA binding,GO:0046332~SMA…	hsa04010:MAPK signaling pathway,hsa04620:Toll-like receptor signaling pathway,hsa04660:T cell receptor signaling pathway,hsa04662:B cell receptor signaling pathway,hsa05200:Pathways in cancer,hsa05210:Colorectal cancer,
RET	10	0.272858	0.270723	0.151407	0.494373	0.816931	10	0.648515	0.343209	0.155387	0.0247184	0.0845315	ret proto-oncogene	10q11.2,	GO:0000165~MAPKKK cascade,GO:0000226~microtubule cytoskeleton organization,GO:0001655~urogenital system development,GO:0001656~metanephros development,GO:0001657~ureteric bud development,GO:0001667~ameboidal cell migration,GO:0001755~neural crest cell migration,GO:0001822~kidney development,GO:0001838~embryonic epithelial tube formation,GO:0002009~morphogenesis of an epithelium,GO:0006468~protein…	GO:0016021~integral to membrane,GO:0031224~intrinsic to membrane,	GO:0000166~nucleotide binding,GO:0001882~nucleoside binding,GO:0001883~purine nucleoside binding,GO:0004672~protein kinase activity,GO:0004713~protein tyrosine kinase activity,GO:0004714~transmembrane receptor protein tyrosine kinase activity,GO:0005509~calcium ion binding,GO:0005524~ATP binding,GO:0008017~microtubule binding,GO:0008092~cytoskeletal protein binding,GO:0015631~tubulin binding,GO:0…	hsa04144:Endocytosis,hsa05200:Pathways in cancer,hsa05216:Thyroid cancer,
TRAF4	37	0.330285	0.223842	0.0855063	0.106591	0.338926	37	0.499355	0.333459	0.0966636	0.043061	0.0863341	TNF receptor-associated factor 4	17q11-q12,	GO:0006915~apoptosis,GO:0007585~respiratory gaseous exchange,GO:0008219~cell death,GO:0010941~regulation of cell death,GO:0012501~programmed cell death,GO:0016265~death,GO:0030323~respiratory tube development,GO:0035295~tube development,GO:0042981~regulation of apoptosis,GO:0043067~regulation of programmed cell death,		GO:0003677~DNA binding,GO:0008270~zinc ion binding,GO:0043167~ion binding,GO:0043169~cation binding,GO:0046872~metal ion binding,GO:0046914~transition metal ion binding,	hsa05200:Pathways in cancer,hsa05222:Small cell lung cancer,
MMP2	7	0.254967	0.347824	0.187374	0.689901	0.909455	7	0.646507	0.316257	0.197681	0.047398	0.0875805	matrix metallopeptidase 2 (gelatinase A, 72kDa gelatinase, 72kDa type IV collagenase)	16q13-q21,	GO:0001501~skeletal system development,GO:0001503~ossification,GO:0001568~blood vessel development,GO:0001666~response to hypoxia,GO:0001944~vasculature development,GO:0001955~blood vessel maturation,GO:0001957~intramembranous ossification,GO:0006508~proteolysis,GO:0010171~body morphogenesis,GO:0021700~developmental maturation,GO:0030574~collagen catabolic process,GO:0032963~collagen metabolic pr…	GO:0005576~extracellular region,GO:0005578~proteinaceous extracellular matrix,GO:0005615~extracellular space,GO:0005886~plasma membrane,GO:0030016~myofibril,GO:0030017~sarcomere,GO:0031012~extracellular matrix,GO:0043292~contractile fiber,GO:0044421~extracellular region part,GO:0044449~contractile fiber part,	GO:0004175~endopeptidase activity,GO:0004222~metalloendopeptidase activity,GO:0005509~calcium ion binding,GO:0008233~peptidase activity,GO:0008237~metallopeptidase activity,GO:0008270~zinc ion binding,GO:0043167~ion binding,GO:0043169~cation binding,GO:0046872~metal ion binding,GO:0046914~transition metal ion binding,GO:0070011~peptidase activity, acting on L-amino acid peptides,	hsa04670:Leukocyte transendothelial migration,hsa04912:GnRH signaling pathway,hsa05200:Pathways in cancer,hsa05219:Bladder cancer,
MLH1	8	0.629909	0.321395	0.177808	0.0413617	0.236576	8	0.61126	0.320569	0.176831	0.0500988	0.0884264	mutL homolog 1, colon cancer, nonpolyposis type 2 (E. coli)	3p21.3,	GO:0000018~regulation of DNA recombination,GO:0000019~regulation of mitotic recombination,GO:0000226~microtubule cytoskeleton organization,GO:0000239~pachytene,GO:0000279~M phase,GO:0000288~nuclear-transcribed mRNA catabolic process, deadenylation-dependent decay,GO:0000289~nuclear-transcribed mRNA poly(A) tail shortening,GO:0000712~resolution of meiotic joint molecules as recombinants,GO:0000726…	GO:0000228~nuclear chromosome,GO:0000793~condensed chromosome,GO:0000794~condensed nuclear chromosome,GO:0000795~synaptonemal complex,GO:0001673~male germ cell nucleus,GO:0005694~chromosome,GO:0005712~chiasma,GO:0032300~mismatch repair complex,GO:0032389~MutLalpha complex,GO:0043073~germ cell nucleus,GO:0043228~non-membrane-bounded organelle,GO:0043232~intracellular non-membrane-bounded organelle…	GO:0000166~nucleotide binding,GO:0001882~nucleoside binding,GO:0001883~purine nucleoside binding,GO:0003677~DNA binding,GO:0003690~double-stranded DNA binding,GO:0003697~single-stranded DNA binding,GO:0005524~ATP binding,GO:0017076~purine nucleotide binding,GO:0030554~adenyl nucleotide binding,GO:0030983~mismatched DNA binding,GO:0032134~mispaired DNA binding,GO:0032137~guanine/thymine mispair bi…	hsa03430:Mismatch repair,hsa05200:Pathways in cancer,hsa05210:Colorectal cancer,hsa05213:Endometrial cancer,
KRAS	6	0.191249	0.286656	0.180388	0.701564	0.908044	6	0.706964	0.399483	0.187069	0.0501209	0.0913893	v-Ki-ras2 Kirsten rat sarcoma viral oncogene homolog	11p15.5,12p12.1,	GO:0006897~endocytosis,GO:0006915~apoptosis,GO:0007010~cytoskeleton organization,GO:0007242~intracellular signaling cascade,GO:0007264~small GTPase mediated signal transduction,GO:0007265~Ras protein signal transduction,GO:0007568~aging,GO:0007569~cell aging,GO:0007610~behavior,GO:0007611~learning or memory,GO:0007612~learning,GO:0007632~visual behavior,GO:0008219~cell death,GO:0008284~positive r…	GO:0000267~cell fraction,GO:0005624~membrane fraction,GO:0005626~insoluble fraction,GO:0005886~plasma membrane,GO:0009898~internal side of plasma membrane,GO:0044459~plasma membrane part,GO:0045121~membrane raft,	GO:0000166~nucleotide binding,GO:0001882~nucleoside binding,GO:0001883~purine nucleoside binding,GO:0003924~GTPase activity,GO:0005525~GTP binding,GO:0017076~purine nucleotide binding,GO:0019001~guanyl nucleotide binding,GO:0019002~GMP binding,GO:0019003~GDP binding,GO:0019904~protein domain specific binding,GO:0030275~LRR domain binding,GO:0032553~ribonucleotide binding,GO:0032555~purine ribonuc…	hsa04010:MAPK signaling pathway,hsa04012:ErbB signaling pathway,hsa04062:Chemokine signaling pathway,hsa04320:Dorso-ventral axis formation,hsa04360:Axon guidance,hsa04370:VEGF signaling pathway,hsa04530:Tight junction,hsa04540:Gap junction,hsa04650:Natural killer cell mediated cytotoxicity,hsa04660:T cell receptor signaling pathway,hsa04662:B cell receptor signaling pathway,hsa04664:Fc epsilon RI…
TRAF5	9	0.116361	0.277164	0.156968	0.847185	0.966024	9	0.59921	0.343057	0.162215	0.0571571	0.0915422	TNF receptor-associated factor 5	1q32,	GO:0006915~apoptosis,GO:0008219~cell death,GO:0008284~positive regulation of cell proliferation,GO:0009967~positive regulation of signal transduction,GO:0010627~regulation of protein kinase cascade,GO:0010647~positive regulation of cell communication,GO:0010740~positive regulation of protein kinase cascade,GO:0010941~regulation of cell death,GO:0012501~programmed cell death,GO:0016265~death,GO:00…	GO:0005813~centrosome,GO:0005815~microtubule organizing center,GO:0005856~cytoskeleton,GO:0015630~microtubule cytoskeleton,GO:0043228~non-membrane-bounded organelle,GO:0043232~intracellular non-membrane-bounded organelle,GO:0044430~cytoskeletal part,	GO:0008270~zinc ion binding,GO:0043167~ion binding,GO:0043169~cation binding,GO:0046872~metal ion binding,GO:0046914~transition metal ion binding,	hsa05200:Pathways in cancer,hsa05222:Small cell lung cancer,
CTNNB1	8	0.564572	0.319041	0.171011	0.0755351	0.32618	8	0.62609	0.384403	0.150407	0.0540401	0.0933646	catenin (cadherin-associated protein), beta 1, 88kDa	3p21,	GO:0000122~negative regulation of transcription from RNA polymerase II promoter,GO:0000226~microtubule cytoskeleton organization,GO:0000578~embryonic axis specification,GO:0000902~cell morphogenesis,GO:0000904~cell morphogenesis involved in differentiation,GO:0001501~skeletal system development,GO:0001525~angiogenesis,GO:0001568~blood vessel development,GO:0001569~patterning of blood vessels,GO:0…	GO:0000267~cell fraction,GO:0005624~membrane fraction,GO:0005626~insoluble fraction,GO:0005654~nucleoplasm,GO:0005667~transcription factor complex,GO:0005813~centrosome,GO:0005815~microtubule organizing center,GO:0005829~cytosol,GO:0005856~cytoskeleton,GO:0005886~plasma membrane,GO:0005902~microvillus,GO:0005911~cell-cell junction,GO:0005912~adherens junction,GO:0005913~cell-cell adherens junctio…	GO:0003677~DNA binding,GO:0003682~chromatin binding,GO:0003690~double-stranded DNA binding,GO:0003700~transcription factor activity,GO:0003712~transcription cofactor activity,GO:0003713~transcription coactivator activity,GO:0008022~protein C-terminus binding,GO:0008134~transcription factor binding,GO:0010843~promoter binding,GO:0016563~transcription activator activity,GO:0019899~enzyme binding,GO…	hsa04310:Wnt signaling pathway,hsa04510:Focal adhesion,hsa04520:Adherens junction,hsa04530:Tight junction,hsa04670:Leukocyte transendothelial migration,hsa04916:Melanogenesis,hsa05130:Pathogenic Escherichia coli infection,hsa05200:Pathways in cancer,hsa05210:Colorectal cancer,hsa05213:Endometrial cancer,hsa05215:Prostate cancer,hsa05216:Thyroid cancer,hsa05217:Basal cell carcinoma,hsa05412:Arrhyt…
WNT5B	9	0.307023	0.279631	0.164898	0.434034	0.762776	9	0.631357	0.349791	0.17639	0.0552148	0.0971448	wingless-type MMTV integration site family, member 5B	12p13.3,	GO:0007166~cell surface receptor linked signal transduction,GO:0007223~Wnt receptor signaling pathway, calcium modulating pathway,GO:0016055~Wnt receptor signaling pathway,	GO:0005576~extracellular region,GO:0005578~proteinaceous extracellular matrix,GO:0031012~extracellular matrix,GO:0044421~extracellular region part,		hsa04310:Wnt signaling pathway,hsa04340:Hedgehog signaling pathway,hsa04916:Melanogenesis,hsa05200:Pathways in cancer,hsa05217:Basal cell carcinoma,
BIRC5	18	0.237422	0.236783	0.119098	0.497861	0.78017	18	0.529356	0.297972	0.141336	0.0508028	0.0977624	baculoviral IAP repeat-containing 5	17q25,	GO:0000075~cell cycle checkpoint,GO:0000086~G2/M transition of mitotic cell cycle,GO:0000087~M phase of mitotic cell cycle,GO:0000278~mitotic cell cycle,GO:0000279~M phase,GO:0000280~nuclear division,GO:0000910~cytokinesis,GO:0006915~apoptosis,GO:0006916~anti-apoptosis,GO:0007049~cell cycle,GO:0007059~chromosome segregation,GO:0007067~mitosis,GO:0007096~regulation of exit from mitosis,GO:0007346~…	GO:0000228~nuclear chromosome,GO:0000775~chromosome, centromeric region,GO:0005694~chromosome,GO:0005730~nucleolus,GO:0005813~centrosome,GO:0005814~centriole,GO:0005815~microtubule organizing center,GO:0005819~spindle,GO:0005829~cytosol,GO:0005856~cytoskeleton,GO:0005874~microtubule,GO:0005875~microtubule associated complex,GO:0005876~spindle microtubule,GO:0005881~cytoplasmic microtubule,GO:0015…	GO:0004857~enzyme inhibitor activity,GO:0004866~endopeptidase inhibitor activity,GO:0004869~cysteine-type endopeptidase inhibitor activity,GO:0008017~microtubule binding,GO:0008092~cytoskeletal protein binding,GO:0008270~zinc ion binding,GO:0008536~Ran GTPase binding,GO:0015631~tubulin binding,GO:0017016~Ras GTPase binding,GO:0019899~enzyme binding,GO:0030414~peptidase inhibitor activity,GO:00312…	hsa05200:Pathways in cancer,hsa05210:Colorectal cancer,
ACVR1C	5	0.498544	0.357719	0.206643	0.24778	0.535611	5	0.701869	0.345101	0.216197	0.0494511	0.098789	activin A receptor, type IC	2q24.1,	GO:0002021~response to dietary excess,GO:0002791~regulation of peptide secretion,GO:0002792~negative regulation of peptide secretion,GO:0006468~protein amino acid phosphorylation,GO:0006793~phosphorus metabolic process,GO:0006796~phosphate metabolic process,GO:0006915~apoptosis,GO:0008219~cell death,GO:0009719~response to endogenous stimulus,GO:0009725~response to hormone stimulus,GO:0009743~resp…	GO:0005886~plasma membrane,GO:0005887~integral to plasma membrane,GO:0016021~integral to membrane,GO:0031224~intrinsic to membrane,GO:0031226~intrinsic to plasma membrane,GO:0043235~receptor complex,GO:0044459~plasma membrane part,GO:0048179~activin receptor complex,	GO:0000166~nucleotide binding,GO:0000287~magnesium ion binding,GO:0001882~nucleoside binding,GO:0001883~purine nucleoside binding,GO:0004672~protein kinase activity,GO:0004674~protein serine/threonine kinase activity,GO:0004675~transmembrane receptor protein serine/threonine kinase activity,GO:0005024~transforming growth factor beta receptor activity,GO:0005025~transforming growth factor beta rec…	hsa04010:MAPK signaling pathway,hsa04144:Endocytosis,hsa04350:TGF-beta signaling pathway,hsa04520:Adherens junction,hsa05200:Pathways in cancer,hsa05210:Colorectal cancer,hsa05212:Pancreatic cancer,hsa05220:Chronic myeloid leukemia,
HGF	2	0.916803	0.431839	0.270567	0.036535	0.129342	2	0.875381	0.450862	0.279434	0.0643553	0.0988601	hepatocyte growth factor (hepapoietin A; scatter factor)	7q21.1,	GO:0000087~M phase of mitotic cell cycle,GO:0000165~MAPKKK cascade,GO:0000187~activation of MAPK activity,GO:0000278~mitotic cell cycle,GO:0000279~M phase,GO:0000280~nuclear division,GO:0000902~cell morphogenesis,GO:0000904~cell morphogenesis involved in differentiation,GO:0001837~epithelial to mesenchymal transition,GO:0001889~liver development,GO:0006468~protein amino acid phosphorylation,GO:00…	GO:0005576~extracellular region,GO:0016023~cytoplasmic membrane-bounded vesicle,GO:0030141~secretory granule,GO:0031091~platelet alpha granule,GO:0031093~platelet alpha granule lumen,GO:0031410~cytoplasmic vesicle,GO:0031974~membrane-enclosed lumen,GO:0031982~vesicle,GO:0031983~vesicle lumen,GO:0031988~membrane-bounded vesicle,GO:0043233~organelle lumen,GO:0044433~cytoplasmic vesicle part,GO:0060…	GO:0004175~endopeptidase activity,GO:0004252~serine-type endopeptidase activity,GO:0008083~growth factor activity,GO:0008233~peptidase activity,GO:0008236~serine-type peptidase activity,GO:0017171~serine hydrolase activity,GO:0046982~protein heterodimerization activity,GO:0046983~protein dimerization activity,GO:0070011~peptidase activity, acting on L-amino acid peptides,	hsa04060:Cytokine-cytokine receptor interaction,hsa04510:Focal adhesion,hsa05200:Pathways in cancer,hsa05211:Renal cell carcinoma,hsa05218:Melanoma,
ITGA2	6	0.0609555	0.329218	0.192082	0.918734	0.985814	6	0.674175	0.337124	0.194942	0.0419061	0.0989628	integrin, alpha 2 (CD49B, alpha 2 subunit of VLA-2 receptor)	5q23-q31,	GO:0001666~response to hypoxia,GO:0001889~liver development,GO:0001894~tissue homeostasis,GO:0002684~positive regulation of immune system process,GO:0002685~regulation of leukocyte migration,GO:0002687~positive regulation of leukocyte migration,GO:0006417~regulation of translation,GO:0006928~cell motion,GO:0006937~regulation of muscle contraction,GO:0006940~regulation of smooth muscle contraction…	GO:0005886~plasma membrane,GO:0005887~integral to plasma membrane,GO:0005912~adherens junction,GO:0005924~cell-substrate adherens junction,GO:0005925~focal adhesion,GO:0008305~integrin complex,GO:0009279~cell outer membrane,GO:0009897~external side of plasma membrane,GO:0009986~cell surface,GO:0016021~integral to membrane,GO:0016323~basolateral plasma membrane,GO:0019867~outer membrane,GO:0030054…	GO:0000287~magnesium ion binding,GO:0005178~integrin binding,GO:0005509~calcium ion binding,GO:0005518~collagen binding,GO:0032403~protein complex binding,GO:0042802~identical protein binding,GO:0043167~ion binding,GO:0043169~cation binding,GO:0043236~laminin binding,GO:0046872~metal ion binding,GO:0046982~protein heterodimerization activity,GO:0046983~protein dimerization activity,GO:0050840~ext…	hsa04510:Focal adhesion,hsa04512:ECM-receptor interaction,hsa04640:Hematopoietic cell lineage,hsa04810:Regulation of actin cytoskeleton,hsa05200:Pathways in cancer,hsa05222:Small cell lung cancer,hsa05410:Hypertrophic cardiomyopathy (HCM),hsa05412:Arrhythmogenic right ventricular cardiomyopathy (ARVC),hsa05414:Dilated cardiomyopathy,
WNT5A	1	0.498008	0.519406	0.285492	0.529874	0.811693	1	0.941567	0.493697	0.288491	0.0602764	0.101864	wingless-type MMTV integration site family, member 5A	3p21-p14,	GO:0000165~MAPKKK cascade,GO:0001501~skeletal system development,GO:0007166~cell surface receptor linked signal transduction,GO:0007223~Wnt receptor signaling pathway, calcium modulating pathway,GO:0007242~intracellular signaling cascade,GO:0007243~protein kinase cascade,GO:0007254~JNK cascade,GO:0007267~cell-cell signaling,GO:0016055~Wnt receptor signaling pathway,GO:0030323~respiratory tube dev…	GO:0000267~cell fraction,GO:0005576~extracellular region,GO:0005578~proteinaceous extracellular matrix,GO:0005615~extracellular space,GO:0005625~soluble fraction,GO:0031012~extracellular matrix,GO:0044421~extracellular region part,		hsa04310:Wnt signaling pathway,hsa04340:Hedgehog signaling pathway,hsa04916:Melanogenesis,hsa05200:Pathways in cancer,hsa05217:Basal cell carcinoma,
SPI1	24	0.214798	0.301093	0.119435	0.765014	0.94245	24	0.436635	0.254264	0.132571	0.0844645	0.105615	spleen focus forming virus (SFFV) proviral integration oncogene spi1	11p11.2,	GO:0000122~negative regulation of transcription from RNA polymerase II promoter,GO:0006350~transcription,GO:0006355~regulation of transcription, DNA-dependent,GO:0006357~regulation of transcription from RNA polymerase II promoter,GO:0009890~negative regulation of biosynthetic process,GO:0009891~positive regulation of biosynthetic process,GO:0010557~positive regulation of macromolecule biosyntheti…		GO:0003677~DNA binding,GO:0003700~transcription factor activity,GO:0003723~RNA binding,GO:0030528~transcription regulator activity,GO:0043565~sequence-specific DNA binding,	hsa05200:Pathways in cancer,hsa05221:Acute myeloid leukemia,
SMAD3	12	0.301786	0.234969	0.13754	0.313554	0.606065	12	0.605923	0.311394	0.15261	0.0268068	0.105861	SMAD family member 3	15q22.33,	GO:0000122~negative regulation of transcription from RNA polymerase II promoter,GO:0001501~skeletal system development,GO:0001503~ossification,GO:0001558~regulation of cell growth,GO:0001649~osteoblast differentiation,GO:0001666~response to hypoxia,GO:0001704~formation of primary germ layer,GO:0001707~mesoderm formation,GO:0001775~cell activation,GO:0001817~regulation of cytokine production,GO:00…	GO:0005635~nuclear envelope,GO:0005637~nuclear inner membrane,GO:0005654~nucleoplasm,GO:0005667~transcription factor complex,GO:0005829~cytosol,GO:0005886~plasma membrane,GO:0012505~endomembrane system,GO:0019866~organelle inner membrane,GO:0031090~organelle membrane,GO:0031965~nuclear membrane,GO:0031967~organelle envelope,GO:0031974~membrane-enclosed lumen,GO:0031975~envelope,GO:0031981~nuclear…	GO:0003677~DNA binding,GO:0003690~double-stranded DNA binding,GO:0003700~transcription factor activity,GO:0003702~RNA polymerase II transcription factor activity,GO:0003704~specific RNA polymerase II transcription factor activity,GO:0005072~transforming growth factor beta receptor, cytoplasmic mediator activity,GO:0005160~transforming growth factor beta receptor binding,GO:0005518~collagen bindin…	hsa04110:Cell cycle,hsa04310:Wnt signaling pathway,hsa04350:TGF-beta signaling pathway,hsa04520:Adherens junction,hsa05200:Pathways in cancer,hsa05210:Colorectal cancer,hsa05212:Pancreatic cancer,hsa05220:Chronic myeloid leukemia,
FGF14	2	0.868676	0.425054	0.258904	0.0433144	0.299009	2	0.859978	0.409375	0.270148	0.0476591	0.107358	fibroblast growth factor 14	13q34,	GO:0007267~cell-cell signaling,GO:0008219~cell death,GO:0016265~death,		GO:0008083~growth factor activity,	hsa04010:MAPK signaling pathway,hsa04810:Regulation of actin cytoskeleton,hsa05200:Pathways in cancer,hsa05218:Melanoma,
APPL1	9	0.601199	0.288849	0.167965	0.0314703	0.206259	9	0.655106	0.41673	0.158329	0.0660882	0.109183	adaptor protein, phosphotyrosine interaction, PH domain and leucine zipper containing 1	3p21.1-p14.3,	GO:0007049~cell cycle,GO:0007166~cell surface receptor linked signal transduction,GO:0007167~enzyme linked receptor protein signaling pathway,GO:0007169~transmembrane receptor protein tyrosine kinase signaling pathway,GO:0008283~cell proliferation,GO:0008286~insulin receptor signaling pathway,GO:0009719~response to endogenous stimulus,GO:0009725~response to hormone stimulus,GO:0010033~response to…	GO:0000118~histone deacetylase complex,GO:0000267~cell fraction,GO:0005624~membrane fraction,GO:0005626~insoluble fraction,GO:0005654~nucleoplasm,GO:0005768~endosome,GO:0005792~microsome,GO:0005829~cytosol,GO:0010008~endosome membrane,GO:0012505~endomembrane system,GO:0012506~vesicle membrane,GO:0016581~NuRD complex,GO:0016585~chromatin remodeling complex,GO:0017053~transcriptional repressor comp…	GO:0019899~enzyme binding,GO:0019900~kinase binding,GO:0019901~protein kinase binding,GO:0043422~protein kinase B binding,	hsa05200:Pathways in cancer,hsa05210:Colorectal cancer,
LAMA5	17	0.334209	0.269334	0.14194	0.323813	0.749446	17	0.534266	0.365074	0.101325	0.0474806	0.109301	laminin, alpha 5	20q13.2-q13.3,	GO:0000902~cell morphogenesis,GO:0000904~cell morphogenesis involved in differentiation,GO:0001525~angiogenesis,GO:0001568~blood vessel development,GO:0001655~urogenital system development,GO:0001656~metanephros development,GO:0001657~ureteric bud development,GO:0001658~branching involved in ureteric bud morphogenesis,GO:0001667~ameboidal cell migration,GO:0001738~morphogenesis of a polarized epi…	GO:0005576~extracellular region,GO:0005578~proteinaceous extracellular matrix,GO:0005604~basement membrane,GO:0005605~basal lamina,GO:0005606~laminin-1 complex,GO:0005610~laminin-5 complex,GO:0031012~extracellular matrix,GO:0043256~laminin complex,GO:0043259~laminin-10 complex,GO:0043260~laminin-11 complex,GO:0044420~extracellular matrix part,GO:0044421~extracellular region part,	GO:0005178~integrin binding,GO:0005198~structural molecule activity,GO:0032403~protein complex binding,	hsa04510:Focal adhesion,hsa04512:ECM-receptor interaction,hsa05200:Pathways in cancer,hsa05222:Small cell lung cancer,
CUL2	4	0.398798	0.359503	0.226268	0.431064	0.764212	4	0.83092	0.400619	0.25132	0.0434334	0.110558	cullin 2	10p11.21,	GO:0000082~G1/S transition of mitotic cell cycle,GO:0000278~mitotic cell cycle,GO:0006508~proteolysis,GO:0006511~ubiquitin-dependent protein catabolic process,GO:0006917~induction of apoptosis,GO:0007049~cell cycle,GO:0007050~cell cycle arrest,GO:0008285~negative regulation of cell proliferation,GO:0008629~induction of apoptosis by intracellular signals,GO:0009057~macromolecule catabolic process,…	GO:0000151~ubiquitin ligase complex,GO:0031461~cullin-RING ubiquitin ligase complex,	GO:0019899~enzyme binding,GO:0031625~ubiquitin protein ligase binding,	hsa04120:Ubiquitin mediated proteolysis,hsa05200:Pathways in cancer,hsa05211:Renal cell carcinoma,
NCOA4	6	0.0523139	0.338485	0.193526	0.930393	0.960236	6	0.695281	0.362286	0.196788	0.0453088	0.112491	nuclear receptor coactivator 4	10q11.2,	GO:0003006~reproductive developmental process,GO:0006350~transcription,GO:0006355~regulation of transcription, DNA-dependent,GO:0007242~intracellular signaling cascade,GO:0007548~sex differentiation,GO:0008406~gonad development,GO:0008584~male gonad development,GO:0009891~positive regulation of biosynthetic process,GO:0010557~positive regulation of macromolecule biosynthetic process,GO:0010604~po…		GO:0003712~transcription cofactor activity,GO:0003713~transcription coactivator activity,GO:0008134~transcription factor binding,GO:0016563~transcription activator activity,GO:0030528~transcription regulator activity,GO:0035257~nuclear hormone receptor binding,GO:0035258~steroid hormone receptor binding,GO:0050681~androgen receptor binding,GO:0051427~hormone receptor binding,	hsa05200:Pathways in cancer,hsa05216:Thyroid cancer,
NFKB1	6	0.22302	0.294339	0.182485	0.652037	0.947521	6	0.722569	0.396975	0.194652	0.0471932	0.114193	nuclear factor of kappa light polypeptide gene enhancer in B-cells 1	4q24,	GO:0000122~negative regulation of transcription from RNA polymerase II promoter,GO:0001817~regulation of cytokine production,GO:0001818~negative regulation of cytokine production,GO:0006350~transcription,GO:0006351~transcription, DNA-dependent,GO:0006355~regulation of transcription, DNA-dependent,GO:0006357~regulation of transcription from RNA polymerase II promoter,GO:0006366~transcription from …	GO:0005654~nucleoplasm,GO:0005829~cytosol,GO:0031974~membrane-enclosed lumen,GO:0031981~nuclear lumen,GO:0033256~I-kappaB/NF-kappaB complex,GO:0043233~organelle lumen,GO:0070013~intracellular organelle lumen,	GO:0003677~DNA binding,GO:0003700~transcription factor activity,GO:0010843~promoter binding,GO:0016564~transcription repressor activity,GO:0016566~specific transcriptional repressor activity,GO:0030528~transcription regulator activity,GO:0042802~identical protein binding,GO:0042803~protein homodimerization activity,GO:0043565~sequence-specific DNA binding,GO:0046983~protein dimerization activity,	hsa04010:MAPK signaling pathway,hsa04062:Chemokine signaling pathway,hsa04210:Apoptosis,hsa04620:Toll-like receptor signaling pathway,hsa04621:NOD-like receptor signaling pathway,hsa04622:RIG-I-like receptor signaling pathway,hsa04623:Cytosolic DNA-sensing pathway,hsa04660:T cell receptor signaling pathway,hsa04662:B cell receptor signaling pathway,hsa04722:Neurotrophin signaling pathway,hsa04920…
VHL	24	0.178392	0.236631	0.108339	0.704561	0.907753	24	0.523771	0.376232	0.100351	0.0707512	0.114629	von Hippel-Lindau tumor suppressor	3p26-p25,	GO:0000122~negative regulation of transcription from RNA polymerase II promoter,GO:0000902~cell morphogenesis,GO:0001525~angiogenesis,GO:0001568~blood vessel development,GO:0001666~response to hypoxia,GO:0001944~vasculature development,GO:0006355~regulation of transcription, DNA-dependent,GO:0006357~regulation of transcription from RNA polymerase II promoter,GO:0006461~protein complex assembly,GO…	GO:0000151~ubiquitin ligase complex,GO:0000153~cytoplasmic ubiquitin ligase complex,GO:0005739~mitochondrion,GO:0005783~endoplasmic reticulum,GO:0005829~cytosol,GO:0019898~extrinsic to membrane,GO:0030891~VCB complex,	GO:0008134~transcription factor binding,	hsa04120:Ubiquitin mediated proteolysis,hsa05200:Pathways in cancer,hsa05211:Renal cell carcinoma,
PPARD	18	0.325902	0.198283	0.108508	0.119771	0.324953	18	0.413137	0.218694	0.123593	0.0578299	0.116718	peroxisome proliferator-activated receptor delta	6p21.2-p21.1,	GO:0000122~negative regulation of transcription from RNA polymerase II promoter,GO:0001508~regulation of action potential,GO:0001890~placenta development,GO:0001893~maternal placenta development,GO:0001942~hair follicle development,GO:0003006~reproductive developmental process,GO:0005996~monosaccharide metabolic process,GO:0006006~glucose metabolic process,GO:0006091~generation of precursor metab…		GO:0003677~DNA binding,GO:0003700~transcription factor activity,GO:0003707~steroid hormone receptor activity,GO:0004879~ligand-dependent nuclear receptor activity,GO:0005504~fatty acid binding,GO:0008134~transcription factor binding,GO:0008144~drug binding,GO:0008270~zinc ion binding,GO:0008289~lipid binding,GO:0016563~transcription activator activity,GO:0016564~transcription repressor activity,G…	hsa03320:PPAR signaling pathway,hsa04310:Wnt signaling pathway,hsa05200:Pathways in cancer,hsa05221:Acute myeloid leukemia,
MYC	2	0.725105	0.393933	0.263587	0.104484	0.282554	2	0.853933	0.476361	0.261287	0.0742222	0.117083	v-myc myelocytomatosis viral oncogene homolog (avian)	8q24.21,	GO:0000737~DNA catabolic process, endonucleolytic,GO:0001501~skeletal system development,GO:0001783~B cell apoptosis,GO:0001836~release of cytochrome c from mitochondria,GO:0002902~regulation of B cell apoptosis,GO:0002904~positive regulation of B cell apoptosis,GO:0005996~monosaccharide metabolic process,GO:0006006~glucose metabolic process,GO:0006259~DNA metabolic process,GO:0006308~DNA catabol…	GO:0005654~nucleoplasm,GO:0005819~spindle,GO:0005856~cytoskeleton,GO:0015630~microtubule cytoskeleton,GO:0016604~nuclear body,GO:0031974~membrane-enclosed lumen,GO:0031981~nuclear lumen,GO:0043228~non-membrane-bounded organelle,GO:0043232~intracellular non-membrane-bounded organelle,GO:0043233~organelle lumen,GO:0044430~cytoskeletal part,GO:0044451~nucleoplasm part,GO:0070013~intracellular organe…	GO:0003677~DNA binding,GO:0003690~double-stranded DNA binding,GO:0003700~transcription factor activity,GO:0030528~transcription regulator activity,GO:0043565~sequence-specific DNA binding,GO:0043566~structure-specific DNA binding,	hsa04010:MAPK signaling pathway,hsa04012:ErbB signaling pathway,hsa04110:Cell cycle,hsa04310:Wnt signaling pathway,hsa04350:TGF-beta signaling pathway,hsa04630:Jak-STAT signaling pathway,hsa05200:Pathways in cancer,hsa05210:Colorectal cancer,hsa05213:Endometrial cancer,hsa05216:Thyroid cancer,hsa05219:Bladder cancer,hsa05220:Chronic myeloid leukemia,hsa05221:Acute myeloid leukemia,hsa05222:Small …
AR	3	0.676286	0.407307	0.239108	0.13031	0.338237	3	0.733715	0.376445	0.250356	0.0767833	0.118033	androgen receptor	Xq11.2-q12,	GO:0001655~urogenital system development,GO:0001701~in utero embryonic development,GO:0003006~reproductive developmental process,GO:0006350~transcription,GO:0006351~transcription, DNA-dependent,GO:0006355~regulation of transcription, DNA-dependent,GO:0006357~regulation of transcription from RNA polymerase II promoter,GO:0007242~intracellular signaling cascade,GO:0007267~cell-cell signaling,GO:000…	GO:0030424~axon,GO:0030425~dendrite,GO:0042995~cell projection,GO:0043005~neuron projection,	GO:0003677~DNA binding,GO:0003700~transcription factor activity,GO:0003707~steroid hormone receptor activity,GO:0004879~ligand-dependent nuclear receptor activity,GO:0004882~androgen receptor activity,GO:0005496~steroid binding,GO:0005497~androgen binding,GO:0008270~zinc ion binding,GO:0008289~lipid binding,GO:0016563~transcription activator activity,GO:0030528~transcription regulator activity,GO…	hsa04114:Oocyte meiosis,hsa05200:Pathways in cancer,hsa05215:Prostate cancer,
CHUK	20	0.0393375	0.24719	0.115624	0.963885	0.971798	20	0.517492	0.31059	0.127028	0.0516793	0.1231	conserved helix-loop-helix ubiquitous kinase	10q24-q25,	GO:0002009~morphogenesis of an epithelium,GO:0002011~morphogenesis of an epithelial sheet,GO:0002520~immune system development,GO:0002521~leukocyte differentiation,GO:0002573~myeloid leukocyte differentiation,GO:0006468~protein amino acid phosphorylation,GO:0006793~phosphorus metabolic process,GO:0006796~phosphate metabolic process,GO:0006955~immune response,GO:0007242~intracellular signaling cas…	GO:0005829~cytosol,	GO:0000166~nucleotide binding,GO:0001882~nucleoside binding,GO:0001883~purine nucleoside binding,GO:0004672~protein kinase activity,GO:0004674~protein serine/threonine kinase activity,GO:0005524~ATP binding,GO:0008384~IkappaB kinase activity,GO:0017076~purine nucleotide binding,GO:0030554~adenyl nucleotide binding,GO:0032553~ribonucleotide binding,GO:0032555~purine ribonucleotide binding,GO:00325…	hsa04010:MAPK signaling pathway,hsa04062:Chemokine signaling pathway,hsa04210:Apoptosis,hsa04620:Toll-like receptor signaling pathway,hsa04621:NOD-like receptor signaling pathway,hsa04622:RIG-I-like receptor signaling pathway,hsa04623:Cytosolic DNA-sensing pathway,hsa04660:T cell receptor signaling pathway,hsa04662:B cell receptor signaling pathway,hsa04920:Adipocytokine signaling pathway,hsa0512…
FAS	12	0.316769	0.226378	0.136254	0.253536	0.586157	12	0.569425	0.351922	0.136084	0.054988	0.123723	Fas (TNF receptor superfamily, member 6)	10q24.1,	GO:0001775~cell activation,GO:0001776~leukocyte homeostasis,GO:0002250~adaptive immune response,GO:0002252~immune effector process,GO:0002260~lymphocyte homeostasis,GO:0002377~immunoglobulin production,GO:0002440~production of molecular mediator of immune response,GO:0002443~leukocyte mediated immunity,GO:0002449~lymphocyte mediated immunity,GO:0002460~adaptive immune response based on somatic re…	GO:0000267~cell fraction,GO:0005576~extracellular region,GO:0005625~soluble fraction,GO:0005829~cytosol,GO:0005886~plasma membrane,GO:0009897~external side of plasma membrane,GO:0009986~cell surface,GO:0016021~integral to membrane,GO:0031224~intrinsic to membrane,GO:0031264~death-inducing signaling complex,GO:0044459~plasma membrane part,	GO:0019899~enzyme binding,GO:0019900~kinase binding,GO:0042802~identical protein binding,	hsa04010:MAPK signaling pathway,hsa04060:Cytokine-cytokine receptor interaction,hsa04115:p53 signaling pathway,hsa04210:Apoptosis,hsa04650:Natural killer cell mediated cytotoxicity,hsa04940:Type I diabetes mellitus,hsa05010:Alzheimer's disease,hsa05200:Pathways in cancer,hsa05320:Autoimmune thyroid disease,hsa05330:Allograft rejection,hsa05332:Graft-versus-host disease,
PLCG1	6	0.712116	0.314615	0.202286	0.0247045	0.256777	6	0.668228	0.415748	0.158972	0.0561202	0.123779	phospholipase C, gamma 1	20q12-q13.1,	GO:0001701~in utero embryonic development,GO:0006644~phospholipid metabolic process,GO:0007242~intracellular signaling cascade,GO:0009395~phospholipid catabolic process,GO:0009792~embryonic development ending in birth or egg hatching,GO:0016042~lipid catabolic process,GO:0019637~organophosphate metabolic process,GO:0043009~chordate embryonic development,GO:0044242~cellular lipid catabolic process,	GO:0005829~cytosol,GO:0005886~plasma membrane,	GO:0004435~phosphoinositide phospholipase C activity,GO:0004620~phospholipase activity,GO:0004629~phospholipase C activity,GO:0005509~calcium ion binding,GO:0008081~phosphoric diester hydrolase activity,GO:0016298~lipase activity,GO:0035254~glutamate receptor binding,GO:0043167~ion binding,GO:0043169~cation binding,GO:0046872~metal ion binding,	hsa00562:Inositol phosphate metabolism,hsa04012:ErbB signaling pathway,hsa04020:Calcium signaling pathway,hsa04070:Phosphatidylinositol signaling system,hsa04370:VEGF signaling pathway,hsa04650:Natural killer cell mediated cytotoxicity,hsa04660:T cell receptor signaling pathway,hsa04664:Fc epsilon RI signaling pathway,hsa04666:Fc gamma R-mediated phagocytosis,hsa04670:Leukocyte transendothelial m…
KITLG	5	0.610448	0.365874	0.209359	0.121363	0.423787	5	0.694104	0.383715	0.219987	0.0791311	0.124273	KIT ligand	12q22,	GO:0001667~ameboidal cell migration,GO:0001755~neural crest cell migration,GO:0001932~regulation of protein amino acid phosphorylation,GO:0001934~positive regulation of protein amino acid phosphorylation,GO:0002520~immune system development,GO:0002761~regulation of myeloid leukocyte differentiation,GO:0002763~positive regulation of myeloid leukocyte differentiation,GO:0006275~regulation of DNA re…	GO:0005576~extracellular region,GO:0005615~extracellular space,GO:0005856~cytoskeleton,GO:0005886~plasma membrane,GO:0016021~integral to membrane,GO:0031224~intrinsic to membrane,GO:0043228~non-membrane-bounded organelle,GO:0043232~intracellular non-membrane-bounded organelle,GO:0044421~extracellular region part,	GO:0005173~stem cell factor receptor binding,GO:0008083~growth factor activity,GO:0042802~identical protein binding,	hsa04060:Cytokine-cytokine receptor interaction,hsa04640:Hematopoietic cell lineage,hsa04916:Melanogenesis,hsa05200:Pathways in cancer,
CBLB	1	0.743692	0.491009	0.284763	0.187447	0.506074	1	0.907039	0.500708	0.290349	0.0808379	0.12584	Cas-Br-M (murine) ecotropic retroviral transforming sequence b	3q13.11,	GO:0001775~cell activation,GO:0002643~regulation of tolerance induction,GO:0002645~positive regulation of tolerance induction,GO:0002664~regulation of T cell tolerance induction,GO:0002666~positive regulation of T cell tolerance induction,GO:0002667~regulation of T cell anergy,GO:0002669~positive regulation of T cell anergy,GO:0002683~negative regulation of immune system process,GO:0002684~positi…		GO:0005509~calcium ion binding,GO:0008270~zinc ion binding,GO:0043167~ion binding,GO:0043169~cation binding,GO:0046872~metal ion binding,GO:0046914~transition metal ion binding,	hsa04012:ErbB signaling pathway,hsa04120:Ubiquitin mediated proteolysis,hsa04144:Endocytosis,hsa04630:Jak-STAT signaling pathway,hsa04660:T cell receptor signaling pathway,hsa04910:Insulin signaling pathway,hsa05200:Pathways in cancer,hsa05220:Chronic myeloid leukemia,
ITGB1	4	0.735659	0.354808	0.222688	0.0436104	0.292344	4	0.752354	0.394589	0.229763	0.059723	0.127432	integrin, beta 1 (fibronectin receptor, beta polypeptide, antigen CD29 includes MDF2, MSK12)	10p11.2,	GO:0000082~G1/S transition of mitotic cell cycle,GO:0000278~mitotic cell cycle,GO:0001701~in utero embryonic development,GO:0001708~cell fate specification,GO:0001775~cell activation,GO:0002520~immune system development,GO:0002521~leukocyte differentiation,GO:0006928~cell motion,GO:0006952~defense response,GO:0006968~cellular defense response,GO:0007010~cytoskeleton organization,GO:0007049~cell c…	GO:0000267~cell fraction,GO:0001726~ruffle,GO:0005624~membrane fraction,GO:0005626~insoluble fraction,GO:0005886~plasma membrane,GO:0005887~integral to plasma membrane,GO:0005912~adherens junction,GO:0005924~cell-substrate adherens junction,GO:0005925~focal adhesion,GO:0008305~integrin complex,GO:0009986~cell surface,GO:0016021~integral to membrane,GO:0016023~cytoplasmic membrane-bounded vesicle,…	GO:0005178~integrin binding,GO:0032403~protein complex binding,GO:0042802~identical protein binding,GO:0046982~protein heterodimerization activity,GO:0046983~protein dimerization activity,	hsa04360:Axon guidance,hsa04510:Focal adhesion,hsa04512:ECM-receptor interaction,hsa04514:Cell adhesion molecules (CAMs),hsa04670:Leukocyte transendothelial migration,hsa04810:Regulation of actin cytoskeleton,hsa05130:Pathogenic Escherichia coli infection,hsa05200:Pathways in cancer,hsa05222:Small cell lung cancer,hsa05410:Hypertrophic cardiomyopathy (HCM),hsa05412:Arrhythmogenic right ventricula…
SMAD2	4	0.434358	0.418981	0.215529	0.471562	0.790021	4	0.734104	0.44423	0.209568	0.0833018	0.128937	SMAD family member 2	18q21.1,	GO:0000578~embryonic axis specification,GO:0001701~in utero embryonic development,GO:0001704~formation of primary germ layer,GO:0001707~mesoderm formation,GO:0002790~peptide secretion,GO:0003001~generation of a signal involved in cell-cell signaling,GO:0003002~regionalization,GO:0006350~transcription,GO:0006355~regulation of transcription, DNA-dependent,GO:0006357~regulation of transcription from…	GO:0005654~nucleoplasm,GO:0005667~transcription factor complex,GO:0005829~cytosol,GO:0031974~membrane-enclosed lumen,GO:0031981~nuclear lumen,GO:0032444~activin responsive factor complex,GO:0043233~organelle lumen,GO:0044451~nucleoplasm part,GO:0070013~intracellular organelle lumen,	GO:0003677~DNA binding,GO:0003690~double-stranded DNA binding,GO:0003700~transcription factor activity,GO:0005072~transforming growth factor beta receptor, cytoplasmic mediator activity,GO:0005160~transforming growth factor beta receptor binding,GO:0008134~transcription factor binding,GO:0010843~promoter binding,GO:0016563~transcription activator activity,GO:0019899~enzyme binding,GO:0030528~tran…	hsa04110:Cell cycle,hsa04310:Wnt signaling pathway,hsa04350:TGF-beta signaling pathway,hsa04520:Adherens junction,hsa05200:Pathways in cancer,hsa05210:Colorectal cancer,hsa05212:Pancreatic cancer,
NFKB2	27	0.368272	0.164554	0.101305	0.0221661	0.209139	27	0.453312	0.292556	0.105572	0.0639144	0.13202	nuclear factor of kappa light polypeptide gene enhancer in B-cells 2 (p49/p100)	10q24,	GO:0001775~cell activation,GO:0002250~adaptive immune response,GO:0002266~follicular dendritic cell activation,GO:0002268~follicular dendritic cell differentiation,GO:0002460~adaptive immune response based on somatic recombination of immune receptors built from immunoglobulin superfamily domains,GO:0002467~germinal center formation,GO:0002520~immune system development,GO:0006350~transcription,GO:…	GO:0005654~nucleoplasm,GO:0005829~cytosol,GO:0031974~membrane-enclosed lumen,GO:0031981~nuclear lumen,GO:0033256~I-kappaB/NF-kappaB complex,GO:0033257~Bcl3/NF-kappaB2 complex,GO:0043233~organelle lumen,GO:0070013~intracellular organelle lumen,	GO:0003677~DNA binding,GO:0003700~transcription factor activity,GO:0003712~transcription cofactor activity,GO:0003713~transcription coactivator activity,GO:0008134~transcription factor binding,GO:0016563~transcription activator activity,GO:0030528~transcription regulator activity,	hsa04010:MAPK signaling pathway,hsa05200:Pathways in cancer,
COL4A4	6	0.266744	0.350435	0.195585	0.665639	0.857084	6	0.69435	0.38897	0.209389	0.0723601	0.132433	collagen, type IV, alpha 4	2q35-q37,	GO:0007267~cell-cell signaling,GO:0007268~synaptic transmission,GO:0008582~regulation of synaptic growth at neuromuscular junction,GO:0010647~positive regulation of cell communication,GO:0016202~regulation of striated muscle tissue development,GO:0019226~transmission of nerve impulse,GO:0031644~regulation of neurological system process,GO:0031646~positive regulation of neurological system process…	GO:0005576~extracellular region,GO:0005578~proteinaceous extracellular matrix,GO:0005581~collagen,GO:0005587~collagen type IV,GO:0005604~basement membrane,GO:0030935~sheet-forming collagen,GO:0031012~extracellular matrix,GO:0044420~extracellular matrix part,GO:0044421~extracellular region part,	GO:0005198~structural molecule activity,GO:0005201~extracellular matrix structural constituent,	hsa04510:Focal adhesion,hsa04512:ECM-receptor interaction,hsa05200:Pathways in cancer,hsa05222:Small cell lung cancer,
PIK3R5	25	0.356498	0.300978	0.121965	0.324479	0.634918	25	0.475197	0.305558	0.118996	0.0769929	0.133345	phosphoinositide-3-kinase, regulatory subunit 5	17p13.1,		GO:0005829~cytosol,GO:0019898~extrinsic to membrane,		hsa04012:ErbB signaling pathway,hsa04062:Chemokine signaling pathway,hsa04070:Phosphatidylinositol signaling system,hsa04150:mTOR signaling pathway,hsa04210:Apoptosis,hsa04370:VEGF signaling pathway,hsa04510:Focal adhesion,hsa04620:Toll-like receptor signaling pathway,hsa04630:Jak-STAT signaling pathway,hsa04650:Natural killer cell mediated cytotoxicity,hsa04660:T cell receptor signaling pathway,…
CCNE2	9	0.726567	0.243035	0.149391	0.00060462	0.00512045	9	0.57948	0.364633	0.158914	0.0881932	0.134187	cyclin E2	8q22.1,	GO:0000075~cell cycle checkpoint,GO:0000079~regulation of cyclin-dependent protein kinase activity,GO:0006259~DNA metabolic process,GO:0006260~DNA replication,GO:0006261~DNA-dependent DNA replication,GO:0006270~DNA replication initiation,GO:0007049~cell cycle,GO:0019220~regulation of phosphate metabolic process,GO:0042325~regulation of phosphorylation,GO:0043549~regulation of kinase activity,GO:0…	GO:0005654~nucleoplasm,GO:0005829~cytosol,GO:0031974~membrane-enclosed lumen,GO:0031981~nuclear lumen,GO:0043233~organelle lumen,GO:0070013~intracellular organelle lumen,	GO:0016538~cyclin-dependent protein kinase regulator activity,GO:0019207~kinase regulator activity,GO:0019887~protein kinase regulator activity,	hsa04110:Cell cycle,hsa04114:Oocyte meiosis,hsa04115:p53 signaling pathway,hsa05200:Pathways in cancer,hsa05215:Prostate cancer,hsa05222:Small cell lung cancer,
GLI2	7	0.365999	0.302633	0.181245	0.363314	0.658036	7	0.635115	0.381993	0.175823	0.0749839	0.134314	GLI family zinc finger 2	2q14,	GO:0000122~negative regulation of transcription from RNA polymerase II promoter,GO:0000902~cell morphogenesis,GO:0000904~cell morphogenesis involved in differentiation,GO:0001501~skeletal system development,GO:0001503~ossification,GO:0001649~osteoblast differentiation,GO:0001655~urogenital system development,GO:0001708~cell fate specification,GO:0001763~morphogenesis of a branching structure,GO:0…	GO:0000267~cell fraction,GO:0005624~membrane fraction,GO:0005626~insoluble fraction,GO:0005929~cilium,GO:0031512~motile primary cilium,GO:0042995~cell projection,	GO:0003677~DNA binding,GO:0003682~chromatin binding,GO:0003700~transcription factor activity,GO:0008270~zinc ion binding,GO:0016563~transcription activator activity,GO:0030528~transcription regulator activity,GO:0043167~ion binding,GO:0043169~cation binding,GO:0043565~sequence-specific DNA binding,GO:0046872~metal ion binding,GO:0046914~transition metal ion binding,	hsa04340:Hedgehog signaling pathway,hsa05200:Pathways in cancer,hsa05217:Basal cell carcinoma,
FZD8	3	0.678229	0.39278	0.235593	0.112829	0.408231	3	0.737693	0.370136	0.244891	0.0666912	0.136082	frizzled homolog 8 (Drosophila)	10p11.21,	GO:0007166~cell surface receptor linked signal transduction,GO:0007186~G-protein coupled receptor protein signaling pathway,GO:0016055~Wnt receptor signaling pathway,	GO:0016021~integral to membrane,GO:0031224~intrinsic to membrane,	GO:0017147~Wnt-protein binding,GO:0042813~Wnt receptor activity,	hsa04310:Wnt signaling pathway,hsa04916:Melanogenesis,hsa05200:Pathways in cancer,hsa05210:Colorectal cancer,hsa05217:Basal cell carcinoma,
PTCH1	5	0.373692	0.365152	0.212922	0.484004	0.697189	5	0.739919	0.422412	0.211432	0.0665875	0.136247	patched homolog 1 (Drosophila)	9q22.3,	GO:0001838~embryonic epithelial tube formation,GO:0001841~neural tube formation,GO:0001843~neural tube closure,GO:0002009~morphogenesis of an epithelium,GO:0003002~regionalization,GO:0003007~heart morphogenesis,GO:0007166~cell surface receptor linked signal transduction,GO:0007224~smoothened signaling pathway,GO:0007389~pattern specification process,GO:0007398~ectoderm development,GO:0007507~hear…	GO:0005886~plasma membrane,GO:0005887~integral to plasma membrane,GO:0016021~integral to membrane,GO:0031224~intrinsic to membrane,GO:0031226~intrinsic to plasma membrane,GO:0044459~plasma membrane part,	GO:0001871~pattern binding,GO:0005113~patched binding,GO:0005539~glycosaminoglycan binding,GO:0008158~hedgehog receptor activity,GO:0008201~heparin binding,GO:0030246~carbohydrate binding,GO:0030247~polysaccharide binding,	hsa04340:Hedgehog signaling pathway,hsa05200:Pathways in cancer,hsa05217:Basal cell carcinoma,
RASSF5	19	0.28341	0.210201	0.115622	0.263309	0.554521	19	0.473002	0.322857	0.114755	0.0953691	0.136615	Ras association (RalGDS/AF-6) domain family member 5	1q32.1,	GO:0006915~apoptosis,GO:0007242~intracellular signaling cascade,GO:0008219~cell death,GO:0012501~programmed cell death,GO:0016265~death,	GO:0005856~cytoskeleton,GO:0005874~microtubule,GO:0015630~microtubule cytoskeleton,GO:0043228~non-membrane-bounded organelle,GO:0043232~intracellular non-membrane-bounded organelle,GO:0044430~cytoskeletal part,	GO:0008270~zinc ion binding,GO:0008289~lipid binding,GO:0019992~diacylglycerol binding,GO:0042802~identical protein binding,GO:0043167~ion binding,GO:0043169~cation binding,GO:0046872~metal ion binding,GO:0046914~transition metal ion binding,	hsa04670:Leukocyte transendothelial migration,hsa05200:Pathways in cancer,hsa05223:Non-small cell lung cancer,
FGFR1	18	0.231729	0.261515	0.124055	0.594873	0.805146	18	0.479167	0.299426	0.136039	0.0932092	0.139517	fibroblast growth factor receptor 1	8p11.2-p11.1,	GO:0000165~MAPKKK cascade,GO:0001501~skeletal system development,GO:0006468~protein amino acid phosphorylation,GO:0006793~phosphorus metabolic process,GO:0006796~phosphate metabolic process,GO:0007166~cell surface receptor linked signal transduction,GO:0007167~enzyme linked receptor protein signaling pathway,GO:0007169~transmembrane receptor protein tyrosine kinase signaling pathway,GO:0007242~in…	GO:0000267~cell fraction,GO:0005624~membrane fraction,GO:0005626~insoluble fraction,GO:0005886~plasma membrane,GO:0005887~integral to plasma membrane,GO:0016021~integral to membrane,GO:0031224~intrinsic to membrane,GO:0031226~intrinsic to plasma membrane,GO:0044459~plasma membrane part,	GO:0000166~nucleotide binding,GO:0001871~pattern binding,GO:0001882~nucleoside binding,GO:0001883~purine nucleoside binding,GO:0004672~protein kinase activity,GO:0004713~protein tyrosine kinase activity,GO:0004714~transmembrane receptor protein tyrosine kinase activity,GO:0005007~fibroblast growth factor receptor activity,GO:0005524~ATP binding,GO:0005539~glycosaminoglycan binding,GO:0008201~hepa…	hsa04010:MAPK signaling pathway,hsa04520:Adherens junction,hsa04810:Regulation of actin cytoskeleton,hsa05200:Pathways in cancer,hsa05215:Prostate cancer,hsa05218:Melanoma,
SMAD4	7	0.435859	0.296249	0.174918	0.212393	0.527594	7	0.608825	0.408067	0.151574	0.0926704	0.139791	SMAD family member 4	18q21.1,	GO:0001558~regulation of cell growth,GO:0001655~urogenital system development,GO:0001656~metanephros development,GO:0001657~ureteric bud development,GO:0001658~branching involved in ureteric bud morphogenesis,GO:0001666~response to hypoxia,GO:0001702~gastrulation with mouth forming second,GO:0001763~morphogenesis of a branching structure,GO:0001817~regulation of cytokine production,GO:0001822~kid…	GO:0005654~nucleoplasm,GO:0005667~transcription factor complex,GO:0005829~cytosol,GO:0031974~membrane-enclosed lumen,GO:0031981~nuclear lumen,GO:0032444~activin responsive factor complex,GO:0043233~organelle lumen,GO:0044451~nucleoplasm part,GO:0070013~intracellular organelle lumen,	GO:0003677~DNA binding,GO:0003700~transcription factor activity,GO:0005072~transforming growth factor beta receptor, cytoplasmic mediator activity,GO:0005518~collagen binding,GO:0010843~promoter binding,GO:0016563~transcription activator activity,GO:0030528~transcription regulator activity,GO:0030616~transforming growth factor beta receptor, common-partner cytoplasmic mediator activity,GO:0042802…	hsa04110:Cell cycle,hsa04310:Wnt signaling pathway,hsa04350:TGF-beta signaling pathway,hsa04520:Adherens junction,hsa05200:Pathways in cancer,hsa05210:Colorectal cancer,hsa05212:Pancreatic cancer,hsa05220:Chronic myeloid leukemia,
RBX1	26	0.238015	0.244644	0.110775	0.523857	0.766028	26	0.510468	0.338926	0.10887	0.0575518	0.139829	ring-box 1	22q13.2,	GO:0006259~DNA metabolic process,GO:0006281~DNA repair,GO:0006508~proteolysis,GO:0006974~response to DNA damage stimulus,GO:0009057~macromolecule catabolic process,GO:0019941~modification-dependent protein catabolic process,GO:0030163~protein catabolic process,GO:0032446~protein modification by small protein conjugation,GO:0033554~cellular response to stress,GO:0043632~modification-dependent macr…	GO:0000151~ubiquitin ligase complex,GO:0000153~cytoplasmic ubiquitin ligase complex,GO:0005829~cytosol,GO:0030891~VCB complex,	GO:0008270~zinc ion binding,GO:0016879~ligase activity, forming carbon-nitrogen bonds,GO:0016881~acid-amino acid ligase activity,GO:0019787~small conjugating protein ligase activity,GO:0019788~NEDD8 ligase activity,GO:0043167~ion binding,GO:0043169~cation binding,GO:0046872~metal ion binding,GO:0046914~transition metal ion binding,	hsa03420:Nucleotide excision repair,hsa04110:Cell cycle,hsa04114:Oocyte meiosis,hsa04120:Ubiquitin mediated proteolysis,hsa04310:Wnt signaling pathway,hsa04350:TGF-beta signaling pathway,hsa05200:Pathways in cancer,hsa05211:Renal cell carcinoma,
RARA	31	0.144162	0.198736	0.093155	0.72101	0.92062	31	0.367555	0.22421	0.104141	0.0843417	0.141847	retinoic acid receptor, alpha	17q21,	GO:0001817~regulation of cytokine production,GO:0001818~negative regulation of cytokine production,GO:0001819~positive regulation of cytokine production,GO:0002684~positive regulation of immune system process,GO:0002694~regulation of leukocyte activation,GO:0002696~positive regulation of leukocyte activation,GO:0002819~regulation of adaptive immune response,GO:0002822~regulation of adaptive immun…	GO:0009986~cell surface,GO:0048471~perinuclear region of cytoplasm,	GO:0001972~retinoic acid binding,GO:0003677~DNA binding,GO:0003700~transcription factor activity,GO:0003707~steroid hormone receptor activity,GO:0003708~retinoic acid receptor activity,GO:0003712~transcription cofactor activity,GO:0003713~transcription coactivator activity,GO:0004879~ligand-dependent nuclear receptor activity,GO:0005501~retinoid binding,GO:0008134~transcription factor binding,GO:…	hsa05200:Pathways in cancer,hsa05221:Acute myeloid leukemia,
FGF2	5	0.720337	0.323985	0.199106	0.0232593	0.167159	5	0.736842	0.433769	0.204895	0.0695483	0.142352	fibroblast growth factor 2 (basic)	4q26-q27,	GO:0000060~protein import into nucleus, translocation,GO:0000165~MAPKKK cascade,GO:0000186~activation of MAPKK activity,GO:0000187~activation of MAPK activity,GO:0000189~nuclear translocation of MAPK,GO:0001525~angiogenesis,GO:0001558~regulation of cell growth,GO:0001568~blood vessel development,GO:0001708~cell fate specification,GO:0001759~induction of an organ,GO:0001932~regulation of protein a…	GO:0005576~extracellular region,GO:0005615~extracellular space,GO:0044421~extracellular region part,	GO:0001871~pattern binding,GO:0005216~ion channel activity,GO:0005244~voltage-gated ion channel activity,GO:0005245~voltage-gated calcium channel activity,GO:0005261~cation channel activity,GO:0005262~calcium channel activity,GO:0005539~glycosaminoglycan binding,GO:0008083~growth factor activity,GO:0008201~heparin binding,GO:0015267~channel activity,GO:0022803~passive transmembrane transporter ac…	hsa04010:MAPK signaling pathway,hsa04810:Regulation of actin cytoskeleton,hsa05200:Pathways in cancer,hsa05218:Melanoma,
WNT4	15	0.141935	0.25358	0.134466	0.79681	0.960119	15	0.310993	0.166349	0.114508	0.103263	0.145656	wingless-type MMTV integration site family, member 4	1p36.23-p35.1,	GO:0001838~embryonic epithelial tube formation,GO:0002009~morphogenesis of an epithelium,GO:0003006~reproductive developmental process,GO:0007166~cell surface receptor linked signal transduction,GO:0007223~Wnt receptor signaling pathway, calcium modulating pathway,GO:0007267~cell-cell signaling,GO:0007276~gamete generation,GO:0007281~germ cell development,GO:0007292~female gamete generation,GO:00…	GO:0005576~extracellular region,GO:0005578~proteinaceous extracellular matrix,GO:0005794~Golgi apparatus,GO:0031012~extracellular matrix,GO:0044421~extracellular region part,	GO:0005198~structural molecule activity,GO:0005201~extracellular matrix structural constituent,	hsa04310:Wnt signaling pathway,hsa04340:Hedgehog signaling pathway,hsa04916:Melanogenesis,hsa05200:Pathways in cancer,hsa05217:Basal cell carcinoma,
CCNE1	4	0.189443	0.334222	0.218822	0.745895	0.882241	4	0.681128	0.410582	0.219752	0.109135	0.1464	cyclin E1	19q12,	GO:0000082~G1/S transition of mitotic cell cycle,GO:0000278~mitotic cell cycle,GO:0001541~ovarian follicle development,GO:0001547~antral ovarian follicle growth,GO:0001889~liver development,GO:0003006~reproductive developmental process,GO:0006355~regulation of transcription, DNA-dependent,GO:0007049~cell cycle,GO:0007242~intracellular signaling cascade,GO:0007548~sex differentiation,GO:0007584~re…	GO:0005654~nucleoplasm,GO:0005813~centrosome,GO:0005815~microtubule organizing center,GO:0005829~cytosol,GO:0005856~cytoskeleton,GO:0015630~microtubule cytoskeleton,GO:0031974~membrane-enclosed lumen,GO:0031981~nuclear lumen,GO:0043228~non-membrane-bounded organelle,GO:0043232~intracellular non-membrane-bounded organelle,GO:0043233~organelle lumen,GO:0044430~cytoskeletal part,GO:0070013~intracell…	GO:0003712~transcription cofactor activity,GO:0003713~transcription coactivator activity,GO:0008134~transcription factor binding,GO:0016563~transcription activator activity,GO:0030528~transcription regulator activity,GO:0032403~protein complex binding,GO:0035257~nuclear hormone receptor binding,GO:0035258~steroid hormone receptor binding,GO:0050681~androgen receptor binding,GO:0051427~hormone rec…	hsa04110:Cell cycle,hsa04114:Oocyte meiosis,hsa04115:p53 signaling pathway,hsa05200:Pathways in cancer,hsa05215:Prostate cancer,hsa05222:Small cell lung cancer,
STK36	38	0.087488	0.210194	0.088651	0.916842	0.969864	38	0.423245	0.302738	0.0915328	0.0939959	0.1569	serine/threonine kinase 36, fused homolog (Drosophila)	2q35,	GO:0006468~protein amino acid phosphorylation,GO:0006793~phosphorus metabolic process,GO:0006796~phosphate metabolic process,GO:0009791~post-embryonic development,GO:0016310~phosphorylation,GO:0045449~regulation of transcription,GO:0051090~regulation of transcription factor activity,GO:0051098~regulation of binding,GO:0051101~regulation of DNA binding,		GO:0000166~nucleotide binding,GO:0000287~magnesium ion binding,GO:0001882~nucleoside binding,GO:0001883~purine nucleoside binding,GO:0004672~protein kinase activity,GO:0004674~protein serine/threonine kinase activity,GO:0005524~ATP binding,GO:0008134~transcription factor binding,GO:0017076~purine nucleotide binding,GO:0030554~adenyl nucleotide binding,GO:0032553~ribonucleotide binding,GO:0032555~…	hsa04340:Hedgehog signaling pathway,hsa05200:Pathways in cancer,hsa05217:Basal cell carcinoma,
SUFU	29	0.347856	0.217812	0.102466	0.102196	0.398562	29	0.412683	0.267146	0.105086	0.0830355	0.158522	suppressor of fused homolog (Drosophila)	10q24.32,	GO:0001501~skeletal system development,GO:0006355~regulation of transcription, DNA-dependent,GO:0006508~proteolysis,GO:0045449~regulation of transcription,GO:0051252~regulation of RNA metabolic process,	GO:0005730~nucleolus,GO:0031974~membrane-enclosed lumen,GO:0031981~nuclear lumen,GO:0043228~non-membrane-bounded organelle,GO:0043232~intracellular non-membrane-bounded organelle,GO:0043233~organelle lumen,GO:0070013~intracellular organelle lumen,	GO:0003712~transcription cofactor activity,GO:0003714~transcription corepressor activity,GO:0008134~transcription factor binding,GO:0016564~transcription repressor activity,GO:0030528~transcription regulator activity,GO:0042802~identical protein binding,	hsa04340:Hedgehog signaling pathway,hsa05200:Pathways in cancer,hsa05217:Basal cell carcinoma,
ITGA2B	40	0.336572	0.29539	0.096489	0.334759	0.644193	40	0.402343	0.284359	0.0914883	0.0985927	0.160362	integrin, alpha 2b (platelet glycoprotein IIb of IIb/IIIa complex, antigen CD41)	17q21.32,	GO:0007155~cell adhesion,GO:0007160~cell-matrix adhesion,GO:0007166~cell surface receptor linked signal transduction,GO:0007229~integrin-mediated signaling pathway,GO:0022610~biological adhesion,GO:0031589~cell-substrate adhesion,	GO:0005886~plasma membrane,GO:0005887~integral to plasma membrane,GO:0005912~adherens junction,GO:0005924~cell-substrate adherens junction,GO:0005925~focal adhesion,GO:0008305~integrin complex,GO:0009897~external side of plasma membrane,GO:0009986~cell surface,GO:0012505~endomembrane system,GO:0012506~vesicle membrane,GO:0016021~integral to membrane,GO:0016023~cytoplasmic membrane-bounded vesicle…	GO:0005509~calcium ion binding,GO:0042802~identical protein binding,GO:0043167~ion binding,GO:0043169~cation binding,GO:0046872~metal ion binding,GO:0050840~extracellular matrix binding,	hsa04510:Focal adhesion,hsa04512:ECM-receptor interaction,hsa04640:Hematopoietic cell lineage,hsa04810:Regulation of actin cytoskeleton,hsa05200:Pathways in cancer,hsa05222:Small cell lung cancer,hsa05410:Hypertrophic cardiomyopathy (HCM),hsa05412:Arrhythmogenic right ventricular cardiomyopathy (ARVC),hsa05414:Dilated cardiomyopathy,
PIK3CD	19	0.0643991	0.273448	0.13045	0.945481	0.974571	19	0.365565	0.223082	0.119295	0.116165	0.161011	phosphoinositide-3-kinase, catalytic, delta polypeptide	1p36.2,	GO:0006468~protein amino acid phosphorylation,GO:0006644~phospholipid metabolic process,GO:0006650~glycerophospholipid metabolic process,GO:0006793~phosphorus metabolic process,GO:0006796~phosphate metabolic process,GO:0007242~intracellular signaling cascade,GO:0016310~phosphorylation,GO:0019637~organophosphate metabolic process,GO:0019932~second-messenger-mediated signaling,GO:0030258~lipid modi…	GO:0005829~cytosol,GO:0005942~phosphoinositide 3-kinase complex,GO:0044445~cytosolic part,	GO:0000166~nucleotide binding,GO:0001727~lipid kinase activity,GO:0001882~nucleoside binding,GO:0001883~purine nucleoside binding,GO:0004428~inositol or phosphatidylinositol kinase activity,GO:0005524~ATP binding,GO:0016303~1-phosphatidylinositol-3-kinase activity,GO:0017076~purine nucleotide binding,GO:0030554~adenyl nucleotide binding,GO:0032553~ribonucleotide binding,GO:0032555~purine ribonucl…	hsa00562:Inositol phosphate metabolism,hsa04012:ErbB signaling pathway,hsa04062:Chemokine signaling pathway,hsa04070:Phosphatidylinositol signaling system,hsa04150:mTOR signaling pathway,hsa04210:Apoptosis,hsa04370:VEGF signaling pathway,hsa04510:Focal adhesion,hsa04620:Toll-like receptor signaling pathway,hsa04630:Jak-STAT signaling pathway,hsa04650:Natural killer cell mediated cytotoxicity,hsa0…
GLI3	4	0.0605565	0.373868	0.235152	0.908632	0.964123	4	0.625877	0.356543	0.229588	0.120374	0.16405	GLI family zinc finger 3	7p13,	GO:0000060~protein import into nucleus, translocation,GO:0001501~skeletal system development,GO:0001654~eye development,GO:0001655~urogenital system development,GO:0001656~metanephros development,GO:0001657~ureteric bud development,GO:0001658~branching involved in ureteric bud morphogenesis,GO:0001701~in utero embryonic development,GO:0001708~cell fate specification,GO:0001763~morphogenesis of a …	GO:0005654~nucleoplasm,GO:0005730~nucleolus,GO:0005929~cilium,GO:0017053~transcriptional repressor complex,GO:0031974~membrane-enclosed lumen,GO:0031981~nuclear lumen,GO:0042995~cell projection,GO:0043228~non-membrane-bounded organelle,GO:0043232~intracellular non-membrane-bounded organelle,GO:0043233~organelle lumen,GO:0044451~nucleoplasm part,GO:0070013~intracellular organelle lumen,	GO:0003677~DNA binding,GO:0003682~chromatin binding,GO:0003700~transcription factor activity,GO:0008270~zinc ion binding,GO:0030528~transcription regulator activity,GO:0043167~ion binding,GO:0043169~cation binding,GO:0043565~sequence-specific DNA binding,GO:0046872~metal ion binding,GO:0046914~transition metal ion binding,	hsa04340:Hedgehog signaling pathway,hsa05200:Pathways in cancer,hsa05217:Basal cell carcinoma,
TGFB3	13	0.19612	0.239283	0.135386	0.625065	0.919551	13	0.584818	0.373168	0.154263	0.0850302	0.164219	transforming growth factor, beta 3	14q24,	GO:0000060~protein import into nucleus, translocation,GO:0000165~MAPKKK cascade,GO:0000187~activation of MAPK activity,GO:0001501~skeletal system development,GO:0001503~ossification,GO:0001666~response to hypoxia,GO:0001701~in utero embryonic development,GO:0001932~regulation of protein amino acid phosphorylation,GO:0001934~positive regulation of protein amino acid phosphorylation,GO:0003006~repr…	GO:0005576~extracellular region,GO:0005615~extracellular space,GO:0005886~plasma membrane,GO:0009986~cell surface,GO:0016023~cytoplasmic membrane-bounded vesicle,GO:0030141~secretory granule,GO:0030315~T-tubule,GO:0031012~extracellular matrix,GO:0031091~platelet alpha granule,GO:0031093~platelet alpha granule lumen,GO:0031410~cytoplasmic vesicle,GO:0031974~membrane-enclosed lumen,GO:0031982~vesic…	GO:0005114~type II transforming growth factor beta receptor binding,GO:0005160~transforming growth factor beta receptor binding,GO:0008083~growth factor activity,GO:0019838~growth factor binding,GO:0019955~cytokine binding,GO:0034713~type I transforming growth factor beta receptor binding,GO:0042802~identical protein binding,GO:0046982~protein heterodimerization activity,GO:0046983~protein dimeri…	hsa04010:MAPK signaling pathway,hsa04060:Cytokine-cytokine receptor interaction,hsa04110:Cell cycle,hsa04350:TGF-beta signaling pathway,hsa04672:Intestinal immune network for IgA production,hsa05200:Pathways in cancer,hsa05210:Colorectal cancer,hsa05211:Renal cell carcinoma,hsa05212:Pancreatic cancer,hsa05220:Chronic myeloid leukemia,hsa05410:Hypertrophic cardiomyopathy (HCM),hsa05414:Dilated car…
LAMA2	2	0.548698	0.423235	0.27236	0.322524	0.59975	2	0.751138	0.400844	0.269626	0.09694	0.166686	laminin, alpha 2	6q22-q23,	GO:0007155~cell adhesion,GO:0007517~muscle organ development,GO:0010647~positive regulation of cell communication,GO:0022610~biological adhesion,GO:0030155~regulation of cell adhesion,GO:0030334~regulation of cell migration,GO:0031644~regulation of neurological system process,GO:0031646~positive regulation of neurological system process,GO:0032222~regulation of synaptic transmission, cholinergic,…	GO:0005576~extracellular region,GO:0005578~proteinaceous extracellular matrix,GO:0005604~basement membrane,GO:0005605~basal lamina,GO:0005606~laminin-1 complex,GO:0005886~plasma membrane,GO:0031012~extracellular matrix,GO:0042383~sarcolemma,GO:0043256~laminin complex,GO:0044420~extracellular matrix part,GO:0044421~extracellular region part,	GO:0005198~structural molecule activity,	hsa04510:Focal adhesion,hsa04512:ECM-receptor interaction,hsa05200:Pathways in cancer,hsa05222:Small cell lung cancer,hsa05410:Hypertrophic cardiomyopathy (HCM),hsa05412:Arrhythmogenic right ventricular cardiomyopathy (ARVC),hsa05414:Dilated cardiomyopathy,hsa05416:Viral myocarditis,
TCF7L2	7	0.398132	0.319491	0.186973	0.337024	0.666119	7	0.59858	0.356529	0.181942	0.0916971	0.172445	transcription factor 7-like 2 (T-cell specific, HMG-box)	10q25.3,	GO:0001568~blood vessel development,GO:0001944~vasculature development,GO:0002791~regulation of peptide secretion,GO:0002793~positive regulation of peptide secretion,GO:0003006~reproductive developmental process,GO:0006350~transcription,GO:0006355~regulation of transcription, DNA-dependent,GO:0006357~regulation of transcription from RNA polymerase II promoter,GO:0006916~anti-apoptosis,GO:0007049~…	GO:0005654~nucleoplasm,GO:0005667~transcription factor complex,GO:0005829~cytosol,GO:0031974~membrane-enclosed lumen,GO:0031981~nuclear lumen,GO:0043233~organelle lumen,GO:0044445~cytosolic part,GO:0044451~nucleoplasm part,GO:0070013~intracellular organelle lumen,GO:0070369~beta-catenin-TCF7L2 complex,	GO:0003677~DNA binding,GO:0003700~transcription factor activity,GO:0003702~RNA polymerase II transcription factor activity,GO:0008013~beta-catenin binding,GO:0008134~transcription factor binding,GO:0016564~transcription repressor activity,GO:0016566~specific transcriptional repressor activity,GO:0019899~enzyme binding,GO:0019900~kinase binding,GO:0019901~protein kinase binding,GO:0030528~transcri…	hsa04310:Wnt signaling pathway,hsa04520:Adherens junction,hsa04916:Melanogenesis,hsa05200:Pathways in cancer,hsa05210:Colorectal cancer,hsa05213:Endometrial cancer,hsa05215:Prostate cancer,hsa05216:Thyroid cancer,hsa05217:Basal cell carcinoma,hsa05221:Acute myeloid leukemia,hsa05412:Arrhythmogenic right ventricular cardiomyopathy (ARVC),
DAPK1	3	0.774102	0.378996	0.244303	0.0529095	0.140532	3	0.757054	0.430558	0.246043	0.0922562	0.173787	death-associated protein kinase 1	9q34.1,	GO:0006468~protein amino acid phosphorylation,GO:0006793~phosphorus metabolic process,GO:0006796~phosphate metabolic process,GO:0006915~apoptosis,GO:0006916~anti-apoptosis,GO:0006917~induction of apoptosis,GO:0007242~intracellular signaling cascade,GO:0007243~protein kinase cascade,GO:0008219~cell death,GO:0008624~induction of apoptosis by extracellular signals,GO:0010941~regulation of cell death…	GO:0005856~cytoskeleton,GO:0015629~actin cytoskeleton,GO:0043228~non-membrane-bounded organelle,GO:0043232~intracellular non-membrane-bounded organelle,	GO:0000166~nucleotide binding,GO:0001882~nucleoside binding,GO:0001883~purine nucleoside binding,GO:0004672~protein kinase activity,GO:0004674~protein serine/threonine kinase activity,GO:0005516~calmodulin binding,GO:0005524~ATP binding,GO:0017076~purine nucleotide binding,GO:0030554~adenyl nucleotide binding,GO:0032553~ribonucleotide binding,GO:0032555~purine ribonucleotide binding,GO:0032559~ad…	hsa05200:Pathways in cancer,hsa05219:Bladder cancer,
FZD2	39	0.367007	0.254439	0.0882179	0.100976	0.326167	39	0.405678	0.299625	0.0872529	0.112094	0.176489	frizzled homolog 2 (Drosophila)	17q21.1,	GO:0006873~cellular ion homeostasis,GO:0006874~cellular calcium ion homeostasis,GO:0006875~cellular metal ion homeostasis,GO:0007164~establishment of tissue polarity,GO:0007166~cell surface receptor linked signal transduction,GO:0007186~G-protein coupled receptor protein signaling pathway,GO:0007187~G-protein signaling, coupled to cyclic nucleotide second messenger,GO:0007199~G-protein signaling,…	GO:0005886~plasma membrane,GO:0005887~integral to plasma membrane,GO:0016021~integral to membrane,GO:0031224~intrinsic to membrane,GO:0031226~intrinsic to plasma membrane,GO:0044459~plasma membrane part,	GO:0042813~Wnt receptor activity,	hsa04310:Wnt signaling pathway,hsa04916:Melanogenesis,hsa05200:Pathways in cancer,hsa05210:Colorectal cancer,hsa05217:Basal cell carcinoma,
STAT5A	54	0.310389	0.190795	0.0706806	0.04532	0.222232	54	0.364168	0.260642	0.0855468	0.113108	0.177398	signal transducer and activator of transcription 5A	17q11.2,	GO:0000255~allantoin metabolic process,GO:0001553~luteinization,GO:0001775~cell activation,GO:0001776~leukocyte homeostasis,GO:0001779~natural killer cell differentiation,GO:0001817~regulation of cytokine production,GO:0001910~regulation of leukocyte mediated cytotoxicity,GO:0001912~positive regulation of leukocyte mediated cytotoxicity,GO:0002260~lymphocyte homeostasis,GO:0002520~immune system d…		GO:0003677~DNA binding,GO:0003700~transcription factor activity,GO:0005509~calcium ion binding,GO:0030528~transcription regulator activity,GO:0042301~phosphate binding,GO:0043167~ion binding,GO:0043168~anion binding,GO:0043169~cation binding,GO:0046872~metal ion binding,	hsa04012:ErbB signaling pathway,hsa04630:Jak-STAT signaling pathway,hsa05200:Pathways in cancer,hsa05220:Chronic myeloid leukemia,hsa05221:Acute myeloid leukemia,
HSP90AA1	12	0.208435	0.260565	0.148447	0.637271	0.92069	12	0.539833	0.380129	0.128748	0.107406	0.19196	heat shock protein 90kDa alpha (cytosolic), class A member 2; heat shock protein 90kDa alpha (cytosolic), class A member 1	11p14.1,14q32.33,	GO:0006457~protein folding,GO:0006461~protein complex assembly,GO:0006839~mitochondrial transport,GO:0006986~response to unfolded protein,GO:0007005~mitochondrion organization,GO:0007006~mitochondrial membrane organization,GO:0007008~outer mitochondrial membrane organization,GO:0009891~positive regulation of biosynthetic process,GO:0010033~response to organic substance,GO:0016044~membrane organiz…	GO:0005829~cytosol,GO:0016023~cytoplasmic membrane-bounded vesicle,GO:0031410~cytoplasmic vesicle,GO:0031982~vesicle,GO:0031988~membrane-bounded vesicle,GO:0042470~melanosome,GO:0048770~pigment granule,	GO:0000166~nucleotide binding,GO:0001882~nucleoside binding,GO:0001883~purine nucleoside binding,GO:0005524~ATP binding,GO:0017076~purine nucleotide binding,GO:0019904~protein domain specific binding,GO:0030235~nitric-oxide synthase regulator activity,GO:0030554~adenyl nucleotide binding,GO:0030911~TPR domain binding,GO:0032553~ribonucleotide binding,GO:0032555~purine ribonucleotide binding,GO:00…	hsa04612:Antigen processing and presentation,hsa04621:NOD-like receptor signaling pathway,hsa04914:Progesterone-mediated oocyte maturation,hsa05200:Pathways in cancer,hsa05215:Prostate cancer,
BRCA2	7	0.0436893	0.28342	0.171194	0.919295	0.975114	7	0.585544	0.414257	0.134888	0.10207	0.1942	breast cancer 2, early onset	13q12.3,	GO:0000226~microtubule cytoskeleton organization,GO:0000279~M phase,GO:0000724~double-strand break repair via homologous recombination,GO:0000725~recombinational repair,GO:0000910~cytokinesis,GO:0001556~oocyte maturation,GO:0001701~in utero embryonic development,GO:0001824~blastocyst development,GO:0001832~blastocyst growth,GO:0001833~inner cell mass cell proliferation,GO:0002520~immune system de…	GO:0005654~nucleoplasm,GO:0005813~centrosome,GO:0005815~microtubule organizing center,GO:0005856~cytoskeleton,GO:0015630~microtubule cytoskeleton,GO:0016023~cytoplasmic membrane-bounded vesicle,GO:0030141~secretory granule,GO:0031410~cytoplasmic vesicle,GO:0031974~membrane-enclosed lumen,GO:0031981~nuclear lumen,GO:0031982~vesicle,GO:0031988~membrane-bounded vesicle,GO:0033593~BRCA2-MAGE-D1 compl…	GO:0003677~DNA binding,GO:0003697~single-stranded DNA binding,GO:0004402~histone acetyltransferase activity,GO:0004468~lysine N-acetyltransferase activity,GO:0008080~N-acetyltransferase activity,GO:0008092~cytoskeletal protein binding,GO:0015631~tubulin binding,GO:0016407~acetyltransferase activity,GO:0016410~N-acyltransferase activity,GO:0016563~transcription activator activity,GO:0030528~transc…	hsa03440:Homologous recombination,hsa05200:Pathways in cancer,hsa05212:Pancreatic cancer,
E2F3	3	0.30576	0.344802	0.239439	0.564763	0.842056	3	0.714286	0.421395	0.250687	0.121332	0.196867	E2F transcription factor 3	6p22,	GO:0006350~transcription,GO:0006351~transcription, DNA-dependent,GO:0006352~transcription initiation,GO:0006355~regulation of transcription, DNA-dependent,GO:0006366~transcription from RNA polymerase II promoter,GO:0006367~transcription initiation from RNA polymerase II promoter,GO:0006461~protein complex assembly,GO:0007049~cell cycle,GO:0008284~positive regulation of cell proliferation,GO:00098…	GO:0005654~nucleoplasm,GO:0005667~transcription factor complex,GO:0031974~membrane-enclosed lumen,GO:0031981~nuclear lumen,GO:0043233~organelle lumen,GO:0044451~nucleoplasm part,GO:0070013~intracellular organelle lumen,	GO:0003677~DNA binding,GO:0003700~transcription factor activity,GO:0016563~transcription activator activity,GO:0030528~transcription regulator activity,	hsa04110:Cell cycle,hsa05200:Pathways in cancer,hsa05212:Pancreatic cancer,hsa05214:Glioma,hsa05215:Prostate cancer,hsa05218:Melanoma,hsa05219:Bladder cancer,hsa05220:Chronic myeloid leukemia,hsa05222:Small cell lung cancer,hsa05223:Non-small cell lung cancer,
BMP2	5	0.893003	0.274805	0.195474	0.000781966	0.0536429	5	0.64095	0.418743	0.183384	0.112814	0.19946	bone morphogenetic protein 2	20p12,	GO:0000902~cell morphogenesis,GO:0000904~cell morphogenesis involved in differentiation,GO:0001501~skeletal system development,GO:0001503~ossification,GO:0001649~osteoblast differentiation,GO:0001655~urogenital system development,GO:0001656~metanephros development,GO:0001657~ureteric bud development,GO:0001658~branching involved in ureteric bud morphogenesis,GO:0001763~morphogenesis of a branchin…	GO:0005576~extracellular region,GO:0005615~extracellular space,GO:0031982~vesicle,GO:0031988~membrane-bounded vesicle,GO:0044421~extracellular region part,	GO:0005125~cytokine activity,GO:0008083~growth factor activity,GO:0016564~transcription repressor activity,GO:0016566~specific transcriptional repressor activity,GO:0019904~protein domain specific binding,GO:0030528~transcription regulator activity,GO:0042802~identical protein binding,GO:0042803~protein homodimerization activity,GO:0046332~SMAD binding,GO:0046983~protein dimerization activity,	hsa04060:Cytokine-cytokine receptor interaction,hsa04340:Hedgehog signaling pathway,hsa04350:TGF-beta signaling pathway,hsa05200:Pathways in cancer,hsa05217:Basal cell carcinoma,
EGLN2	39	0.353064	0.342006	0.0769327	0.442852	0.6149	39	0.484974	0.405695	0.0784545	0.156125	0.200954	egl nine homolog 2 (C. elegans)	19q13.2,	GO:0001558~regulation of cell growth,GO:0001666~response to hypoxia,GO:0007242~intracellular signaling cascade,GO:0009894~regulation of catabolic process,GO:0009896~positive regulation of catabolic process,GO:0010604~positive regulation of macromolecule metabolic process,GO:0019725~cellular homeostasis,GO:0030518~steroid hormone receptor signaling pathway,GO:0030520~estrogen receptor signaling pa…		GO:0005506~iron ion binding,GO:0008198~ferrous iron binding,GO:0016701~oxidoreductase activity, acting on single donors with incorporation of molecular oxygen,GO:0016702~oxidoreductase activity, acting on single donors with incorporation of molecular oxygen, incorporation of two atoms of oxygen,GO:0016706~oxidoreductase activity, acting on paired donors, with incorporation or reduction of molecul…	hsa05200:Pathways in cancer,hsa05211:Renal cell carcinoma,
TPR	5	0.595649	0.315313	0.20719	0.0880221	0.316772	5	0.6264	0.401015	0.222548	0.155589	0.205944	translocated promoter region (to activated MET oncogene)	1q25,	GO:0000075~cell cycle checkpoint,GO:0006399~tRNA metabolic process,GO:0006403~RNA localization,GO:0006412~translation,GO:0006418~tRNA aminoacylation for protein translation,GO:0006434~seryl-tRNA aminoacylation,GO:0006605~protein targeting,GO:0006606~protein import into nucleus,GO:0006886~intracellular protein transport,GO:0006913~nucleocytoplasmic transport,GO:0007088~regulation of mitosis,GO:000…	GO:0000775~chromosome, centromeric region,GO:0000776~kinetochore,GO:0005635~nuclear envelope,GO:0005643~nuclear pore,GO:0005654~nucleoplasm,GO:0005694~chromosome,GO:0005886~plasma membrane,GO:0009898~internal side of plasma membrane,GO:0012505~endomembrane system,GO:0016021~integral to membrane,GO:0031224~intrinsic to membrane,GO:0031967~organelle envelope,GO:0031974~membrane-enclosed lumen,GO:00…	GO:0000166~nucleotide binding,GO:0001882~nucleoside binding,GO:0001883~purine nucleoside binding,GO:0004812~aminoacyl-tRNA ligase activity,GO:0004828~serine-tRNA ligase activity,GO:0005524~ATP binding,GO:0016875~ligase activity, forming carbon-oxygen bonds,GO:0016876~ligase activity, forming aminoacyl-tRNA and related compounds,GO:0017076~purine nucleotide binding,GO:0030554~adenyl nucleotide bin…	hsa05200:Pathways in cancer,hsa05216:Thyroid cancer,
MSH6	8	0.453702	0.278704	0.172204	0.15476	0.416107	8	0.554312	0.371367	0.16685	0.136437	0.206774	mutS homolog 6 (E. coli)	2p16,	GO:0000018~regulation of DNA recombination,GO:0000279~M phase,GO:0000710~meiotic mismatch repair,GO:0001775~cell activation,GO:0002200~somatic diversification of immune receptors,GO:0002204~somatic recombination of immunoglobulin genes during immune response,GO:0002208~somatic diversification of immunoglobulins during immune response,GO:0002250~adaptive immune response,GO:0002252~immune effector …	GO:0000228~nuclear chromosome,GO:0000785~chromatin,GO:0000790~nuclear chromatin,GO:0005694~chromosome,GO:0032300~mismatch repair complex,GO:0032301~MutSalpha complex,GO:0043228~non-membrane-bounded organelle,GO:0043232~intracellular non-membrane-bounded organelle,GO:0044427~chromosomal part,GO:0044454~nuclear chromosome part,	GO:0000166~nucleotide binding,GO:0000217~DNA secondary structure binding,GO:0000287~magnesium ion binding,GO:0000400~four-way junction DNA binding,GO:0001882~nucleoside binding,GO:0001883~purine nucleoside binding,GO:0003677~DNA binding,GO:0003682~chromatin binding,GO:0003684~damaged DNA binding,GO:0003690~double-stranded DNA binding,GO:0005524~ATP binding,GO:0016887~ATPase activity,GO:0017076~pu…	hsa03430:Mismatch repair,hsa05200:Pathways in cancer,hsa05210:Colorectal cancer,
ARNT2	10	0.248815	0.269041	0.149958	0.553645	0.835394	10	0.538529	0.322436	0.159838	0.0881954	0.208614	aryl-hydrocarbon receptor nuclear translocator 2	15q24,	GO:0001666~response to hypoxia,GO:0001701~in utero embryonic development,GO:0006350~transcription,GO:0006355~regulation of transcription, DNA-dependent,GO:0006357~regulation of transcription from RNA polymerase II promoter,GO:0008284~positive regulation of cell proliferation,GO:0009719~response to endogenous stimulus,GO:0009725~response to hormone stimulus,GO:0009792~embryonic development ending …	GO:0005654~nucleoplasm,GO:0005667~transcription factor complex,GO:0031974~membrane-enclosed lumen,GO:0031981~nuclear lumen,GO:0043233~organelle lumen,GO:0044451~nucleoplasm part,GO:0070013~intracellular organelle lumen,	GO:0003677~DNA binding,GO:0003700~transcription factor activity,GO:0008134~transcription factor binding,GO:0017162~aryl hydrocarbon receptor binding,GO:0030528~transcription regulator activity,GO:0046982~protein heterodimerization activity,GO:0046983~protein dimerization activity,	hsa05200:Pathways in cancer,hsa05211:Renal cell carcinoma,
CCNA1	7	0.456311	0.236664	0.174579	0.104168	0.445973	7	0.561151	0.328062	0.193616	0.11432	0.209098	cyclin A1	13q12.3-q13,	GO:0000087~M phase of mitotic cell cycle,GO:0000278~mitotic cell cycle,GO:0000279~M phase,GO:0000280~nuclear division,GO:0007049~cell cycle,GO:0007067~mitosis,GO:0007126~meiosis,GO:0007140~male meiosis,GO:0007141~male meiosis I,GO:0007276~gamete generation,GO:0007283~spermatogenesis,GO:0019953~sexual reproduction,GO:0022402~cell cycle process,GO:0022403~cell cycle phase,GO:0032504~multicellular o…	GO:0005829~cytosol,GO:0005856~cytoskeleton,GO:0015630~microtubule cytoskeleton,GO:0043228~non-membrane-bounded organelle,GO:0043232~intracellular non-membrane-bounded organelle,		hsa04110:Cell cycle,hsa04914:Progesterone-mediated oocyte maturation,hsa05200:Pathways in cancer,hsa05221:Acute myeloid leukemia,
WNT11	14	0.414787	0.265748	0.140731	0.144792	0.350215	14	0.439245	0.303564	0.150659	0.183905	0.212135	wingless-type MMTV integration site family, member 11	11q13.5,	GO:0007166~cell surface receptor linked signal transduction,GO:0007223~Wnt receptor signaling pathway, calcium modulating pathway,GO:0016055~Wnt receptor signaling pathway,	GO:0005576~extracellular region,GO:0005578~proteinaceous extracellular matrix,GO:0031012~extracellular matrix,GO:0044421~extracellular region part,		hsa04310:Wnt signaling pathway,hsa04340:Hedgehog signaling pathway,hsa04916:Melanogenesis,hsa05200:Pathways in cancer,hsa05217:Basal cell carcinoma,
FZD4	7	0.4079	0.291854	0.180853	0.260548	0.511838	7	0.47718	0.307424	0.190097	0.18593	0.214151	frizzled homolog 4 (Drosophila)	11q14.2,	GO:0007166~cell surface receptor linked signal transduction,GO:0007186~G-protein coupled receptor protein signaling pathway,GO:0016055~Wnt receptor signaling pathway,	GO:0016021~integral to membrane,GO:0031224~intrinsic to membrane,	GO:0017147~Wnt-protein binding,GO:0042813~Wnt receptor activity,	hsa04310:Wnt signaling pathway,hsa04916:Melanogenesis,hsa05200:Pathways in cancer,hsa05210:Colorectal cancer,hsa05217:Basal cell carcinoma,
DVL2	65	0.265905	0.194565	0.0705328	0.155904	0.42302	65	0.387713	0.32387	0.0610277	0.147751	0.219871	dishevelled, dsh homolog 2 (Drosophila)	17p13.2,	GO:0001838~embryonic epithelial tube formation,GO:0001841~neural tube formation,GO:0001843~neural tube closure,GO:0002009~morphogenesis of an epithelium,GO:0003002~regionalization,GO:0007166~cell surface receptor linked signal transduction,GO:0007242~intracellular signaling cascade,GO:0007379~segment specification,GO:0007389~pattern specification process,GO:0007444~imaginal disc development,GO:00…		GO:0042802~identical protein binding,	hsa04310:Wnt signaling pathway,hsa04330:Notch signaling pathway,hsa04916:Melanogenesis,hsa05200:Pathways in cancer,hsa05210:Colorectal cancer,hsa05217:Basal cell carcinoma,
PDGFB	29	0.121579	0.264514	0.100694	0.922124	0.968408	29	0.429192	0.300329	0.106264	0.112628	0.223891	platelet-derived growth factor beta polypeptide (simian sarcoma viral (v-sis) oncogene homolog)	22q12.3-q13.1,22q12.3-q13.1|22q13.1,	GO:0001666~response to hypoxia,GO:0001932~regulation of protein amino acid phosphorylation,GO:0001936~regulation of endothelial cell proliferation,GO:0001938~positive regulation of endothelial cell proliferation,GO:0002548~monocyte chemotaxis,GO:0006259~DNA metabolic process,GO:0006260~DNA replication,GO:0006275~regulation of DNA replication,GO:0006928~cell motion,GO:0006929~substrate-bound cell …	GO:0005576~extracellular region,GO:0009986~cell surface,GO:0016023~cytoplasmic membrane-bounded vesicle,GO:0030141~secretory granule,GO:0031089~platelet dense granule lumen,GO:0031410~cytoplasmic vesicle,GO:0031974~membrane-enclosed lumen,GO:0031982~vesicle,GO:0031983~vesicle lumen,GO:0031988~membrane-bounded vesicle,GO:0042827~platelet dense granule,GO:0043233~organelle lumen,GO:0044433~cytoplas…	GO:0005161~platelet-derived growth factor receptor binding,GO:0005518~collagen binding,GO:0008083~growth factor activity,GO:0019838~growth factor binding,GO:0042802~identical protein binding,GO:0042803~protein homodimerization activity,GO:0043498~cell surface binding,GO:0046982~protein heterodimerization activity,GO:0046983~protein dimerization activity,GO:0048407~platelet-derived growth factor b…	hsa04010:MAPK signaling pathway,hsa04060:Cytokine-cytokine receptor interaction,hsa04510:Focal adhesion,hsa04540:Gap junction,hsa04810:Regulation of actin cytoskeleton,hsa05200:Pathways in cancer,hsa05211:Renal cell carcinoma,hsa05214:Glioma,hsa05215:Prostate cancer,hsa05218:Melanoma,
TGFBR2	1	0.401062	0.511728	0.290339	0.648457	0.883728	1	0.790173	0.502668	0.295777	0.165518	0.225164	transforming growth factor, beta receptor II (70/80kDa)	3p22,	GO:0001501~skeletal system development,GO:0001525~angiogenesis,GO:0001568~blood vessel development,GO:0001569~patterning of blood vessels,GO:0001570~vasculogenesis,GO:0001763~morphogenesis of a branching structure,GO:0001773~myeloid dendritic cell activation,GO:0001775~cell activation,GO:0001944~vasculature development,GO:0002053~positive regulation of mesenchymal cell proliferation,GO:0002274~my…	GO:0005829~cytosol,GO:0005886~plasma membrane,GO:0005887~integral to plasma membrane,GO:0005901~caveola,GO:0009897~external side of plasma membrane,GO:0009986~cell surface,GO:0016021~integral to membrane,GO:0031224~intrinsic to membrane,GO:0031226~intrinsic to plasma membrane,GO:0043235~receptor complex,GO:0044459~plasma membrane part,GO:0045121~membrane raft,GO:0070022~transforming growth factor…	GO:0000166~nucleotide binding,GO:0000287~magnesium ion binding,GO:0001871~pattern binding,GO:0001882~nucleoside binding,GO:0001883~purine nucleoside binding,GO:0004672~protein kinase activity,GO:0004674~protein serine/threonine kinase activity,GO:0004675~transmembrane receptor protein serine/threonine kinase activity,GO:0005024~transforming growth factor beta receptor activity,GO:0005026~transfor…	hsa04010:MAPK signaling pathway,hsa04060:Cytokine-cytokine receptor interaction,hsa04144:Endocytosis,hsa04350:TGF-beta signaling pathway,hsa04520:Adherens junction,hsa05200:Pathways in cancer,hsa05210:Colorectal cancer,hsa05212:Pancreatic cancer,hsa05220:Chronic myeloid leukemia,
RARB	3	0.280959	0.395592	0.246543	0.679021	0.898372	3	0.708162	0.482157	0.236669	0.169803	0.229341	retinoic acid receptor, beta	3p24,	GO:0000122~negative regulation of transcription from RNA polymerase II promoter,GO:0001654~eye development,GO:0001655~urogenital system development,GO:0001656~metanephros development,GO:0001657~ureteric bud development,GO:0001822~kidney development,GO:0006350~transcription,GO:0006355~regulation of transcription, DNA-dependent,GO:0006357~regulation of transcription from RNA polymerase II promoter,…		GO:0003677~DNA binding,GO:0003700~transcription factor activity,GO:0003707~steroid hormone receptor activity,GO:0003708~retinoic acid receptor activity,GO:0004879~ligand-dependent nuclear receptor activity,GO:0008270~zinc ion binding,GO:0016563~transcription activator activity,GO:0030528~transcription regulator activity,GO:0043167~ion binding,GO:0043169~cation binding,GO:0043565~sequence-specific…	hsa05200:Pathways in cancer,hsa05222:Small cell lung cancer,hsa05223:Non-small cell lung cancer,
TPM3	50	0.283008	0.216713	0.0850438	0.21783	0.505523	50	0.360546	0.29577	0.0723485	0.185305	0.239437	tropomyosin 3	1q21.2,	GO:0006928~cell motion,GO:0006937~regulation of muscle contraction,GO:0044057~regulation of system process,	GO:0005856~cytoskeleton,GO:0005862~muscle thin filament tropomyosin,GO:0005865~striated muscle thin filament,GO:0015629~actin cytoskeleton,GO:0030016~myofibril,GO:0030017~sarcomere,GO:0043228~non-membrane-bounded organelle,GO:0043232~intracellular non-membrane-bounded organelle,GO:0043292~contractile fiber,GO:0044430~cytoskeletal part,GO:0044449~contractile fiber part,	GO:0003779~actin binding,GO:0008092~cytoskeletal protein binding,	hsa04260:Cardiac muscle contraction,hsa05200:Pathways in cancer,hsa05216:Thyroid cancer,hsa05410:Hypertrophic cardiomyopathy (HCM),hsa05414:Dilated cardiomyopathy,
MAPK3	56	0.0994184	0.184602	0.075428	0.870623	0.975322	56	0.342598	0.260557	0.0867049	0.172021	0.242318	hypothetical LOC100271831; mitogen-activated protein kinase 3	16p11.2,	GO:0006468~protein amino acid phosphorylation,GO:0006793~phosphorus metabolic process,GO:0006796~phosphate metabolic process,GO:0007049~cell cycle,GO:0007242~intracellular signaling cascade,GO:0007264~small GTPase mediated signal transduction,GO:0007265~Ras protein signal transduction,GO:0016310~phosphorylation,	GO:0005654~nucleoplasm,GO:0005730~nucleolus,GO:0005829~cytosol,GO:0005856~cytoskeleton,GO:0031974~membrane-enclosed lumen,GO:0031981~nuclear lumen,GO:0043228~non-membrane-bounded organelle,GO:0043232~intracellular non-membrane-bounded organelle,GO:0043233~organelle lumen,GO:0070013~intracellular organelle lumen,	GO:0000166~nucleotide binding,GO:0001882~nucleoside binding,GO:0001883~purine nucleoside binding,GO:0004672~protein kinase activity,GO:0004674~protein serine/threonine kinase activity,GO:0004707~MAP kinase activity,GO:0005524~ATP binding,GO:0017076~purine nucleotide binding,GO:0030554~adenyl nucleotide binding,GO:0032553~ribonucleotide binding,GO:0032555~purine ribonucleotide binding,GO:0032559~a…	hsa04010:MAPK signaling pathway,hsa04012:ErbB signaling pathway,hsa04062:Chemokine signaling pathway,hsa04114:Oocyte meiosis,hsa04150:mTOR signaling pathway,hsa04270:Vascular smooth muscle contraction,hsa04320:Dorso-ventral axis formation,hsa04350:TGF-beta signaling pathway,hsa04360:Axon guidance,hsa04370:VEGF signaling pathway,hsa04510:Focal adhesion,hsa04520:Adherens junction,hsa04540:Gap junct…
NTRK1	32	0.0729835	0.24201	0.102066	0.951145	0.97463	32	0.433404	0.337702	0.109279	0.190581	0.245131	neurotrophic tyrosine kinase, receptor, type 1	1q21-q22,	GO:0001775~cell activation,GO:0002520~immune system development,GO:0002521~leukocyte differentiation,GO:0006140~regulation of nucleotide metabolic process,GO:0006468~protein amino acid phosphorylation,GO:0006793~phosphorus metabolic process,GO:0006796~phosphate metabolic process,GO:0007166~cell surface receptor linked signal transduction,GO:0007167~enzyme linked receptor protein signaling pathway…	GO:0005768~endosome,GO:0005886~plasma membrane,GO:0005887~integral to plasma membrane,GO:0016021~integral to membrane,GO:0031224~intrinsic to membrane,GO:0031226~intrinsic to plasma membrane,GO:0044459~plasma membrane part,	GO:0000166~nucleotide binding,GO:0001882~nucleoside binding,GO:0001883~purine nucleoside binding,GO:0004672~protein kinase activity,GO:0004713~protein tyrosine kinase activity,GO:0004714~transmembrane receptor protein tyrosine kinase activity,GO:0005030~neurotrophin receptor activity,GO:0005524~ATP binding,GO:0017076~purine nucleotide binding,GO:0019838~growth factor binding,GO:0030554~adenyl nuc…	hsa04010:MAPK signaling pathway,hsa04144:Endocytosis,hsa04210:Apoptosis,hsa04722:Neurotrophin signaling pathway,hsa05200:Pathways in cancer,hsa05216:Thyroid cancer,
LAMA4	5	0.346632	0.31643	0.205325	0.44153	0.712285	5	0.561283	0.349615	0.22323	0.171513	0.256301	laminin, alpha 4	6q21,	GO:0001568~blood vessel development,GO:0001944~vasculature development,GO:0007155~cell adhesion,GO:0022610~biological adhesion,GO:0030155~regulation of cell adhesion,GO:0030334~regulation of cell migration,GO:0040012~regulation of locomotion,GO:0045444~fat cell differentiation,GO:0045995~regulation of embryonic development,GO:0050873~brown fat cell differentiation,GO:0051270~regulation of cell mo…	GO:0005576~extracellular region,GO:0005578~proteinaceous extracellular matrix,GO:0005604~basement membrane,GO:0005605~basal lamina,GO:0005606~laminin-1 complex,GO:0031012~extracellular matrix,GO:0043256~laminin complex,GO:0044420~extracellular matrix part,GO:0044421~extracellular region part,	GO:0005198~structural molecule activity,GO:0005201~extracellular matrix structural constituent,	hsa04510:Focal adhesion,hsa04512:ECM-receptor interaction,hsa05200:Pathways in cancer,hsa05222:Small cell lung cancer,
PML	21	0.0617323	0.217598	0.120043	0.902926	0.974787	21	0.418266	0.279963	0.123915	0.132188	0.260687	promyelocytic leukemia; similar to promyelocytic leukemia protein isoform 1	15q22,	GO:0000060~protein import into nucleus, translocation,GO:0000075~cell cycle checkpoint,GO:0000077~DNA damage checkpoint,GO:0001558~regulation of cell growth,GO:0001666~response to hypoxia,GO:0002230~positive regulation of defense response to virus by host,GO:0002520~immune system development,GO:0002697~regulation of immune effector process,GO:0002831~regulation of response to biotic stimulus,GO:0…	GO:0000267~cell fraction,GO:0005626~insoluble fraction,GO:0005635~nuclear envelope,GO:0005654~nucleoplasm,GO:0005730~nucleolus,GO:0012505~endomembrane system,GO:0016363~nuclear matrix,GO:0016604~nuclear body,GO:0016605~PML body,GO:0031090~organelle membrane,GO:0031965~nuclear membrane,GO:0031967~organelle envelope,GO:0031974~membrane-enclosed lumen,GO:0031975~envelope,GO:0031981~nuclear lumen,GO:…	GO:0003677~DNA binding,GO:0003712~transcription cofactor activity,GO:0003713~transcription coactivator activity,GO:0008134~transcription factor binding,GO:0008270~zinc ion binding,GO:0016563~transcription activator activity,GO:0016564~transcription repressor activity,GO:0019899~enzyme binding,GO:0030528~transcription regulator activity,GO:0031625~ubiquitin protein ligase binding,GO:0032182~small …	hsa04120:Ubiquitin mediated proteolysis,hsa05200:Pathways in cancer,hsa05221:Acute myeloid leukemia,
CEBPA	14	0.0965899	0.316997	0.142196	0.939432	0.999978	14	0.45214	0.338285	0.14094	0.209597	0.262659	CCAAT/enhancer binding protein (C/EBP), alpha	19q13.1,	GO:0000050~urea cycle,GO:0000122~negative regulation of transcription from RNA polymerase II promoter,GO:0001701~in utero embryonic development,GO:0001889~liver development,GO:0001890~placenta development,GO:0001892~embryonic placenta development,GO:0002520~immune system development,GO:0002521~leukocyte differentiation,GO:0002573~myeloid leukocyte differentiation,GO:0006091~generation of precurso…	GO:0005654~nucleoplasm,GO:0005667~transcription factor complex,GO:0031974~membrane-enclosed lumen,GO:0031981~nuclear lumen,GO:0043233~organelle lumen,GO:0044451~nucleoplasm part,GO:0070013~intracellular organelle lumen,	GO:0003677~DNA binding,GO:0003700~transcription factor activity,GO:0003702~RNA polymerase II transcription factor activity,GO:0003704~specific RNA polymerase II transcription factor activity,GO:0003705~RNA polymerase II transcription factor activity, enhancer binding,GO:0008134~transcription factor binding,GO:0010843~promoter binding,GO:0030528~transcription regulator activity,GO:0042802~identica…	hsa05200:Pathways in cancer,hsa05221:Acute myeloid leukemia,
LAMB2	50	0.185989	0.204229	0.076232	0.594552	0.845361	50	0.404821	0.33991	0.0776223	0.201509	0.263095	laminin, beta 2 (laminin S)	3p21,	GO:0000902~cell morphogenesis,GO:0000904~cell morphogenesis involved in differentiation,GO:0007155~cell adhesion,GO:0007409~axonogenesis,GO:0008361~regulation of cell size,GO:0009611~response to wounding,GO:0016049~cell growth,GO:0022610~biological adhesion,GO:0030030~cell projection organization,GO:0030182~neuron differentiation,GO:0031099~regeneration,GO:0031102~neuron projection regeneration,G…	GO:0005576~extracellular region,GO:0005578~proteinaceous extracellular matrix,GO:0005604~basement membrane,GO:0005605~basal lamina,GO:0005783~endoplasmic reticulum,GO:0031012~extracellular matrix,GO:0043256~laminin complex,GO:0043260~laminin-11 complex,GO:0044420~extracellular matrix part,GO:0044421~extracellular region part,	GO:0005198~structural molecule activity,	hsa04510:Focal adhesion,hsa04512:ECM-receptor interaction,hsa05200:Pathways in cancer,hsa05222:Small cell lung cancer,
TCF7L1	21	0.151443	0.24664	0.114726	0.796668	0.938901	21	0.412465	0.317737	0.107703	0.189557	0.265623	transcription factor 7-like 1 (T-cell specific, HMG-box)	2p11.2,	GO:0000578~embryonic axis specification,GO:0003002~regionalization,GO:0006325~chromatin organization,GO:0006350~transcription,GO:0006355~regulation of transcription, DNA-dependent,GO:0006357~regulation of transcription from RNA polymerase II promoter,GO:0007166~cell surface receptor linked signal transduction,GO:0007350~blastoderm segmentation,GO:0007351~tripartite regional subdivision,GO:0007389…		GO:0003677~DNA binding,GO:0003700~transcription factor activity,GO:0008013~beta-catenin binding,GO:0030528~transcription regulator activity,	hsa04310:Wnt signaling pathway,hsa04520:Adherens junction,hsa04916:Melanogenesis,hsa05200:Pathways in cancer,hsa05210:Colorectal cancer,hsa05213:Endometrial cancer,hsa05215:Prostate cancer,hsa05216:Thyroid cancer,hsa05217:Basal cell carcinoma,hsa05221:Acute myeloid leukemia,hsa05412:Arrhythmogenic right ventricular cardiomyopathy (ARVC),
RALGDS	23	0.0761868	0.194411	0.102135	0.876473	0.958169	23	0.433339	0.355235	0.0826302	0.172271	0.266914	ral guanine nucleotide dissociation stimulator	9q34.3,	GO:0007242~intracellular signaling cascade,GO:0007264~small GTPase mediated signal transduction,GO:0007265~Ras protein signal transduction,GO:0051056~regulation of small GTPase mediated signal transduction,	GO:0005829~cytosol,	GO:0005083~small GTPase regulator activity,GO:0005085~guanyl-nucleotide exchange factor activity,GO:0030695~GTPase regulator activity,GO:0060589~nucleoside-triphosphatase regulator activity,	hsa05200:Pathways in cancer,hsa05210:Colorectal cancer,hsa05212:Pancreatic cancer,
MAPK10	5	0.61944	0.377616	0.219523	0.135319	0.384022	5	0.572452	0.368789	0.213924	0.170541	0.268951	mitogen-activated protein kinase 10	4q22.1-q23,	GO:0000165~MAPKKK cascade,GO:0006468~protein amino acid phosphorylation,GO:0006793~phosphorus metabolic process,GO:0006796~phosphate metabolic process,GO:0007242~intracellular signaling cascade,GO:0007243~protein kinase cascade,GO:0007254~JNK cascade,GO:0016310~phosphorylation,GO:0031098~stress-activated protein kinase signaling pathway,GO:0033554~cellular response to stress,	GO:0005739~mitochondrion,GO:0005886~plasma membrane,	GO:0000166~nucleotide binding,GO:0001882~nucleoside binding,GO:0001883~purine nucleoside binding,GO:0004672~protein kinase activity,GO:0004674~protein serine/threonine kinase activity,GO:0004705~JUN kinase activity,GO:0004707~MAP kinase activity,GO:0004708~MAP kinase kinase activity,GO:0004712~protein serine/threonine/tyrosine kinase activity,GO:0005524~ATP binding,GO:0016909~SAP kinase activity,…	hsa04010:MAPK signaling pathway,hsa04012:ErbB signaling pathway,hsa04310:Wnt signaling pathway,hsa04510:Focal adhesion,hsa04620:Toll-like receptor signaling pathway,hsa04621:NOD-like receptor signaling pathway,hsa04622:RIG-I-like receptor signaling pathway,hsa04664:Fc epsilon RI signaling pathway,hsa04722:Neurotrophin signaling pathway,hsa04910:Insulin signaling pathway,hsa04912:GnRH signaling pa…
PTK2	5	0.814489	0.350083	0.210561	0.013707	0.0797497	5	0.579186	0.42937	0.194224	0.220249	0.270333	PTK2 protein tyrosine kinase 2	8q24-qter,	GO:0000226~microtubule cytoskeleton organization,GO:0000902~cell morphogenesis,GO:0000904~cell morphogenesis involved in differentiation,GO:0001525~angiogenesis,GO:0001568~blood vessel development,GO:0001570~vasculogenesis,GO:0001764~neuron migration,GO:0001944~vasculature development,GO:0006461~protein complex assembly,GO:0006468~protein amino acid phosphorylation,GO:0006793~phosphorus metabolic…	GO:0005829~cytosol,GO:0005856~cytoskeleton,GO:0005886~plasma membrane,GO:0005912~adherens junction,GO:0005924~cell-substrate adherens junction,GO:0005925~focal adhesion,GO:0009898~internal side of plasma membrane,GO:0016323~basolateral plasma membrane,GO:0016324~apical plasma membrane,GO:0030027~lamellipodium,GO:0030054~cell junction,GO:0030055~cell-substrate junction,GO:0031252~cell leading edge…	GO:0000166~nucleotide binding,GO:0001882~nucleoside binding,GO:0001883~purine nucleoside binding,GO:0004672~protein kinase activity,GO:0004713~protein tyrosine kinase activity,GO:0004715~non-membrane spanning protein tyrosine kinase activity,GO:0005524~ATP binding,GO:0017076~purine nucleotide binding,GO:0019904~protein domain specific binding,GO:0030554~adenyl nucleotide binding,GO:0032553~ribonu…	hsa04012:ErbB signaling pathway,hsa04062:Chemokine signaling pathway,hsa04360:Axon guidance,hsa04370:VEGF signaling pathway,hsa04510:Focal adhesion,hsa04670:Leukocyte transendothelial migration,hsa04810:Regulation of actin cytoskeleton,hsa05200:Pathways in cancer,hsa05222:Small cell lung cancer,
LAMC2	12	0.387189	0.261693	0.153408	0.206662	0.489261	12	0.393178	0.275187	0.150679	0.216794	0.275831	laminin, gamma 2	1q25-q31,	GO:0007155~cell adhesion,GO:0007398~ectoderm development,GO:0008544~epidermis development,GO:0022610~biological adhesion,	GO:0000267~cell fraction,GO:0005576~extracellular region,GO:0005578~proteinaceous extracellular matrix,GO:0005604~basement membrane,GO:0005605~basal lamina,GO:0005607~laminin-2 complex,GO:0005615~extracellular space,GO:0005624~membrane fraction,GO:0005625~soluble fraction,GO:0005626~insoluble fraction,GO:0005886~plasma membrane,GO:0005938~cell cortex,GO:0031012~extracellular matrix,GO:0043256~lam…	GO:0001871~pattern binding,GO:0005539~glycosaminoglycan binding,GO:0008201~heparin binding,GO:0030246~carbohydrate binding,GO:0030247~polysaccharide binding,	hsa04510:Focal adhesion,hsa04512:ECM-receptor interaction,hsa05200:Pathways in cancer,hsa05222:Small cell lung cancer,
ABL1	18	0.277028	0.238543	0.119355	0.37356	0.561458	18	0.454757	0.364602	0.10241	0.189338	0.284574	c-abl oncogene 1, receptor tyrosine kinase	9q34.1,	GO:0000084~S phase of mitotic cell cycle,GO:0000115~regulation of transcription during S-phase of mitotic cell cycle,GO:0000278~mitotic cell cycle,GO:0006259~DNA metabolic process,GO:0006281~DNA repair,GO:0006298~mismatch repair,GO:0006355~regulation of transcription, DNA-dependent,GO:0006357~regulation of transcription from RNA polymerase II promoter,GO:0006468~protein amino acid phosphorylation…	GO:0005730~nucleolus,GO:0005829~cytosol,GO:0005856~cytoskeleton,GO:0031974~membrane-enclosed lumen,GO:0031981~nuclear lumen,GO:0043228~non-membrane-bounded organelle,GO:0043232~intracellular non-membrane-bounded organelle,GO:0043233~organelle lumen,GO:0070013~intracellular organelle lumen,	GO:0000166~nucleotide binding,GO:0000287~magnesium ion binding,GO:0001882~nucleoside binding,GO:0001883~purine nucleoside binding,GO:0003677~DNA binding,GO:0004672~protein kinase activity,GO:0004713~protein tyrosine kinase activity,GO:0004715~non-membrane spanning protein tyrosine kinase activity,GO:0005524~ATP binding,GO:0008022~protein C-terminus binding,GO:0017076~purine nucleotide binding,GO:…	hsa04012:ErbB signaling pathway,hsa04110:Cell cycle,hsa04360:Axon guidance,hsa04722:Neurotrophin signaling pathway,hsa05130:Pathogenic Escherichia coli infection,hsa05200:Pathways in cancer,hsa05220:Chronic myeloid leukemia,hsa05416:Viral myocarditis,
WNT3A	14	0.132817	0.249384	0.13506	0.80595	0.96137	14	0.401786	0.290801	0.148096	0.226803	0.287528	wingless-type MMTV integration site family, member 3A	1q42,	GO:0000902~cell morphogenesis,GO:0000904~cell morphogenesis involved in differentiation,GO:0001701~in utero embryonic development,GO:0001704~formation of primary germ layer,GO:0001707~mesoderm formation,GO:0001710~mesodermal cell fate commitment,GO:0001756~somitogenesis,GO:0001947~heart looping,GO:0002520~immune system development,GO:0003002~regionalization,GO:0003007~heart morphogenesis,GO:00071…	GO:0005576~extracellular region,GO:0005578~proteinaceous extracellular matrix,GO:0005615~extracellular space,GO:0031012~extracellular matrix,GO:0044421~extracellular region part,	GO:0005198~structural molecule activity,GO:0005201~extracellular matrix structural constituent,	hsa04310:Wnt signaling pathway,hsa04340:Hedgehog signaling pathway,hsa04916:Melanogenesis,hsa05200:Pathways in cancer,hsa05217:Basal cell carcinoma,
FGF1	13	0.54942	0.29786	0.147379	0.0439208	0.208802	13	0.449185	0.333893	0.150065	0.22116	0.309171	fibroblast growth factor 1 (acidic)	5q31,	GO:0001525~angiogenesis,GO:0001568~blood vessel development,GO:0001708~cell fate specification,GO:0001759~induction of an organ,GO:0001944~vasculature development,GO:0007166~cell surface receptor linked signal transduction,GO:0007167~enzyme linked receptor protein signaling pathway,GO:0007169~transmembrane receptor protein tyrosine kinase signaling pathway,GO:0007242~intracellular signaling casca…	GO:0005576~extracellular region,GO:0005578~proteinaceous extracellular matrix,GO:0005615~extracellular space,GO:0005730~nucleolus,GO:0031012~extracellular matrix,GO:0031974~membrane-enclosed lumen,GO:0031981~nuclear lumen,GO:0043228~non-membrane-bounded organelle,GO:0043232~intracellular non-membrane-bounded organelle,GO:0043233~organelle lumen,GO:0044421~extracellular region part,GO:0070013~intr…	GO:0001871~pattern binding,GO:0005539~glycosaminoglycan binding,GO:0008083~growth factor activity,GO:0008201~heparin binding,GO:0030246~carbohydrate binding,GO:0030247~polysaccharide binding,	hsa04010:MAPK signaling pathway,hsa04810:Regulation of actin cytoskeleton,hsa05200:Pathways in cancer,hsa05218:Melanoma,
FOXO1	9	0.284314	0.322499	0.16438	0.591848	0.913815	9	0.514706	0.403644	0.136195	0.207404	0.310381	forkhead box O1	13q14.1,	GO:0001568~blood vessel development,GO:0001944~vasculature development,GO:0006350~transcription,GO:0006355~regulation of transcription, DNA-dependent,GO:0006357~regulation of transcription from RNA polymerase II promoter,GO:0006916~anti-apoptosis,GO:0007166~cell surface receptor linked signal transduction,GO:0007167~enzyme linked receptor protein signaling pathway,GO:0007169~transmembrane recepto…	GO:0005654~nucleoplasm,GO:0005829~cytosol,GO:0031974~membrane-enclosed lumen,GO:0031981~nuclear lumen,GO:0043233~organelle lumen,GO:0070013~intracellular organelle lumen,	GO:0003677~DNA binding,GO:0003700~transcription factor activity,GO:0016563~transcription activator activity,GO:0030528~transcription regulator activity,GO:0043565~sequence-specific DNA binding,	hsa04910:Insulin signaling pathway,hsa05200:Pathways in cancer,hsa05215:Prostate cancer,
CBLC	55	0.0634761	0.203475	0.0723814	0.973454	0.999978	55	0.416966	0.372776	0.0665775	0.25343	0.310515	Cas-Br-M (murine) ecotropic retroviral transforming sequence c	19q13.2,	GO:0006469~negative regulation of protein kinase activity,GO:0006508~proteolysis,GO:0006511~ubiquitin-dependent protein catabolic process,GO:0007166~cell surface receptor linked signal transduction,GO:0007175~negative regulation of epidermal growth factor receptor activity,GO:0007176~regulation of epidermal growth factor receptor activity,GO:0009057~macromolecule catabolic process,GO:0009968~nega…		GO:0001784~phosphotyrosine binding,GO:0004842~ubiquitin-protein ligase activity,GO:0005154~epidermal growth factor receptor binding,GO:0005509~calcium ion binding,GO:0008270~zinc ion binding,GO:0016879~ligase activity, forming carbon-nitrogen bonds,GO:0016881~acid-amino acid ligase activity,GO:0017124~SH3 domain binding,GO:0019787~small conjugating protein ligase activity,GO:0019904~protein domai…	hsa04012:ErbB signaling pathway,hsa04120:Ubiquitin mediated proteolysis,hsa04144:Endocytosis,hsa04630:Jak-STAT signaling pathway,hsa04660:T cell receptor signaling pathway,hsa04910:Insulin signaling pathway,hsa05200:Pathways in cancer,hsa05220:Chronic myeloid leukemia,
LAMB1	13	0.365831	0.299088	0.140068	0.316857	0.540675	13	0.444502	0.361824	0.132642	0.266539	0.313935	laminin, beta 1	7q22,	GO:0000902~cell morphogenesis,GO:0000904~cell morphogenesis involved in differentiation,GO:0007155~cell adhesion,GO:0007565~female pregnancy,GO:0007566~embryo implantation,GO:0008284~positive regulation of cell proliferation,GO:0022610~biological adhesion,GO:0030030~cell projection organization,GO:0030182~neuron differentiation,GO:0030334~regulation of cell migration,GO:0030335~positive regulatio…	GO:0005576~extracellular region,GO:0005578~proteinaceous extracellular matrix,GO:0005604~basement membrane,GO:0005605~basal lamina,GO:0005606~laminin-1 complex,GO:0005607~laminin-2 complex,GO:0005886~plasma membrane,GO:0031012~extracellular matrix,GO:0043256~laminin complex,GO:0043257~laminin-8 complex,GO:0043259~laminin-10 complex,GO:0044420~extracellular matrix part,GO:0044421~extracellular reg…	GO:0005198~structural molecule activity,GO:0005201~extracellular matrix structural constituent,GO:0019899~enzyme binding,	hsa04510:Focal adhesion,hsa04512:ECM-receptor interaction,hsa05200:Pathways in cancer,hsa05222:Small cell lung cancer,
FH	4	0.0234708	0.343514	0.233047	0.91517	0.974571	4	0.537009	0.385958	0.228146	0.253959	0.317809	fumarate hydratase	1q42.1,	GO:0001894~tissue homeostasis,GO:0006084~acetyl-CoA metabolic process,GO:0006091~generation of precursor metabolites and energy,GO:0006099~tricarboxylic acid cycle,GO:0006106~fumarate metabolic process,GO:0006108~malate metabolic process,GO:0006732~coenzyme metabolic process,GO:0009060~aerobic respiration,GO:0009109~coenzyme catabolic process,GO:0015980~energy derivation by oxidation of organic c…	GO:0005739~mitochondrion,GO:0005759~mitochondrial matrix,GO:0031974~membrane-enclosed lumen,GO:0031980~mitochondrial lumen,GO:0043233~organelle lumen,GO:0044429~mitochondrial part,GO:0045239~tricarboxylic acid cycle enzyme complex,GO:0070013~intracellular organelle lumen,	GO:0004333~fumarate hydratase activity,GO:0016836~hydro-lyase activity,	hsa00020:Citrate cycle (TCA cycle),hsa05200:Pathways in cancer,hsa05211:Renal cell carcinoma,
LAMB3	7	0.780307	0.26826	0.167523	0.0011194	0.0178038	7	0.416579	0.299113	0.180441	0.257523	0.320711	laminin, beta 3	1q32,	GO:0007155~cell adhesion,GO:0007398~ectoderm development,GO:0008544~epidermis development,GO:0022610~biological adhesion,GO:0045444~fat cell differentiation,GO:0050873~brown fat cell differentiation,	GO:0005576~extracellular region,GO:0005578~proteinaceous extracellular matrix,GO:0005604~basement membrane,GO:0031012~extracellular matrix,GO:0044420~extracellular matrix part,GO:0044421~extracellular region part,	GO:0005198~structural molecule activity,GO:0032403~protein complex binding,	hsa04510:Focal adhesion,hsa04512:ECM-receptor interaction,hsa05200:Pathways in cancer,hsa05222:Small cell lung cancer,
TCEB1	10	0.316681	0.246026	0.158136	0.327509	0.559143	10	0.410865	0.319889	0.152939	0.275972	0.324503	similar to elongin C; transcription elongation factor B (SIII), polypeptide 1 (15kDa, elongin C)	19p13.2,8q21.11,	GO:0006350~transcription,GO:0006355~regulation of transcription, DNA-dependent,GO:0006357~regulation of transcription from RNA polymerase II promoter,GO:0006508~proteolysis,GO:0006511~ubiquitin-dependent protein catabolic process,GO:0009057~macromolecule catabolic process,GO:0019941~modification-dependent protein catabolic process,GO:0030163~protein catabolic process,GO:0043632~modification-depen…	GO:0000151~ubiquitin ligase complex,GO:0000153~cytoplasmic ubiquitin ligase complex,GO:0005654~nucleoplasm,GO:0005829~cytosol,GO:0030891~VCB complex,GO:0031974~membrane-enclosed lumen,GO:0031981~nuclear lumen,GO:0043233~organelle lumen,GO:0070013~intracellular organelle lumen,	GO:0003702~RNA polymerase II transcription factor activity,GO:0030528~transcription regulator activity,	hsa04120:Ubiquitin mediated proteolysis,hsa05200:Pathways in cancer,hsa05211:Renal cell carcinoma,
LAMB4	13	0.0830565	0.229012	0.143441	0.845548	0.943583	13	0.355509	0.26329	0.159531	0.281612	0.32917	laminin, beta 4	7q22-q31.2,	GO:0007155~cell adhesion,GO:0022610~biological adhesion,	GO:0005576~extracellular region,GO:0005578~proteinaceous extracellular matrix,GO:0005604~basement membrane,GO:0031012~extracellular matrix,GO:0044420~extracellular matrix part,GO:0044421~extracellular region part,		hsa04510:Focal adhesion,hsa04512:ECM-receptor interaction,hsa05200:Pathways in cancer,hsa05222:Small cell lung cancer,
CYCS	4	0.194752	0.332006	0.232761	0.722298	0.894529	4	0.576704	0.451204	0.220295	0.284444	0.331851	cytochrome c, somatic	7p15.2,	GO:0000737~DNA catabolic process, endonucleolytic,GO:0006091~generation of precursor metabolites and energy,GO:0006259~DNA metabolic process,GO:0006308~DNA catabolic process,GO:0006309~DNA fragmentation involved in apoptosis,GO:0006915~apoptosis,GO:0006919~activation of caspase activity,GO:0006921~cell structure disassembly during apoptosis,GO:0006997~nucleus organization,GO:0008219~cell death,GO…	GO:0000159~protein phosphatase type 2A complex,GO:0005739~mitochondrion,GO:0005740~mitochondrial envelope,GO:0005758~mitochondrial intermembrane space,GO:0005759~mitochondrial matrix,GO:0005829~cytosol,GO:0008287~protein serine/threonine phosphatase complex,GO:0031967~organelle envelope,GO:0031970~organelle envelope lumen,GO:0031974~membrane-enclosed lumen,GO:0031975~envelope,GO:0031980~mitochond…	GO:0004721~phosphoprotein phosphatase activity,GO:0004722~protein serine/threonine phosphatase activity,GO:0005506~iron ion binding,GO:0009055~electron carrier activity,GO:0016791~phosphatase activity,GO:0020037~heme binding,GO:0043167~ion binding,GO:0043169~cation binding,GO:0045155~electron transporter, transferring electrons from CoQH2-cytochrome c reductase complex and cytochrome c oxidase co…	hsa04115:p53 signaling pathway,hsa04210:Apoptosis,hsa05010:Alzheimer's disease,hsa05012:Parkinson's disease,hsa05014:Amyotrophic lateral sclerosis (ALS),hsa05016:Huntington's disease,hsa05200:Pathways in cancer,hsa05210:Colorectal cancer,hsa05222:Small cell lung cancer,hsa05416:Viral myocarditis,
JUN	4	0.70203	0.327073	0.235094	0.0553643	0.236724	4	0.530422	0.390385	0.239036	0.278991	0.343205	jun oncogene	1p32-p31,	GO:0000060~protein import into nucleus, translocation,GO:0000302~response to reactive oxygen species,GO:0001525~angiogenesis,GO:0001568~blood vessel development,GO:0001836~release of cytochrome c from mitochondria,GO:0001932~regulation of protein amino acid phosphorylation,GO:0001933~negative regulation of protein amino acid phosphorylation,GO:0001944~vasculature development,GO:0002237~response t…	GO:0000228~nuclear chromosome,GO:0000785~chromatin,GO:0000790~nuclear chromatin,GO:0005654~nucleoplasm,GO:0005667~transcription factor complex,GO:0005694~chromosome,GO:0005829~cytosol,GO:0031974~membrane-enclosed lumen,GO:0031981~nuclear lumen,GO:0043228~non-membrane-bounded organelle,GO:0043232~intracellular non-membrane-bounded organelle,GO:0043233~organelle lumen,GO:0044427~chromosomal part,GO…	GO:0003677~DNA binding,GO:0003690~double-stranded DNA binding,GO:0003700~transcription factor activity,GO:0003702~RNA polymerase II transcription factor activity,GO:0005083~small GTPase regulator activity,GO:0005096~GTPase activator activity,GO:0005099~Ras GTPase activator activity,GO:0005100~Rho GTPase activator activity,GO:0008047~enzyme activator activity,GO:0008134~transcription factor bindin…	hsa04010:MAPK signaling pathway,hsa04012:ErbB signaling pathway,hsa04310:Wnt signaling pathway,hsa04510:Focal adhesion,hsa04620:Toll-like receptor signaling pathway,hsa04660:T cell receptor signaling pathway,hsa04662:B cell receptor signaling pathway,hsa04722:Neurotrophin signaling pathway,hsa04912:GnRH signaling pathway,hsa05120:Epithelial cell signaling in Helicobacter pylori infection,hsa05200…
CDH1	33	0.103532	0.153081	0.0846153	0.720921	0.914444	33	0.371619	0.32158	0.0894575	0.28796	0.355651	cadherin 1, type 1, E-cadherin (epithelial)	16q22.1,	GO:0001701~in utero embryonic development,GO:0001824~blastocyst development,GO:0001825~blastocyst formation,GO:0001829~trophectodermal cell differentiation,GO:0006461~protein complex assembly,GO:0007155~cell adhesion,GO:0007156~homophilic cell adhesion,GO:0007416~synaptogenesis,GO:0009636~response to toxin,GO:0009792~embryonic development ending in birth or egg hatching,GO:0010033~response to org…	GO:0005794~Golgi apparatus,GO:0005856~cytoskeleton,GO:0005886~plasma membrane,GO:0005911~cell-cell junction,GO:0005912~adherens junction,GO:0005913~cell-cell adherens junction,GO:0005924~cell-substrate adherens junction,GO:0005925~focal adhesion,GO:0015629~actin cytoskeleton,GO:0016021~integral to membrane,GO:0016323~basolateral plasma membrane,GO:0016328~lateral plasma membrane,GO:0016342~cateni…	GO:0005509~calcium ion binding,GO:0008013~beta-catenin binding,GO:0016563~transcription activator activity,GO:0019899~enzyme binding,GO:0019902~phosphatase binding,GO:0019903~protein phosphatase binding,GO:0030528~transcription regulator activity,GO:0042153~RPTP-like protein binding,GO:0043167~ion binding,GO:0043169~cation binding,GO:0046872~metal ion binding,GO:0050839~cell adhesion molecule bin…	hsa04514:Cell adhesion molecules (CAMs),hsa04520:Adherens junction,hsa05130:Pathogenic Escherichia coli infection,hsa05200:Pathways in cancer,hsa05213:Endometrial cancer,hsa05216:Thyroid cancer,hsa05218:Melanoma,hsa05219:Bladder cancer,
STAT3	54	0.0447958	0.175286	0.0751279	0.958798	0.984137	54	0.25629	0.209728	0.0822944	0.285764	0.368727	signal transducer and activator of transcription 3 (acute-phase response factor)	17q21.31,	GO:0000122~negative regulation of transcription from RNA polymerase II promoter,GO:0001654~eye development,GO:0001659~temperature homeostasis,GO:0001754~eye photoreceptor cell differentiation,GO:0002526~acute inflammatory response,GO:0006350~transcription,GO:0006355~regulation of transcription, DNA-dependent,GO:0006357~regulation of transcription from RNA polymerase II promoter,GO:0006928~cell mo…	GO:0005730~nucleolus,GO:0005886~plasma membrane,GO:0031974~membrane-enclosed lumen,GO:0031981~nuclear lumen,GO:0043228~non-membrane-bounded organelle,GO:0043232~intracellular non-membrane-bounded organelle,GO:0043233~organelle lumen,GO:0070013~intracellular organelle lumen,	GO:0003677~DNA binding,GO:0003700~transcription factor activity,GO:0005509~calcium ion binding,GO:0008134~transcription factor binding,GO:0016563~transcription activator activity,GO:0019899~enzyme binding,GO:0019900~kinase binding,GO:0019901~protein kinase binding,GO:0030528~transcription regulator activity,GO:0043167~ion binding,GO:0043169~cation binding,GO:0043565~sequence-specific DNA binding,…	hsa04062:Chemokine signaling pathway,hsa04630:Jak-STAT signaling pathway,hsa04920:Adipocytokine signaling pathway,hsa05200:Pathways in cancer,hsa05212:Pancreatic cancer,hsa05221:Acute myeloid leukemia,
NOS2	25	0.171391	0.247042	0.118475	0.738439	0.926961	25	0.33077	0.26407	0.117927	0.285831	0.368727	nitric oxide synthase 2, inducible	17q11.2-q12,	GO:0001568~blood vessel development,GO:0001666~response to hypoxia,GO:0001910~regulation of leukocyte mediated cytotoxicity,GO:0001912~positive regulation of leukocyte mediated cytotoxicity,GO:0001935~endothelial cell proliferation,GO:0001944~vasculature development,GO:0001974~blood vessel remodeling,GO:0002227~innate immune response in mucosa,GO:0002251~organ or tissue specific immune response,G…	GO:0005777~peroxisome,GO:0005829~cytosol,GO:0005856~cytoskeleton,GO:0005938~cell cortex,GO:0030863~cortical cytoskeleton,GO:0042579~microbody,GO:0043228~non-membrane-bounded organelle,GO:0043232~intracellular non-membrane-bounded organelle,GO:0044448~cell cortex part,GO:0048471~perinuclear region of cytoplasm,	GO:0000166~nucleotide binding,GO:0001882~nucleoside binding,GO:0001883~purine nucleoside binding,GO:0004517~nitric-oxide synthase activity,GO:0005506~iron ion binding,GO:0005509~calcium ion binding,GO:0005516~calmodulin binding,GO:0008270~zinc ion binding,GO:0008603~cAMP-dependent protein kinase regulator activity,GO:0009055~electron carrier activity,GO:0010181~FMN binding,GO:0016597~amino acid b…	hsa00330:Arginine and proline metabolism,hsa04020:Calcium signaling pathway,hsa05200:Pathways in cancer,hsa05222:Small cell lung cancer,
MAX	13	0.185508	0.203119	0.128306	0.554586	0.91201	13	0.437665	0.366279	0.116598	0.270191	0.369642	MYC associated factor X	14q23,	GO:0006350~transcription,GO:0006351~transcription, DNA-dependent,GO:0006366~transcription from RNA polymerase II promoter,GO:0032774~RNA biosynthetic process,GO:0045449~regulation of transcription,		GO:0003677~DNA binding,GO:0003700~transcription factor activity,GO:0003712~transcription cofactor activity,GO:0003713~transcription coactivator activity,GO:0008134~transcription factor binding,GO:0016563~transcription activator activity,GO:0030528~transcription regulator activity,GO:0043565~sequence-specific DNA binding,GO:0046982~protein heterodimerization activity,GO:0046983~protein dimerizatio…	hsa04010:MAPK signaling pathway,hsa05200:Pathways in cancer,hsa05222:Small cell lung cancer,
MAP2K1	13	0.432446	0.223901	0.132956	0.0583791	0.278121	13	0.445375	0.354825	0.132457	0.247107	0.371191	mitogen-activated protein kinase kinase 1	15q22.1-q22.33,	GO:0000087~M phase of mitotic cell cycle,GO:0000165~MAPKKK cascade,GO:0000187~activation of MAPK activity,GO:0000278~mitotic cell cycle,GO:0000279~M phase,GO:0000280~nuclear division,GO:0000902~cell morphogenesis,GO:0003056~regulation of vascular smooth muscle contraction,GO:0006355~regulation of transcription, DNA-dependent,GO:0006357~regulation of transcription from RNA polymerase II promoter,G…	GO:0000267~cell fraction,GO:0005625~soluble fraction,GO:0005794~Golgi apparatus,GO:0005829~cytosol,GO:0005856~cytoskeleton,GO:0005874~microtubule,GO:0005886~plasma membrane,GO:0005938~cell cortex,GO:0015630~microtubule cytoskeleton,GO:0030424~axon,GO:0030425~dendrite,GO:0032838~cell projection cytoplasm,GO:0032839~dendrite cytoplasm,GO:0033267~axon part,GO:0042995~cell projection,GO:0043005~neuro…	GO:0000166~nucleotide binding,GO:0001882~nucleoside binding,GO:0001883~purine nucleoside binding,GO:0004672~protein kinase activity,GO:0004674~protein serine/threonine kinase activity,GO:0004708~MAP kinase kinase activity,GO:0004712~protein serine/threonine/tyrosine kinase activity,GO:0004713~protein tyrosine kinase activity,GO:0004721~phosphoprotein phosphatase activity,GO:0004725~protein tyrosi…	hsa04010:MAPK signaling pathway,hsa04012:ErbB signaling pathway,hsa04062:Chemokine signaling pathway,hsa04114:Oocyte meiosis,hsa04270:Vascular smooth muscle contraction,hsa04320:Dorso-ventral axis formation,hsa04370:VEGF signaling pathway,hsa04510:Focal adhesion,hsa04540:Gap junction,hsa04620:Toll-like receptor signaling pathway,hsa04650:Natural killer cell mediated cytotoxicity,hsa04660:T cell r…
WNT2B	14	0.421003	0.233133	0.135773	0.0832236	0.301873	14	0.264011	0.199119	0.130726	0.309806	0.372983	wingless-type MMTV integration site family, member 2B	1p13,	GO:0007166~cell surface receptor linked signal transduction,GO:0007223~Wnt receptor signaling pathway, calcium modulating pathway,GO:0016055~Wnt receptor signaling pathway,	GO:0005576~extracellular region,GO:0005578~proteinaceous extracellular matrix,GO:0005615~extracellular space,GO:0031012~extracellular matrix,GO:0044421~extracellular region part,		hsa04310:Wnt signaling pathway,hsa04340:Hedgehog signaling pathway,hsa04916:Melanogenesis,hsa05200:Pathways in cancer,hsa05217:Basal cell carcinoma,
KIT	7	0.0295983	0.344255	0.194427	0.94721	0.969379	7	0.519666	0.408229	0.184461	0.272882	0.384734	similar to Mast/stem cell growth factor receptor precursor (SCFR) (Proto-oncogene tyrosine-protein kinase Kit) (c-kit) (CD117 antigen); v-kit Hardy-Zuckerman 4 feline sarcoma viral oncogene homolog	4,4q11-q12,	GO:0002244~hemopoietic progenitor cell differentiation,GO:0002318~myeloid progenitor cell differentiation,GO:0002320~lymphoid progenitor cell differentiation,GO:0002520~immune system development,GO:0002521~leukocyte differentiation,GO:0002573~myeloid leukocyte differentiation,GO:0003006~reproductive developmental process,GO:0006468~protein amino acid phosphorylation,GO:0006643~membrane lipid meta…	GO:0001669~acrosomal vesicle,GO:0005576~extracellular region,GO:0005615~extracellular space,GO:0005730~nucleolus,GO:0005886~plasma membrane,GO:0009897~external side of plasma membrane,GO:0009898~internal side of plasma membrane,GO:0009986~cell surface,GO:0016021~integral to membrane,GO:0016023~cytoplasmic membrane-bounded vesicle,GO:0030141~secretory granule,GO:0031224~intrinsic to membrane,GO:00…	GO:0000166~nucleotide binding,GO:0001882~nucleoside binding,GO:0001883~purine nucleoside binding,GO:0004672~protein kinase activity,GO:0004713~protein tyrosine kinase activity,GO:0004714~transmembrane receptor protein tyrosine kinase activity,GO:0005020~stem cell factor receptor activity,GO:0005524~ATP binding,GO:0017076~purine nucleotide binding,GO:0030554~adenyl nucleotide binding,GO:0032553~ri…	hsa04060:Cytokine-cytokine receptor interaction,hsa04144:Endocytosis,hsa04640:Hematopoietic cell lineage,hsa04916:Melanogenesis,hsa05200:Pathways in cancer,hsa05221:Acute myeloid leukemia,
FGF7	11	0.475358	0.260281	0.140171	0.0624667	0.28789	11	0.452663	0.366598	0.141325	0.271268	0.392551	hypothetical LOC100132771; fibroblast growth factor 7 (keratinocyte growth factor); fibroblast growth factor 7 pseudogene 2	15q15-q21.1,21q11.2,9p11.2,	GO:0001541~ovarian follicle development,GO:0001894~tissue homeostasis,GO:0001942~hair follicle development,GO:0003006~reproductive developmental process,GO:0006575~cellular amino acid derivative metabolic process,GO:0006576~biogenic amine metabolic process,GO:0006644~phospholipid metabolic process,GO:0006650~glycerophospholipid metabolic process,GO:0006656~phosphatidylcholine biosynthetic process…	GO:0005576~extracellular region,GO:0005615~extracellular space,GO:0005794~Golgi apparatus,GO:0044421~extracellular region part,	GO:0001871~pattern binding,GO:0005104~fibroblast growth factor receptor binding,GO:0005111~type 2 fibroblast growth factor receptor binding,GO:0005539~glycosaminoglycan binding,GO:0008083~growth factor activity,GO:0008201~heparin binding,GO:0030246~carbohydrate binding,GO:0030247~polysaccharide binding,	hsa04010:MAPK signaling pathway,hsa04810:Regulation of actin cytoskeleton,hsa05200:Pathways in cancer,hsa05218:Melanoma,
CCDC6	4	0.221624	0.310256	0.213619	0.660895	0.917606	4	0.546072	0.436117	0.211499	0.301571	0.394783	coiled-coil domain containing 6	10q21,		GO:0005856~cytoskeleton,GO:0043228~non-membrane-bounded organelle,GO:0043232~intracellular non-membrane-bounded organelle,	GO:0005198~structural molecule activity,GO:0005200~structural constituent of cytoskeleton,GO:0017124~SH3 domain binding,GO:0019904~protein domain specific binding,	hsa05200:Pathways in cancer,hsa05216:Thyroid cancer,
STAT5B	53	0.151324	0.194514	0.0764969	0.713824	0.917372	53	0.277853	0.238827	0.0789422	0.310523	0.395565	signal transducer and activator of transcription 5B	17q11.2,	GO:0000255~allantoin metabolic process,GO:0001553~luteinization,GO:0001666~response to hypoxia,GO:0001775~cell activation,GO:0001776~leukocyte homeostasis,GO:0001779~natural killer cell differentiation,GO:0001817~regulation of cytokine production,GO:0001889~liver development,GO:0001910~regulation of leukocyte mediated cytotoxicity,GO:0001912~positive regulation of leukocyte mediated cytotoxicity,…	GO:0005829~cytosol,	GO:0003677~DNA binding,GO:0003690~double-stranded DNA binding,GO:0003700~transcription factor activity,GO:0005509~calcium ion binding,GO:0030528~transcription regulator activity,GO:0035257~nuclear hormone receptor binding,GO:0035258~steroid hormone receptor binding,GO:0035259~glucocorticoid receptor binding,GO:0043167~ion binding,GO:0043169~cation binding,GO:0043565~sequence-specific DNA binding,…	hsa04012:ErbB signaling pathway,hsa04062:Chemokine signaling pathway,hsa04630:Jak-STAT signaling pathway,hsa05200:Pathways in cancer,hsa05220:Chronic myeloid leukemia,hsa05221:Acute myeloid leukemia,
EGF	9	0.191914	0.276199	0.160257	0.700532	0.954863	9	0.499142	0.40776	0.162999	0.287524	0.397411	epidermal growth factor (beta-urogastrone)	4q25,	GO:0000165~MAPKKK cascade,GO:0000186~activation of MAPKK activity,GO:0001525~angiogenesis,GO:0001568~blood vessel development,GO:0001763~morphogenesis of a branching structure,GO:0001932~regulation of protein amino acid phosphorylation,GO:0001944~vasculature development,GO:0006259~DNA metabolic process,GO:0006260~DNA replication,GO:0006468~protein amino acid phosphorylation,GO:0006793~phosphorus …	GO:0000267~cell fraction,GO:0005576~extracellular region,GO:0005615~extracellular space,GO:0005625~soluble fraction,GO:0005886~plasma membrane,GO:0016021~integral to membrane,GO:0016023~cytoplasmic membrane-bounded vesicle,GO:0030141~secretory granule,GO:0031091~platelet alpha granule,GO:0031093~platelet alpha granule lumen,GO:0031224~intrinsic to membrane,GO:0031410~cytoplasmic vesicle,GO:003197…	GO:0005154~epidermal growth factor receptor binding,GO:0005509~calcium ion binding,GO:0008047~enzyme activator activity,GO:0008083~growth factor activity,GO:0019207~kinase regulator activity,GO:0019209~kinase activator activity,GO:0019887~protein kinase regulator activity,GO:0030295~protein kinase activator activity,GO:0030296~protein tyrosine kinase activator activity,GO:0030297~transmembrane re…	hsa04010:MAPK signaling pathway,hsa04012:ErbB signaling pathway,hsa04060:Cytokine-cytokine receptor interaction,hsa04144:Endocytosis,hsa04510:Focal adhesion,hsa04540:Gap junction,hsa04810:Regulation of actin cytoskeleton,hsa05200:Pathways in cancer,hsa05212:Pancreatic cancer,hsa05213:Endometrial cancer,hsa05214:Glioma,hsa05215:Prostate cancer,hsa05218:Melanoma,hsa05219:Bladder cancer,hsa05223:Non…
EGLN3	4	0.425691	0.33451	0.211508	0.333198	0.694459	4	0.46526	0.348813	0.228152	0.304888	0.402682	egl nine homolog 3 (C. elegans)	14q13.1,	GO:0001666~response to hypoxia,GO:0006915~apoptosis,GO:0008219~cell death,GO:0012501~programmed cell death,GO:0016265~death,GO:0042127~regulation of cell proliferation,GO:0055114~oxidation reduction,GO:0070482~response to oxygen levels,		GO:0005506~iron ion binding,GO:0016701~oxidoreductase activity, acting on single donors with incorporation of molecular oxygen,GO:0016702~oxidoreductase activity, acting on single donors with incorporation of molecular oxygen, incorporation of two atoms of oxygen,GO:0019842~vitamin binding,GO:0031406~carboxylic acid binding,GO:0031418~L-ascorbic acid binding,GO:0043167~ion binding,GO:0043169~cati…	hsa05200:Pathways in cancer,hsa05211:Renal cell carcinoma,
RAF1	10	0.451507	0.307469	0.169971	0.198378	0.520054	10	0.491291	0.42841	0.145441	0.332745	0.403895	v-raf-1 murine leukemia viral oncogene homolog 1	3p25,	GO:0006468~protein amino acid phosphorylation,GO:0006793~phosphorus metabolic process,GO:0006796~phosphate metabolic process,GO:0006915~apoptosis,GO:0007010~cytoskeleton organization,GO:0007166~cell surface receptor linked signal transduction,GO:0007167~enzyme linked receptor protein signaling pathway,GO:0007169~transmembrane receptor protein tyrosine kinase signaling pathway,GO:0007242~intracell…	GO:0005739~mitochondrion,GO:0005740~mitochondrial envelope,GO:0005741~mitochondrial outer membrane,GO:0005829~cytosol,GO:0005886~plasma membrane,GO:0019867~outer membrane,GO:0031090~organelle membrane,GO:0031966~mitochondrial membrane,GO:0031967~organelle envelope,GO:0031968~organelle outer membrane,GO:0031975~envelope,GO:0044429~mitochondrial part,	GO:0000166~nucleotide binding,GO:0001882~nucleoside binding,GO:0001883~purine nucleoside binding,GO:0004672~protein kinase activity,GO:0004674~protein serine/threonine kinase activity,GO:0005524~ATP binding,GO:0008270~zinc ion binding,GO:0008289~lipid binding,GO:0017076~purine nucleotide binding,GO:0019992~diacylglycerol binding,GO:0030554~adenyl nucleotide binding,GO:0032553~ribonucleotide bindi…	hsa04010:MAPK signaling pathway,hsa04012:ErbB signaling pathway,hsa04062:Chemokine signaling pathway,hsa04270:Vascular smooth muscle contraction,hsa04370:VEGF signaling pathway,hsa04510:Focal adhesion,hsa04540:Gap junction,hsa04650:Natural killer cell mediated cytotoxicity,hsa04660:T cell receptor signaling pathway,hsa04662:B cell receptor signaling pathway,hsa04664:Fc epsilon RI signaling pathwa…
PIK3R1	3	0.00327869	0.399036	0.240231	0.950262	0.985814	3	0.563935	0.455238	0.240993	0.32598	0.411835	phosphoinositide-3-kinase, regulatory subunit 1 (alpha)	5q13.1,	GO:0001775~cell activation,GO:0001952~regulation of cell-matrix adhesion,GO:0001953~negative regulation of cell-matrix adhesion,GO:0002520~immune system development,GO:0002521~leukocyte differentiation,GO:0006644~phospholipid metabolic process,GO:0006650~glycerophospholipid metabolic process,GO:0006793~phosphorus metabolic process,GO:0006796~phosphate metabolic process,GO:0007162~negative regulat…	GO:0005829~cytosol,GO:0005942~phosphoinositide 3-kinase complex,GO:0005943~1-phosphatidylinositol-4-phosphate 3-kinase, class IA complex,GO:0044445~cytosolic part,	GO:0005158~insulin receptor binding,GO:0005159~insulin-like growth factor receptor binding,GO:0005543~phospholipid binding,GO:0005545~phosphatidylinositol binding,GO:0008289~lipid binding,GO:0017046~peptide hormone binding,GO:0019207~kinase regulator activity,GO:0019899~enzyme binding,GO:0019902~phosphatase binding,GO:0019903~protein phosphatase binding,GO:0032403~protein complex binding,GO:00350…	hsa04012:ErbB signaling pathway,hsa04062:Chemokine signaling pathway,hsa04070:Phosphatidylinositol signaling system,hsa04150:mTOR signaling pathway,hsa04210:Apoptosis,hsa04370:VEGF signaling pathway,hsa04510:Focal adhesion,hsa04620:Toll-like receptor signaling pathway,hsa04630:Jak-STAT signaling pathway,hsa04650:Natural killer cell mediated cytotoxicity,hsa04660:T cell receptor signaling pathway,…
RALA	2	0.776509	0.38545	0.257859	0.0646886	0.190661	2	0.474715	0.387327	0.257795	0.367313	0.418234	v-ral simian leukemia viral oncogene homolog A (ras related)	7p15-p13,	GO:0006935~chemotaxis,GO:0007010~cytoskeleton organization,GO:0007242~intracellular signaling cascade,GO:0007264~small GTPase mediated signal transduction,GO:0007265~Ras protein signal transduction,GO:0007610~behavior,GO:0007626~locomotory behavior,GO:0030029~actin filament-based process,GO:0030036~actin cytoskeleton organization,GO:0031344~regulation of cell projection organization,GO:0031346~po…	GO:0005886~plasma membrane,GO:0009898~internal side of plasma membrane,GO:0044459~plasma membrane part,	GO:0000166~nucleotide binding,GO:0003924~GTPase activity,GO:0005525~GTP binding,GO:0017076~purine nucleotide binding,GO:0019001~guanyl nucleotide binding,GO:0032553~ribonucleotide binding,GO:0032555~purine ribonucleotide binding,GO:0032561~guanyl ribonucleotide binding,	hsa05200:Pathways in cancer,hsa05212:Pancreatic cancer,
VEGFC	3	0.310569	0.380656	0.243586	0.613223	0.930448	3	0.507713	0.385316	0.251606	0.31332	0.423334	vascular endothelial growth factor C	4q34.1-q34.3,	GO:0001525~angiogenesis,GO:0001568~blood vessel development,GO:0001932~regulation of protein amino acid phosphorylation,GO:0001934~positive regulation of protein amino acid phosphorylation,GO:0001944~vasculature development,GO:0002009~morphogenesis of an epithelium,GO:0002052~positive regulation of neuroblast proliferation,GO:0006928~cell motion,GO:0006929~substrate-bound cell migration,GO:000716…	GO:0005576~extracellular region,GO:0005615~extracellular space,GO:0016023~cytoplasmic membrane-bounded vesicle,GO:0030141~secretory granule,GO:0031091~platelet alpha granule,GO:0031093~platelet alpha granule lumen,GO:0031410~cytoplasmic vesicle,GO:0031974~membrane-enclosed lumen,GO:0031982~vesicle,GO:0031983~vesicle lumen,GO:0031988~membrane-bounded vesicle,GO:0043233~organelle lumen,GO:0044421~e…	GO:0005172~vascular endothelial growth factor receptor binding,GO:0008083~growth factor activity,GO:0043185~vascular endothelial growth factor receptor 3 binding,	hsa04060:Cytokine-cytokine receptor interaction,hsa04150:mTOR signaling pathway,hsa04510:Focal adhesion,hsa05200:Pathways in cancer,hsa05211:Renal cell carcinoma,hsa05212:Pancreatic cancer,hsa05219:Bladder cancer,
BMP4	7	0.42928	0.328247	0.177782	0.284915	0.657774	7	0.449354	0.369108	0.186634	0.33361	0.432457	bone morphogenetic protein 4	14q22-q23,	GO:0001501~skeletal system development,GO:0001503~ossification,GO:0001525~angiogenesis,GO:0001541~ovarian follicle development,GO:0001568~blood vessel development,GO:0001649~osteoblast differentiation,GO:0001654~eye development,GO:0001655~urogenital system development,GO:0001656~metanephros development,GO:0001657~ureteric bud development,GO:0001658~branching involved in ureteric bud morphogenesis…	GO:0005576~extracellular region,GO:0005578~proteinaceous extracellular matrix,GO:0005615~extracellular space,GO:0031012~extracellular matrix,GO:0031982~vesicle,GO:0031988~membrane-bounded vesicle,GO:0044421~extracellular region part,	GO:0001871~pattern binding,GO:0005125~cytokine activity,GO:0005539~glycosaminoglycan binding,GO:0008083~growth factor activity,GO:0008201~heparin binding,GO:0030246~carbohydrate binding,GO:0030247~polysaccharide binding,GO:0042802~identical protein binding,GO:0042803~protein homodimerization activity,GO:0046983~protein dimerization activity,	hsa04340:Hedgehog signaling pathway,hsa04350:TGF-beta signaling pathway,hsa05200:Pathways in cancer,hsa05217:Basal cell carcinoma,
PRKCA	3	0.779143	0.35984	0.233279	0.0361336	0.192754	3	0.511568	0.412769	0.254843	0.349124	0.434517	protein kinase C, alpha	17q22-q23.2,	GO:0000165~MAPKKK cascade,GO:0000188~inactivation of MAPK activity,GO:0000302~response to reactive oxygen species,GO:0000902~cell morphogenesis,GO:0000904~cell morphogenesis involved in differentiation,GO:0001501~skeletal system development,GO:0001932~regulation of protein amino acid phosphorylation,GO:0001933~negative regulation of protein amino acid phosphorylation,GO:0001934~positive regulatio…	GO:0000267~cell fraction,GO:0005624~membrane fraction,GO:0005626~insoluble fraction,GO:0005739~mitochondrion,GO:0005829~cytosol,GO:0005886~plasma membrane,GO:0019717~synaptosome,GO:0019898~extrinsic to membrane,GO:0045121~membrane raft,	GO:0000166~nucleotide binding,GO:0001882~nucleoside binding,GO:0001883~purine nucleoside binding,GO:0004672~protein kinase activity,GO:0004674~protein serine/threonine kinase activity,GO:0004697~protein kinase C activity,GO:0004698~calcium-dependent protein kinase C activity,GO:0005509~calcium ion binding,GO:0005524~ATP binding,GO:0008270~zinc ion binding,GO:0008289~lipid binding,GO:0009931~calci…	hsa04010:MAPK signaling pathway,hsa04012:ErbB signaling pathway,hsa04020:Calcium signaling pathway,hsa04070:Phosphatidylinositol signaling system,hsa04270:Vascular smooth muscle contraction,hsa04310:Wnt signaling pathway,hsa04370:VEGF signaling pathway,hsa04510:Focal adhesion,hsa04530:Tight junction,hsa04540:Gap junction,hsa04650:Natural killer cell mediated cytotoxicity,hsa04664:Fc epsilon RI si…
LEF1	6	0.056962	0.300425	0.189819	0.900184	0.969111	6	0.42126	0.329918	0.203309	0.326616	0.437611	lymphoid enhancer-binding factor 1	4q23-q25,	GO:0000122~negative regulation of transcription from RNA polymerase II promoter,GO:0000902~cell morphogenesis,GO:0000904~cell morphogenesis involved in differentiation,GO:0001655~urogenital system development,GO:0001704~formation of primary germ layer,GO:0001707~mesoderm formation,GO:0001756~somitogenesis,GO:0001822~kidney development,GO:0001837~epithelial to mesenchymal transition,GO:0001890~pla…	GO:0005654~nucleoplasm,GO:0005667~transcription factor complex,GO:0005730~nucleolus,GO:0031974~membrane-enclosed lumen,GO:0031981~nuclear lumen,GO:0043228~non-membrane-bounded organelle,GO:0043232~intracellular non-membrane-bounded organelle,GO:0043233~organelle lumen,GO:0044451~nucleoplasm part,GO:0070013~intracellular organelle lumen,	GO:0003677~DNA binding,GO:0003682~chromatin binding,GO:0003700~transcription factor activity,GO:0003702~RNA polymerase II transcription factor activity,GO:0003705~RNA polymerase II transcription factor activity, enhancer binding,GO:0008301~DNA bending activity,GO:0016563~transcription activator activity,GO:0030528~transcription regulator activity,GO:0043565~sequence-specific DNA binding,	hsa04310:Wnt signaling pathway,hsa04520:Adherens junction,hsa04916:Melanogenesis,hsa05200:Pathways in cancer,hsa05210:Colorectal cancer,hsa05213:Endometrial cancer,hsa05215:Prostate cancer,hsa05216:Thyroid cancer,hsa05217:Basal cell carcinoma,hsa05221:Acute myeloid leukemia,hsa05412:Arrhythmogenic right ventricular cardiomyopathy (ARVC),
PGF	23	0.276339	0.236394	0.119985	0.369598	0.732223	23	0.214696	0.183692	0.111145	0.390143	0.489135	placental growth factor	14q24-q31,	GO:0001525~angiogenesis,GO:0001568~blood vessel development,GO:0001655~urogenital system development,GO:0001656~metanephros development,GO:0001657~ureteric bud development,GO:0001658~branching involved in ureteric bud morphogenesis,GO:0001666~response to hypoxia,GO:0001763~morphogenesis of a branching structure,GO:0001822~kidney development,GO:0001936~regulation of endothelial cell proliferation,…	GO:0005576~extracellular region,GO:0005615~extracellular space,GO:0044421~extracellular region part,	GO:0001871~pattern binding,GO:0005539~glycosaminoglycan binding,GO:0008083~growth factor activity,GO:0008201~heparin binding,GO:0030246~carbohydrate binding,GO:0030247~polysaccharide binding,GO:0042802~identical protein binding,GO:0042803~protein homodimerization activity,GO:0046982~protein heterodimerization activity,GO:0046983~protein dimerization activity,	hsa04150:mTOR signaling pathway,hsa04510:Focal adhesion,hsa05200:Pathways in cancer,hsa05211:Renal cell carcinoma,hsa05212:Pancreatic cancer,hsa05219:Bladder cancer,
PTGS2	5	0.738348	0.341748	0.211592	0.0304402	0.171804	5	0.385416	0.358107	0.208988	0.448019	0.510625	prostaglandin-endoperoxide synthase 2 (prostaglandin G/H synthase and cyclooxygenase)	1q25.2-q25.3,	GO:0000038~very-long-chain fatty acid metabolic process,GO:0001501~skeletal system development,GO:0001503~ossification,GO:0001516~prostaglandin biosynthetic process,GO:0001890~placenta development,GO:0001893~maternal placenta development,GO:0001942~hair follicle development,GO:0002237~response to molecule of bacterial origin,GO:0003006~reproductive developmental process,GO:0003013~circulatory sys…	GO:0000267~cell fraction,GO:0005624~membrane fraction,GO:0005626~insoluble fraction,GO:0005783~endoplasmic reticulum,GO:0005788~endoplasmic reticulum lumen,GO:0005792~microsome,GO:0005886~plasma membrane,GO:0005901~caveola,GO:0019898~extrinsic to membrane,GO:0031974~membrane-enclosed lumen,GO:0042598~vesicular fraction,GO:0043233~organelle lumen,GO:0044432~endoplasmic reticulum part,GO:0044459~pl…	GO:0004601~peroxidase activity,GO:0004666~prostaglandin-endoperoxide synthase activity,GO:0005506~iron ion binding,GO:0008289~lipid binding,GO:0016209~antioxidant activity,GO:0016684~oxidoreductase activity, acting on peroxide as acceptor,GO:0016701~oxidoreductase activity, acting on single donors with incorporation of molecular oxygen,GO:0016702~oxidoreductase activity, acting on single donors w…	hsa00590:Arachidonic acid metabolism,hsa04370:VEGF signaling pathway,hsa05200:Pathways in cancer,hsa05222:Small cell lung cancer,
IGF1R	5	0.0526316	0.333253	0.211823	0.90738	0.974787	5	0.452626	0.395315	0.208326	0.391618	0.514074	insulin-like growth factor 1 receptor	15q26.3,	GO:0000902~cell morphogenesis,GO:0000904~cell morphogenesis involved in differentiation,GO:0003006~reproductive developmental process,GO:0006275~regulation of DNA replication,GO:0006461~protein complex assembly,GO:0006468~protein amino acid phosphorylation,GO:0006793~phosphorus metabolic process,GO:0006796~phosphate metabolic process,GO:0006916~anti-apoptosis,GO:0006955~immune response,GO:0007163…	GO:0000267~cell fraction,GO:0005624~membrane fraction,GO:0005626~insoluble fraction,GO:0005792~microsome,GO:0005886~plasma membrane,GO:0005887~integral to plasma membrane,GO:0016021~integral to membrane,GO:0031224~intrinsic to membrane,GO:0031226~intrinsic to plasma membrane,GO:0042598~vesicular fraction,GO:0042995~cell projection,GO:0043005~neuron projection,GO:0044459~plasma membrane part,	GO:0000166~nucleotide binding,GO:0001882~nucleoside binding,GO:0001883~purine nucleoside binding,GO:0004672~protein kinase activity,GO:0004713~protein tyrosine kinase activity,GO:0004714~transmembrane receptor protein tyrosine kinase activity,GO:0005158~insulin receptor binding,GO:0005520~insulin-like growth factor binding,GO:0005524~ATP binding,GO:0017046~peptide hormone binding,GO:0017076~purin…	hsa04114:Oocyte meiosis,hsa04144:Endocytosis,hsa04510:Focal adhesion,hsa04520:Adherens junction,hsa04730:Long-term depression,hsa04914:Progesterone-mediated oocyte maturation,hsa05200:Pathways in cancer,hsa05210:Colorectal cancer,hsa05214:Glioma,hsa05215:Prostate cancer,hsa05218:Melanoma,
GLI1	38	0.224703	0.246439	0.0893968	0.596055	0.861643	38	0.310472	0.300669	0.0911545	0.45718	0.527863	GLI family zinc finger 1	12q13.2-q13.3,	GO:0001501~skeletal system development,GO:0001503~ossification,GO:0001649~osteoblast differentiation,GO:0003002~regionalization,GO:0006275~regulation of DNA replication,GO:0006350~transcription,GO:0006355~regulation of transcription, DNA-dependent,GO:0006357~regulation of transcription from RNA polymerase II promoter,GO:0007166~cell surface receptor linked signal transduction,GO:0007224~smoothene…	GO:0005929~cilium,GO:0042995~cell projection,	GO:0003677~DNA binding,GO:0003682~chromatin binding,GO:0003700~transcription factor activity,GO:0003702~RNA polymerase II transcription factor activity,GO:0003705~RNA polymerase II transcription factor activity, enhancer binding,GO:0008017~microtubule binding,GO:0008092~cytoskeletal protein binding,GO:0008270~zinc ion binding,GO:0015631~tubulin binding,GO:0016563~transcription activator activity,…	hsa04340:Hedgehog signaling pathway,hsa05200:Pathways in cancer,hsa05217:Basal cell carcinoma,
E2F2	23	0.254641	0.204292	0.106199	0.317713	0.62263	23	0.358332	0.350346	0.112341	0.471663	0.532413	E2F transcription factor 2	1p36,	GO:0006350~transcription,GO:0006351~transcription, DNA-dependent,GO:0006352~transcription initiation,GO:0006355~regulation of transcription, DNA-dependent,GO:0006366~transcription from RNA polymerase II promoter,GO:0006367~transcription initiation from RNA polymerase II promoter,GO:0006461~protein complex assembly,GO:0006915~apoptosis,GO:0007049~cell cycle,GO:0008219~cell death,GO:0012501~program…	GO:0005654~nucleoplasm,GO:0005667~transcription factor complex,GO:0031974~membrane-enclosed lumen,GO:0031981~nuclear lumen,GO:0043233~organelle lumen,GO:0044451~nucleoplasm part,GO:0070013~intracellular organelle lumen,	GO:0003677~DNA binding,GO:0003700~transcription factor activity,GO:0003702~RNA polymerase II transcription factor activity,GO:0008134~transcription factor binding,GO:0030528~transcription regulator activity,	hsa04110:Cell cycle,hsa05200:Pathways in cancer,hsa05212:Pancreatic cancer,hsa05214:Glioma,hsa05215:Prostate cancer,hsa05218:Melanoma,hsa05219:Bladder cancer,hsa05220:Chronic myeloid leukemia,hsa05222:Small cell lung cancer,hsa05223:Non-small cell lung cancer,
SMO	19	0.0853431	0.256771	0.127001	0.911463	0.964123	19	0.373379	0.369959	0.0995917	0.486306	0.539756	smoothened homolog (Drosophila)	7q32.3,	GO:0000902~cell morphogenesis,GO:0001501~skeletal system development,GO:0001503~ossification,GO:0001568~blood vessel development,GO:0001570~vasculogenesis,GO:0001649~osteoblast differentiation,GO:0001667~ameboidal cell migration,GO:0001708~cell fate specification,GO:0001755~neural crest cell migration,GO:0001944~vasculature development,GO:0002052~positive regulation of neuroblast proliferation,GO…	GO:0005929~cilium,GO:0016021~integral to membrane,GO:0031224~intrinsic to membrane,GO:0042995~cell projection,GO:0043025~cell soma,		hsa04340:Hedgehog signaling pathway,hsa05200:Pathways in cancer,hsa05217:Basal cell carcinoma,
LAMC3	13	0.295275	0.266849	0.136937	0.417775	0.616833	13	0.434592	0.416647	0.142459	0.449879	0.554887	laminin, gamma 3	9q31-q34,	GO:0007155~cell adhesion,GO:0022610~biological adhesion,	GO:0005576~extracellular region,GO:0005578~proteinaceous extracellular matrix,GO:0005604~basement membrane,GO:0031012~extracellular matrix,GO:0044420~extracellular matrix part,GO:0044421~extracellular region part,	GO:0005198~structural molecule activity,	hsa04510:Focal adhesion,hsa04512:ECM-receptor interaction,hsa05200:Pathways in cancer,hsa05222:Small cell lung cancer,
MAPK8	5	0.0401606	0.345651	0.207909	0.92913	0.960236	5	0.401606	0.398814	0.198943	0.494401	0.593281	mitogen-activated protein kinase 8	10q11.22,	GO:0000165~MAPKKK cascade,GO:0001501~skeletal system development,GO:0001503~ossification,GO:0006468~protein amino acid phosphorylation,GO:0006793~phosphorus metabolic process,GO:0006796~phosphate metabolic process,GO:0006915~apoptosis,GO:0006917~induction of apoptosis,GO:0006928~cell motion,GO:0007242~intracellular signaling cascade,GO:0007243~protein kinase cascade,GO:0007254~JNK cascade,GO:0007…	GO:0005654~nucleoplasm,GO:0005829~cytosol,GO:0031974~membrane-enclosed lumen,GO:0031981~nuclear lumen,GO:0043233~organelle lumen,GO:0070013~intracellular organelle lumen,	GO:0000166~nucleotide binding,GO:0001882~nucleoside binding,GO:0001883~purine nucleoside binding,GO:0004672~protein kinase activity,GO:0004674~protein serine/threonine kinase activity,GO:0004705~JUN kinase activity,GO:0004707~MAP kinase activity,GO:0005524~ATP binding,GO:0016909~SAP kinase activity,GO:0017076~purine nucleotide binding,GO:0030554~adenyl nucleotide binding,GO:0032553~ribonucleotide…	hsa04010:MAPK signaling pathway,hsa04012:ErbB signaling pathway,hsa04310:Wnt signaling pathway,hsa04510:Focal adhesion,hsa04620:Toll-like receptor signaling pathway,hsa04621:NOD-like receptor signaling pathway,hsa04622:RIG-I-like receptor signaling pathway,hsa04664:Fc epsilon RI signaling pathway,hsa04722:Neurotrophin signaling pathway,hsa04910:Insulin signaling pathway,hsa04912:GnRH signaling pa…
BCL2	13	0.0243902	0.294495	0.138974	0.974026	0.974026	13	0.399017	0.410928	0.123313	0.538472	0.595329	B-cell CLL/lymphoma 2	18q21.33,	GO:0000082~G1/S transition of mitotic cell cycle,GO:0000278~mitotic cell cycle,GO:0000302~response to reactive oxygen species,GO:0000902~cell morphogenesis,GO:0000904~cell morphogenesis involved in differentiation,GO:0001101~response to acid,GO:0001501~skeletal system development,GO:0001503~ossification,GO:0001541~ovarian follicle development,GO:0001558~regulation of cell growth,GO:0001655~urogen…	GO:0000159~protein phosphatase type 2A complex,GO:0000267~cell fraction,GO:0005624~membrane fraction,GO:0005626~insoluble fraction,GO:0005635~nuclear envelope,GO:0005739~mitochondrion,GO:0005740~mitochondrial envelope,GO:0005741~mitochondrial outer membrane,GO:0005783~endoplasmic reticulum,GO:0005789~endoplasmic reticulum membrane,GO:0005792~microsome,GO:0005829~cytosol,GO:0005955~calcineurin com…	GO:0002020~protease binding,GO:0008134~transcription factor binding,GO:0016563~transcription activator activity,GO:0019899~enzyme binding,GO:0019904~protein domain specific binding,GO:0030528~transcription regulator activity,GO:0042802~identical protein binding,GO:0042803~protein homodimerization activity,GO:0046982~protein heterodimerization activity,GO:0046983~protein dimerization activity,GO:0…	hsa04210:Apoptosis,hsa04510:Focal adhesion,hsa04722:Neurotrophin signaling pathway,hsa05014:Amyotrophic lateral sclerosis (ALS),hsa05200:Pathways in cancer,hsa05210:Colorectal cancer,hsa05215:Prostate cancer,hsa05222:Small cell lung cancer,
PIK3R2	52	0.00960512	0.165874	0.0744675	0.982069	0.999978	52	0.24446	0.254388	0.0793503	0.549781	0.610868	phosphoinositide-3-kinase, regulatory subunit 2 (beta)	19q13.2-q13.4,	GO:0019987~negative regulation of anti-apoptosis,GO:0045767~regulation of anti-apoptosis,	GO:0005829~cytosol,GO:0005942~phosphoinositide 3-kinase complex,GO:0044445~cytosolic part,	GO:0001727~lipid kinase activity,GO:0004428~inositol or phosphatidylinositol kinase activity,GO:0016303~1-phosphatidylinositol-3-kinase activity,GO:0019207~kinase regulator activity,GO:0035004~phosphoinositide 3-kinase activity,GO:0035014~phosphoinositide 3-kinase regulator activity,	hsa04012:ErbB signaling pathway,hsa04062:Chemokine signaling pathway,hsa04070:Phosphatidylinositol signaling system,hsa04150:mTOR signaling pathway,hsa04210:Apoptosis,hsa04370:VEGF signaling pathway,hsa04510:Focal adhesion,hsa04620:Toll-like receptor signaling pathway,hsa04630:Jak-STAT signaling pathway,hsa04650:Natural killer cell mediated cytotoxicity,hsa04660:T cell receptor signaling pathway,…
TGFBR1	11	0.440331	0.207667	0.137703	0.0455519	0.127923	11	0.36213	0.366353	0.132825	0.512681	0.61132	transforming growth factor, beta receptor 1	9q22,	GO:0000165~MAPKKK cascade,GO:0000186~activation of MAPKK activity,GO:0001501~skeletal system development,GO:0001558~regulation of cell growth,GO:0001568~blood vessel development,GO:0001655~urogenital system development,GO:0001666~response to hypoxia,GO:0001701~in utero embryonic development,GO:0001822~kidney development,GO:0001824~blastocyst development,GO:0001932~regulation of protein amino acid…	GO:0005886~plasma membrane,GO:0005887~integral to plasma membrane,GO:0016021~integral to membrane,GO:0016323~basolateral plasma membrane,GO:0016324~apical plasma membrane,GO:0031224~intrinsic to membrane,GO:0031226~intrinsic to plasma membrane,GO:0043235~receptor complex,GO:0044459~plasma membrane part,GO:0045177~apical part of cell,GO:0070022~transforming growth factor beta receptor complex,	GO:0000166~nucleotide binding,GO:0000287~magnesium ion binding,GO:0001882~nucleoside binding,GO:0001883~purine nucleoside binding,GO:0004672~protein kinase activity,GO:0004674~protein serine/threonine kinase activity,GO:0004675~transmembrane receptor protein serine/threonine kinase activity,GO:0005024~transforming growth factor beta receptor activity,GO:0005025~transforming growth factor beta rec…	hsa04010:MAPK signaling pathway,hsa04060:Cytokine-cytokine receptor interaction,hsa04144:Endocytosis,hsa04350:TGF-beta signaling pathway,hsa04520:Adherens junction,hsa05200:Pathways in cancer,hsa05210:Colorectal cancer,hsa05212:Pancreatic cancer,hsa05220:Chronic myeloid leukemia,
EP300	28	0.061436	0.160706	0.0924102	0.858642	0.964281	28	0.263173	0.254848	0.105432	0.468534	0.61484	E1A binding protein p300	22q13.2,	GO:0000302~response to reactive oxygen species,GO:0001558~regulation of cell growth,GO:0001666~response to hypoxia,GO:0001756~somitogenesis,GO:0001889~liver development,GO:0003002~regionalization,GO:0006325~chromatin organization,GO:0006350~transcription,GO:0006355~regulation of transcription, DNA-dependent,GO:0006357~regulation of transcription from RNA polymerase II promoter,GO:0006473~protein …	GO:0000123~histone acetyltransferase complex,GO:0005654~nucleoplasm,GO:0005667~transcription factor complex,GO:0005730~nucleolus,GO:0031974~membrane-enclosed lumen,GO:0031981~nuclear lumen,GO:0043228~non-membrane-bounded organelle,GO:0043232~intracellular non-membrane-bounded organelle,GO:0043233~organelle lumen,GO:0044451~nucleoplasm part,GO:0070013~intracellular organelle lumen,	GO:0003677~DNA binding,GO:0003700~transcription factor activity,GO:0003712~transcription cofactor activity,GO:0003713~transcription coactivator activity,GO:0004402~histone acetyltransferase activity,GO:0004468~lysine N-acetyltransferase activity,GO:0008022~protein C-terminus binding,GO:0008080~N-acetyltransferase activity,GO:0008134~transcription factor binding,GO:0008270~zinc ion binding,GO:0016…	hsa04110:Cell cycle,hsa04310:Wnt signaling pathway,hsa04330:Notch signaling pathway,hsa04350:TGF-beta signaling pathway,hsa04520:Adherens junction,hsa04630:Jak-STAT signaling pathway,hsa04720:Long-term potentiation,hsa04916:Melanogenesis,hsa05016:Huntington's disease,hsa05200:Pathways in cancer,hsa05211:Renal cell carcinoma,hsa05215:Prostate cancer,
CDC42	14	0.135307	0.280542	0.143757	0.843821	0.966024	14	0.214917	0.257719	0.139499	0.620512	0.678189	cell division cycle 42 (GTP binding protein, 25kDa); cell division cycle 42 pseudogene 2	1p36.1,7p11.2,	GO:0000902~cell morphogenesis,GO:0001709~cell fate determination,GO:0002520~immune system development,GO:0002521~leukocyte differentiation,GO:0002573~myeloid leukocyte differentiation,GO:0007010~cytoskeleton organization,GO:0007088~regulation of mitosis,GO:0007097~nuclear migration,GO:0007163~establishment or maintenance of cell polarity,GO:0007242~intracellular signaling cascade,GO:0007264~small…	GO:0005829~cytosol,GO:0005886~plasma membrane,GO:0009898~internal side of plasma membrane,GO:0030175~filopodium,GO:0042995~cell projection,GO:0044459~plasma membrane part,GO:0045177~apical part of cell,	GO:0000166~nucleotide binding,GO:0003924~GTPase activity,GO:0005525~GTP binding,GO:0017076~purine nucleotide binding,GO:0019001~guanyl nucleotide binding,GO:0030742~GTP-dependent protein binding,GO:0032553~ribonucleotide binding,GO:0032555~purine ribonucleotide binding,GO:0032561~guanyl ribonucleotide binding,	hsa04010:MAPK signaling pathway,hsa04062:Chemokine signaling pathway,hsa04144:Endocytosis,hsa04360:Axon guidance,hsa04370:VEGF signaling pathway,hsa04510:Focal adhesion,hsa04520:Adherens junction,hsa04530:Tight junction,hsa04660:T cell receptor signaling pathway,hsa04666:Fc gamma R-mediated phagocytosis,hsa04670:Leukocyte transendothelial migration,hsa04722:Neurotrophin signaling pathway,hsa04810…
BID	15	0.241042	0.301757	0.140038	0.667696	0.870326	15	0.353472	0.364804	0.108524	0.54158	0.685319	BH3 interacting domain death agonist	22q11.1,	GO:0001836~release of cytochrome c from mitochondria,GO:0006605~protein targeting,GO:0006626~protein targeting to mitochondrion,GO:0006839~mitochondrial transport,GO:0006886~intracellular protein transport,GO:0006915~apoptosis,GO:0006917~induction of apoptosis,GO:0007005~mitochondrion organization,GO:0007006~mitochondrial membrane organization,GO:0008104~protein localization,GO:0008219~cell death…	GO:0000267~cell fraction,GO:0005624~membrane fraction,GO:0005626~insoluble fraction,GO:0005739~mitochondrion,GO:0005740~mitochondrial envelope,GO:0005741~mitochondrial outer membrane,GO:0005829~cytosol,GO:0019867~outer membrane,GO:0031090~organelle membrane,GO:0031966~mitochondrial membrane,GO:0031967~organelle envelope,GO:0031968~organelle outer membrane,GO:0031975~envelope,GO:0044429~mitochondr…	GO:0005123~death receptor binding,GO:0032813~tumor necrosis factor receptor superfamily binding,	hsa04115:p53 signaling pathway,hsa04210:Apoptosis,hsa04650:Natural killer cell mediated cytotoxicity,hsa05010:Alzheimer's disease,hsa05014:Amyotrophic lateral sclerosis (ALS),hsa05200:Pathways in cancer,hsa05416:Viral myocarditis,
TGFB2	4	0.0995733	0.345247	0.223224	0.864458	0.971913	4	0.315078	0.391139	0.2336	0.627638	0.685446	transforming growth factor, beta 2	1q41,	GO:0000060~protein import into nucleus, translocation,GO:0000902~cell morphogenesis,GO:0000904~cell morphogenesis involved in differentiation,GO:0001525~angiogenesis,GO:0001558~regulation of cell growth,GO:0001568~blood vessel development,GO:0001654~eye development,GO:0001666~response to hypoxia,GO:0001817~regulation of cytokine production,GO:0001837~epithelial to mesenchymal transition,GO:000194…	GO:0005576~extracellular region,GO:0005615~extracellular space,GO:0016023~cytoplasmic membrane-bounded vesicle,GO:0030141~secretory granule,GO:0030424~axon,GO:0031012~extracellular matrix,GO:0031091~platelet alpha granule,GO:0031093~platelet alpha granule lumen,GO:0031410~cytoplasmic vesicle,GO:0031974~membrane-enclosed lumen,GO:0031982~vesicle,GO:0031983~vesicle lumen,GO:0031988~membrane-bounded…	GO:0001540~beta-amyloid binding,GO:0004672~protein kinase activity,GO:0004674~protein serine/threonine kinase activity,GO:0005114~type II transforming growth factor beta receptor binding,GO:0005125~cytokine activity,GO:0005160~transforming growth factor beta receptor binding,GO:0008083~growth factor activity,GO:0042802~identical protein binding,GO:0042803~protein homodimerization activity,GO:0046…	hsa04010:MAPK signaling pathway,hsa04060:Cytokine-cytokine receptor interaction,hsa04110:Cell cycle,hsa04350:TGF-beta signaling pathway,hsa04672:Intestinal immune network for IgA production,hsa05200:Pathways in cancer,hsa05210:Colorectal cancer,hsa05211:Renal cell carcinoma,hsa05212:Pancreatic cancer,hsa05220:Chronic myeloid leukemia,hsa05410:Hypertrophic cardiomyopathy (HCM),hsa05414:Dilated car…
CSF1R	23	0.206055	0.292073	0.120547	0.762252	0.98184	23	0.323611	0.357789	0.120695	0.61148	0.687635	colony stimulating factor 1 receptor	5q33-q35,	GO:0006468~protein amino acid phosphorylation,GO:0006793~phosphorus metabolic process,GO:0006796~phosphate metabolic process,GO:0007166~cell surface receptor linked signal transduction,GO:0007167~enzyme linked receptor protein signaling pathway,GO:0007169~transmembrane receptor protein tyrosine kinase signaling pathway,GO:0008283~cell proliferation,GO:0016310~phosphorylation,	GO:0005886~plasma membrane,GO:0005887~integral to plasma membrane,GO:0016021~integral to membrane,GO:0031224~intrinsic to membrane,GO:0031226~intrinsic to plasma membrane,GO:0043235~receptor complex,GO:0044459~plasma membrane part,	GO:0000166~nucleotide binding,GO:0001882~nucleoside binding,GO:0001883~purine nucleoside binding,GO:0004672~protein kinase activity,GO:0004713~protein tyrosine kinase activity,GO:0004714~transmembrane receptor protein tyrosine kinase activity,GO:0005011~macrophage colony stimulating factor receptor activity,GO:0005524~ATP binding,GO:0017076~purine nucleotide binding,GO:0019955~cytokine binding,GO…	hsa04060:Cytokine-cytokine receptor interaction,hsa04144:Endocytosis,hsa04640:Hematopoietic cell lineage,hsa05200:Pathways in cancer,
EPAS1	10	0.31886	0.253211	0.153998	0.334946	0.63429	10	0.157369	0.209308	0.143072	0.641707	0.702018	endothelial PAS domain protein 1	2p21-p16,	GO:0001525~angiogenesis,GO:0001568~blood vessel development,GO:0001666~response to hypoxia,GO:0001701~in utero embryonic development,GO:0001890~placenta development,GO:0001892~embryonic placenta development,GO:0001894~tissue homeostasis,GO:0001944~vasculature development,GO:0001974~blood vessel remodeling,GO:0002027~regulation of heart rate,GO:0002520~immune system development,GO:0006350~transcri…	GO:0005654~nucleoplasm,GO:0005667~transcription factor complex,GO:0031974~membrane-enclosed lumen,GO:0031981~nuclear lumen,GO:0043233~organelle lumen,GO:0044451~nucleoplasm part,GO:0070013~intracellular organelle lumen,	GO:0003677~DNA binding,GO:0003700~transcription factor activity,GO:0003702~RNA polymerase II transcription factor activity,GO:0003704~specific RNA polymerase II transcription factor activity,GO:0003705~RNA polymerase II transcription factor activity, enhancer binding,GO:0003712~transcription cofactor activity,GO:0003713~transcription coactivator activity,GO:0008134~transcription factor binding,GO…	hsa05200:Pathways in cancer,hsa05211:Renal cell carcinoma,
PPARG	8	0.110836	0.344557	0.199056	0.879831	0.967337	8	0.340459	0.393457	0.15129	0.636946	0.704092	peroxisome proliferator-activated receptor gamma	3p25,	GO:0000122~negative regulation of transcription from RNA polymerase II promoter,GO:0001558~regulation of cell growth,GO:0001817~regulation of cytokine production,GO:0001818~negative regulation of cytokine production,GO:0001890~placenta development,GO:0002520~immune system development,GO:0002521~leukocyte differentiation,GO:0002573~myeloid leukocyte differentiation,GO:0002673~regulation of acute i…	GO:0005829~cytosol,	GO:0003677~DNA binding,GO:0003700~transcription factor activity,GO:0003707~steroid hormone receptor activity,GO:0004879~ligand-dependent nuclear receptor activity,GO:0004953~icosanoid receptor activity,GO:0004954~prostanoid receptor activity,GO:0004955~prostaglandin receptor activity,GO:0005504~fatty acid binding,GO:0008134~transcription factor binding,GO:0008144~drug binding,GO:0008270~zinc ion …	hsa03320:PPAR signaling pathway,hsa05016:Huntington's disease,hsa05200:Pathways in cancer,hsa05216:Thyroid cancer,
HDAC2	1	0.907576	0.493698	0.291262	0.0776614	0.25326	1	0.422727	0.502027	0.290764	0.607469	0.706757	histone deacetylase 2	6q21,	GO:0000122~negative regulation of transcription from RNA polymerase II promoter,GO:0006325~chromatin organization,GO:0006338~chromatin remodeling,GO:0006342~chromatin silencing,GO:0006344~maintenance of chromatin silencing,GO:0006350~transcription,GO:0006355~regulation of transcription, DNA-dependent,GO:0006357~regulation of transcription from RNA polymerase II promoter,GO:0006476~protein amino a…	GO:0000118~histone deacetylase complex,GO:0000228~nuclear chromosome,GO:0000785~chromatin,GO:0000790~nuclear chromatin,GO:0000792~heterochromatin,GO:0005654~nucleoplasm,GO:0005657~replication fork,GO:0005694~chromosome,GO:0016580~Sin3 complex,GO:0016581~NuRD complex,GO:0016585~chromatin remodeling complex,GO:0017053~transcriptional repressor complex,GO:0031974~membrane-enclosed lumen,GO:0031981~n…	GO:0003677~DNA binding,GO:0003700~transcription factor activity,GO:0004407~histone deacetylase activity,GO:0008134~transcription factor binding,GO:0016563~transcription activator activity,GO:0016564~transcription repressor activity,GO:0016566~specific transcriptional repressor activity,GO:0016811~hydrolase activity, acting on carbon-nitrogen (but not peptide) bonds, in linear amides,GO:0019213~de…	hsa04110:Cell cycle,hsa04330:Notch signaling pathway,hsa05016:Huntington's disease,hsa05200:Pathways in cancer,hsa05220:Chronic myeloid leukemia,
PIAS1	13	0.0292683	0.281966	0.138274	0.966189	0.97976	13	0.348931	0.38203	0.123828	0.605381	0.709065	protein inhibitor of activated STAT, 1	15q,	GO:0006350~transcription,GO:0006355~regulation of transcription, DNA-dependent,GO:0006508~proteolysis,GO:0007242~intracellular signaling cascade,GO:0007243~protein kinase cascade,GO:0007259~JAK-STAT cascade,GO:0009057~macromolecule catabolic process,GO:0009891~positive regulation of biosynthetic process,GO:0010557~positive regulation of macromolecule biosynthetic process,GO:0010604~positive regul…	GO:0005654~nucleoplasm,GO:0016604~nuclear body,GO:0016607~nuclear speck,GO:0031974~membrane-enclosed lumen,GO:0031981~nuclear lumen,GO:0043233~organelle lumen,GO:0044451~nucleoplasm part,GO:0070013~intracellular organelle lumen,	GO:0003677~DNA binding,GO:0003712~transcription cofactor activity,GO:0003713~transcription coactivator activity,GO:0003714~transcription corepressor activity,GO:0008134~transcription factor binding,GO:0008270~zinc ion binding,GO:0016563~transcription activator activity,GO:0016564~transcription repressor activity,GO:0016879~ligase activity, forming carbon-nitrogen bonds,GO:0016881~acid-amino acid …	hsa04120:Ubiquitin mediated proteolysis,hsa04630:Jak-STAT signaling pathway,hsa05200:Pathways in cancer,hsa05222:Small cell lung cancer,
MAPK1	17	0.0984922	0.154025	0.101736	0.707418	0.909933	17	0.204294	0.22956	0.133315	0.575158	0.711894	mitogen-activated protein kinase 1	22q11.2,22q11.2|22q11.21,	GO:0000060~protein import into nucleus, translocation,GO:0000165~MAPKKK cascade,GO:0000189~nuclear translocation of MAPK,GO:0002237~response to molecule of bacterial origin,GO:0002253~activation of immune response,GO:0002429~immune response-activating cell surface receptor signaling pathway,GO:0002684~positive regulation of immune system process,GO:0002757~immune response-activating signal transd…	GO:0000267~cell fraction,GO:0005625~soluble fraction,GO:0005626~insoluble fraction,GO:0005654~nucleoplasm,GO:0005730~nucleolus,GO:0005829~cytosol,GO:0005856~cytoskeleton,GO:0030424~axon,GO:0030425~dendrite,GO:0031974~membrane-enclosed lumen,GO:0031981~nuclear lumen,GO:0032838~cell projection cytoplasm,GO:0032839~dendrite cytoplasm,GO:0033267~axon part,GO:0042995~cell projection,GO:0043005~neuron …	GO:0000166~nucleotide binding,GO:0001784~phosphotyrosine binding,GO:0001882~nucleoside binding,GO:0001883~purine nucleoside binding,GO:0004672~protein kinase activity,GO:0004674~protein serine/threonine kinase activity,GO:0004707~MAP kinase activity,GO:0005524~ATP binding,GO:0017076~purine nucleotide binding,GO:0019899~enzyme binding,GO:0019900~kinase binding,GO:0019901~protein kinase binding,GO:…	hsa04010:MAPK signaling pathway,hsa04012:ErbB signaling pathway,hsa04062:Chemokine signaling pathway,hsa04114:Oocyte meiosis,hsa04150:mTOR signaling pathway,hsa04270:Vascular smooth muscle contraction,hsa04320:Dorso-ventral axis formation,hsa04350:TGF-beta signaling pathway,hsa04360:Axon guidance,hsa04370:VEGF signaling pathway,hsa04510:Focal adhesion,hsa04520:Adherens junction,hsa04540:Gap junct…
CDK2	42	0.116986	0.190879	0.0825582	0.814616	0.956386	42	0.302121	0.332658	0.0768449	0.654457	0.715622	cyclin-dependent kinase 2	12q13,	GO:0000080~G1 phase of mitotic cell cycle,GO:0000086~G2/M transition of mitotic cell cycle,GO:0000087~M phase of mitotic cell cycle,GO:0000278~mitotic cell cycle,GO:0000279~M phase,GO:0000280~nuclear division,GO:0006259~DNA metabolic process,GO:0006260~DNA replication,GO:0006275~regulation of DNA replication,GO:0006468~protein amino acid phosphorylation,GO:0006793~phosphorus metabolic process,GO:…	GO:0000307~cyclin-dependent protein kinase holoenzyme complex,GO:0000781~chromosome, telomeric region,GO:0000793~condensed chromosome,GO:0000803~sex chromosome,GO:0000805~X chromosome,GO:0000806~Y chromosome,GO:0005654~nucleoplasm,GO:0005667~transcription factor complex,GO:0005694~chromosome,GO:0005829~cytosol,GO:0031974~membrane-enclosed lumen,GO:0031981~nuclear lumen,GO:0043228~non-membrane-bou…	GO:0000166~nucleotide binding,GO:0001882~nucleoside binding,GO:0001883~purine nucleoside binding,GO:0004672~protein kinase activity,GO:0004674~protein serine/threonine kinase activity,GO:0004693~cyclin-dependent protein kinase activity,GO:0005524~ATP binding,GO:0017076~purine nucleotide binding,GO:0030554~adenyl nucleotide binding,GO:0032553~ribonucleotide binding,GO:0032555~purine ribonucleotide…	hsa04110:Cell cycle,hsa04114:Oocyte meiosis,hsa04115:p53 signaling pathway,hsa04914:Progesterone-mediated oocyte maturation,hsa05200:Pathways in cancer,hsa05215:Prostate cancer,hsa05222:Small cell lung cancer,
MITF	4	0.237973	0.383483	0.223081	0.742888	0.939498	4	0.345547	0.430453	0.214415	0.653944	0.72077	microphthalmia-associated transcription factor	3p14.2-p14.1,	GO:0001654~eye development,GO:0002761~regulation of myeloid leukocyte differentiation,GO:0006350~transcription,GO:0006355~regulation of transcription, DNA-dependent,GO:0006357~regulation of transcription from RNA polymerase II promoter,GO:0007166~cell surface receptor linked signal transduction,GO:0007423~sensory organ development,GO:0009891~positive regulation of biosynthetic process,GO:0010557~…		GO:0003677~DNA binding,GO:0003682~chromatin binding,GO:0003700~transcription factor activity,GO:0003702~RNA polymerase II transcription factor activity,GO:0003705~RNA polymerase II transcription factor activity, enhancer binding,GO:0016563~transcription activator activity,GO:0030528~transcription regulator activity,GO:0043565~sequence-specific DNA binding,	hsa04916:Melanogenesis,hsa05200:Pathways in cancer,hsa05218:Melanoma,
WNT3	12	0.239473	0.311566	0.174291	0.66043	0.898707	12	0.312823	0.377473	0.139349	0.678658	0.73382	wingless-type MMTV integration site family, member 3	17q21,	GO:0001704~formation of primary germ layer,GO:0001707~mesoderm formation,GO:0001708~cell fate specification,GO:0003002~regionalization,GO:0007166~cell surface receptor linked signal transduction,GO:0007223~Wnt receptor signaling pathway, calcium modulating pathway,GO:0007267~cell-cell signaling,GO:0007369~gastrulation,GO:0007389~pattern specification process,GO:0007498~mesoderm development,GO:000…	GO:0005576~extracellular region,GO:0005578~proteinaceous extracellular matrix,GO:0031012~extracellular matrix,GO:0044421~extracellular region part,	GO:0005198~structural molecule activity,GO:0005201~extracellular matrix structural constituent,	hsa04310:Wnt signaling pathway,hsa04340:Hedgehog signaling pathway,hsa04916:Melanogenesis,hsa05200:Pathways in cancer,hsa05217:Basal cell carcinoma,
PDGFRB	24	0.310528	0.26921	0.112672	0.356919	0.656132	24	0.194599	0.255899	0.128774	0.682971	0.751513	platelet-derived growth factor receptor, beta polypeptide	5q31-q32,	GO:0001501~skeletal system development,GO:0001655~urogenital system development,GO:0001701~in utero embryonic development,GO:0001822~kidney development,GO:0001894~tissue homeostasis,GO:0001932~regulation of protein amino acid phosphorylation,GO:0006468~protein amino acid phosphorylation,GO:0006793~phosphorus metabolic process,GO:0006796~phosphate metabolic process,GO:0006928~cell motion,GO:000693…	GO:0005886~plasma membrane,GO:0005887~integral to plasma membrane,GO:0016021~integral to membrane,GO:0031224~intrinsic to membrane,GO:0031226~intrinsic to plasma membrane,GO:0044459~plasma membrane part,	GO:0000166~nucleotide binding,GO:0001882~nucleoside binding,GO:0001883~purine nucleoside binding,GO:0004672~protein kinase activity,GO:0004713~protein tyrosine kinase activity,GO:0004714~transmembrane receptor protein tyrosine kinase activity,GO:0004992~platelet activating factor receptor activity,GO:0005017~platelet-derived growth factor receptor activity,GO:0005021~vascular endothelial growth f…	hsa04010:MAPK signaling pathway,hsa04020:Calcium signaling pathway,hsa04060:Cytokine-cytokine receptor interaction,hsa04510:Focal adhesion,hsa04540:Gap junction,hsa04810:Regulation of actin cytoskeleton,hsa05200:Pathways in cancer,hsa05210:Colorectal cancer,hsa05214:Glioma,hsa05215:Prostate cancer,hsa05218:Melanoma,
PTCH2	33	0.366971	0.229174	0.0989403	0.0818499	0.299507	33	0.136335	0.197193	0.106041	0.716985	0.768743	patched homolog 2 (Drosophila)	1p33-p34,	GO:0006461~protein complex assembly,GO:0007276~gamete generation,GO:0007283~spermatogenesis,GO:0007398~ectoderm development,GO:0008544~epidermis development,GO:0019953~sexual reproduction,GO:0032504~multicellular organism reproduction,GO:0043933~macromolecular complex subunit organization,GO:0048232~male gamete generation,GO:0048609~reproductive process in a multicellular organism,GO:0065003~macr…	GO:0005886~plasma membrane,GO:0005887~integral to plasma membrane,GO:0016021~integral to membrane,GO:0031224~intrinsic to membrane,GO:0031226~intrinsic to plasma membrane,GO:0044459~plasma membrane part,	GO:0008158~hedgehog receptor activity,	hsa04340:Hedgehog signaling pathway,hsa05200:Pathways in cancer,hsa05217:Basal cell carcinoma,
IL6	11	0.124172	0.298973	0.149467	0.878899	0.955623	11	0.179289	0.303115	0.166392	0.771616	0.80836	interleukin 6 (interferon, beta 2)	7p21,	GO:0001775~cell activation,GO:0001776~leukocyte homeostasis,GO:0001780~neutrophil homeostasis,GO:0001781~neutrophil apoptosis,GO:0001817~regulation of cytokine production,GO:0001819~positive regulation of cytokine production,GO:0001932~regulation of protein amino acid phosphorylation,GO:0001934~positive regulation of protein amino acid phosphorylation,GO:0002237~response to molecule of bacterial …	GO:0005576~extracellular region,GO:0005615~extracellular space,GO:0005886~plasma membrane,GO:0005887~integral to plasma membrane,GO:0005896~interleukin-6 receptor complex,GO:0016021~integral to membrane,GO:0031224~intrinsic to membrane,GO:0031226~intrinsic to plasma membrane,GO:0043235~receptor complex,GO:0044421~extracellular region part,GO:0044459~plasma membrane part,	GO:0005125~cytokine activity,GO:0005138~interleukin-6 receptor binding,GO:0008083~growth factor activity,	hsa04060:Cytokine-cytokine receptor interaction,hsa04620:Toll-like receptor signaling pathway,hsa04621:NOD-like receptor signaling pathway,hsa04623:Cytosolic DNA-sensing pathway,hsa04630:Jak-STAT signaling pathway,hsa04640:Hematopoietic cell lineage,hsa04672:Intestinal immune network for IgA production,hsa05020:Prion diseases,hsa05200:Pathways in cancer,hsa05332:Graft-versus-host disease,hsa05410…
RUNX1T1	2	0.741758	0.418088	0.269275	0.114681	0.296976	2	0.231534	0.443347	0.275609	0.778912	0.813409	runt-related transcription factor 1; translocated to, 1 (cyclin D-related)	8q22,	GO:0006091~generation of precursor metabolites and energy,GO:0006350~transcription,GO:0006355~regulation of transcription, DNA-dependent,GO:0045444~fat cell differentiation,GO:0045449~regulation of transcription,GO:0051098~regulation of binding,GO:0051101~regulation of DNA binding,GO:0051252~regulation of RNA metabolic process,		GO:0003677~DNA binding,GO:0003700~transcription factor activity,GO:0008270~zinc ion binding,GO:0016564~transcription repressor activity,GO:0030528~transcription regulator activity,GO:0042802~identical protein binding,GO:0042803~protein homodimerization activity,GO:0043167~ion binding,GO:0043169~cation binding,GO:0046872~metal ion binding,GO:0046914~transition metal ion binding,GO:0046983~protein …	hsa05200:Pathways in cancer,hsa05221:Acute myeloid leukemia,
TRAF1	11	0.163259	0.300427	0.172756	0.786402	0.920218	11	0.139733	0.240222	0.151911	0.745853	0.815726	TNF receptor-associated factor 1	9q33-q34,	GO:0006461~protein complex assembly,GO:0006915~apoptosis,GO:0008219~cell death,GO:0010941~regulation of cell death,GO:0012501~programmed cell death,GO:0016265~death,GO:0042981~regulation of apoptosis,GO:0043067~regulation of programmed cell death,GO:0043933~macromolecular complex subunit organization,GO:0065003~macromolecular complex assembly,GO:0070271~protein complex biogenesis,		GO:0008270~zinc ion binding,GO:0043167~ion binding,GO:0043169~cation binding,GO:0046872~metal ion binding,GO:0046914~transition metal ion binding,	hsa05200:Pathways in cancer,hsa05222:Small cell lung cancer,
TGFA	21	0.333304	0.185463	0.105129	0.0798208	0.291247	21	0.139949	0.223974	0.117191	0.763312	0.818638	transforming growth factor, alpha	2p13,	GO:0000165~MAPKKK cascade,GO:0000187~activation of MAPK activity,GO:0001525~angiogenesis,GO:0001568~blood vessel development,GO:0001944~vasculature development,GO:0006468~protein amino acid phosphorylation,GO:0006793~phosphorus metabolic process,GO:0006796~phosphate metabolic process,GO:0007088~regulation of mitosis,GO:0007176~regulation of epidermal growth factor receptor activity,GO:0007242~int…	GO:0005576~extracellular region,GO:0005615~extracellular space,GO:0005886~plasma membrane,GO:0009986~cell surface,GO:0016021~integral to membrane,GO:0031224~intrinsic to membrane,GO:0044421~extracellular region part,	GO:0001948~glycoprotein binding,GO:0004672~protein kinase activity,GO:0004708~MAP kinase kinase activity,GO:0004712~protein serine/threonine/tyrosine kinase activity,GO:0005154~epidermal growth factor receptor binding,GO:0008083~growth factor activity,	hsa04012:ErbB signaling pathway,hsa05200:Pathways in cancer,hsa05211:Renal cell carcinoma,hsa05212:Pancreatic cancer,hsa05214:Glioma,hsa05215:Prostate cancer,hsa05223:Non-small cell lung cancer,
IGF1	6	0.141075	0.32307	0.185168	0.837163	0.956386	6	0.223856	0.394154	0.193646	0.810417	0.859384	insulin-like growth factor 1 (somatomedin C)	12q22-q23,	GO:0001501~skeletal system development,GO:0001503~ossification,GO:0001649~osteoblast differentiation,GO:0001763~morphogenesis of a branching structure,GO:0001932~regulation of protein amino acid phosphorylation,GO:0001934~positive regulation of protein amino acid phosphorylation,GO:0003012~muscle system process,GO:0006029~proteoglycan metabolic process,GO:0006109~regulation of carbohydrate metabo…	GO:0005576~extracellular region,GO:0005615~extracellular space,GO:0016023~cytoplasmic membrane-bounded vesicle,GO:0016942~insulin-like growth factor binding protein complex,GO:0030141~secretory granule,GO:0031091~platelet alpha granule,GO:0031093~platelet alpha granule lumen,GO:0031410~cytoplasmic vesicle,GO:0031974~membrane-enclosed lumen,GO:0031982~vesicle,GO:0031983~vesicle lumen,GO:0031988~me…	GO:0005158~insulin receptor binding,GO:0005159~insulin-like growth factor receptor binding,GO:0005179~hormone activity,GO:0005184~neuropeptide hormone activity,GO:0008083~growth factor activity,GO:0018445~prothoracicotrophic hormone activity,GO:0032403~protein complex binding,	hsa04114:Oocyte meiosis,hsa04115:p53 signaling pathway,hsa04150:mTOR signaling pathway,hsa04510:Focal adhesion,hsa04730:Long-term depression,hsa04914:Progesterone-mediated oocyte maturation,hsa04960:Aldosterone-regulated sodium reabsorption,hsa05200:Pathways in cancer,hsa05214:Glioma,hsa05215:Prostate cancer,hsa05218:Melanoma,hsa05410:Hypertrophic cardiomyopathy (HCM),hsa05414:Dilated cardiomyopa…
FN1	7	0	0.320974	0.196724	0.948618	0.975434	7	0.140506	0.324983	0.194552	0.82849	0.874597	fibronectin 1	2q34,	GO:0000902~cell morphogenesis,GO:0000904~cell morphogenesis involved in differentiation,GO:0002526~acute inflammatory response,GO:0006928~cell motion,GO:0006952~defense response,GO:0006953~acute-phase response,GO:0006954~inflammatory response,GO:0007044~cell-substrate junction assembly,GO:0007155~cell adhesion,GO:0007160~cell-matrix adhesion,GO:0008360~regulation of cell shape,GO:0009611~response…	GO:0005576~extracellular region,GO:0005577~fibrinogen complex,GO:0005578~proteinaceous extracellular matrix,GO:0005604~basement membrane,GO:0005615~extracellular space,GO:0005793~ER-Golgi intermediate compartment,GO:0005886~plasma membrane,GO:0016023~cytoplasmic membrane-bounded vesicle,GO:0016324~apical plasma membrane,GO:0030141~secretory granule,GO:0031012~extracellular matrix,GO:0031091~plate…	GO:0001871~pattern binding,GO:0005198~structural molecule activity,GO:0005201~extracellular matrix structural constituent,GO:0005518~collagen binding,GO:0005539~glycosaminoglycan binding,GO:0008047~enzyme activator activity,GO:0008201~heparin binding,GO:0016504~peptidase activator activity,GO:0030246~carbohydrate binding,GO:0030247~polysaccharide binding,	hsa04510:Focal adhesion,hsa04512:ECM-receptor interaction,hsa04810:Regulation of actin cytoskeleton,hsa05200:Pathways in cancer,hsa05222:Small cell lung cancer,
PRKCB	13	0.0297203	0.336509	0.172954	0.961953	0.990436	13	0.0758147	0.281314	0.163317	0.895856	0.921003	protein kinase C, beta	16p11.2,	GO:0006468~protein amino acid phosphorylation,GO:0006793~phosphorus metabolic process,GO:0006796~phosphate metabolic process,GO:0006811~ion transport,GO:0006812~cation transport,GO:0006816~calcium ion transport,GO:0006873~cellular ion homeostasis,GO:0006874~cellular calcium ion homeostasis,GO:0006875~cellular metal ion homeostasis,GO:0007242~intracellular signaling cascade,GO:0008104~protein loca…	GO:0005829~cytosol,GO:0005886~plasma membrane,GO:0019898~extrinsic to membrane,	GO:0000166~nucleotide binding,GO:0001882~nucleoside binding,GO:0001883~purine nucleoside binding,GO:0004672~protein kinase activity,GO:0004674~protein serine/threonine kinase activity,GO:0004697~protein kinase C activity,GO:0005246~calcium channel regulator activity,GO:0005509~calcium ion binding,GO:0005524~ATP binding,GO:0008270~zinc ion binding,GO:0008289~lipid binding,GO:0016247~channel regula…	hsa04010:MAPK signaling pathway,hsa04012:ErbB signaling pathway,hsa04020:Calcium signaling pathway,hsa04062:Chemokine signaling pathway,hsa04070:Phosphatidylinositol signaling system,hsa04270:Vascular smooth muscle contraction,hsa04310:Wnt signaling pathway,hsa04370:VEGF signaling pathway,hsa04510:Focal adhesion,hsa04530:Tight junction,hsa04540:Gap junction,hsa04650:Natural killer cell mediated c…
FZD10	3	0.229788	0.355471	0.231091	0.706735	0.910326	3	0.0974212	0.413926	0.251954	0.895479	0.925812	frizzled homolog 10 (Drosophila)	12q24.33,	GO:0007166~cell surface receptor linked signal transduction,GO:0007186~G-protein coupled receptor protein signaling pathway,GO:0016055~Wnt receptor signaling pathway,	GO:0005886~plasma membrane,GO:0005887~integral to plasma membrane,GO:0016021~integral to membrane,GO:0031224~intrinsic to membrane,GO:0031226~intrinsic to plasma membrane,GO:0044459~plasma membrane part,	GO:0042813~Wnt receptor activity,	hsa04310:Wnt signaling pathway,hsa04916:Melanogenesis,hsa05200:Pathways in cancer,hsa05210:Colorectal cancer,hsa05217:Basal cell carcinoma,
MMP9	29	0.432253	0.299213	0.114944	0.123549	0.536421	29	0.131004	0.287107	0.113216	0.916023	0.937898	matrix metallopeptidase 9 (gelatinase B, 92kDa gelatinase, 92kDa type IV collagenase)	20q11.2-q13.1,	GO:0001501~skeletal system development,GO:0002520~immune system development,GO:0002521~leukocyte differentiation,GO:0002573~myeloid leukocyte differentiation,GO:0006508~proteolysis,GO:0010941~regulation of cell death,GO:0010942~positive regulation of cell death,GO:0030097~hemopoiesis,GO:0030099~myeloid cell differentiation,GO:0030198~extracellular matrix organization,GO:0030225~macrophage differe…	GO:0005576~extracellular region,GO:0005578~proteinaceous extracellular matrix,GO:0005615~extracellular space,GO:0031012~extracellular matrix,GO:0044421~extracellular region part,	GO:0004175~endopeptidase activity,GO:0004222~metalloendopeptidase activity,GO:0005509~calcium ion binding,GO:0005518~collagen binding,GO:0008233~peptidase activity,GO:0008237~metallopeptidase activity,GO:0008270~zinc ion binding,GO:0043167~ion binding,GO:0043169~cation binding,GO:0046872~metal ion binding,GO:0046914~transition metal ion binding,GO:0070011~peptidase activity, acting on L-amino aci…	hsa04670:Leukocyte transendothelial migration,hsa05200:Pathways in cancer,hsa05219:Bladder cancer,
FGF12	1	0.589641	0.499537	0.292579	0.379053	0.696314	1	0.0371846	0.502722	0.288655	0.946604	0.968409	fibroblast growth factor 12	3q28,	GO:0007267~cell-cell signaling,GO:0007507~heart development,	GO:0005576~extracellular region,GO:0005615~extracellular space,GO:0044421~extracellular region part,	GO:0008083~growth factor activity,	hsa04010:MAPK signaling pathway,hsa04810:Regulation of actin cytoskeleton,hsa05200:Pathways in cancer,hsa05218:Melanoma,
CSF3R	14	0.502097	0.282779	0.150641	0.072711	0.280315	14	0.0358166	0.282119	0.147015	0.953068	0.970257	colony stimulating factor 3 receptor (granulocyte)	1p35-p34.3,	GO:0006952~defense response,GO:0007155~cell adhesion,GO:0022610~biological adhesion,	GO:0005576~extracellular region,GO:0005886~plasma membrane,GO:0005887~integral to plasma membrane,GO:0016021~integral to membrane,GO:0031224~intrinsic to membrane,GO:0031226~intrinsic to plasma membrane,GO:0044459~plasma membrane part,	GO:0004896~cytokine receptor activity,GO:0019955~cytokine binding,	hsa04060:Cytokine-cytokine receptor interaction,hsa04630:Jak-STAT signaling pathway,hsa04640:Hematopoietic cell lineage,hsa05200:Pathways in cancer,
RUNX1	5	0.488368	0.353406	0.205345	0.255513	0.462556	5	0.0257905	0.409251	0.214518	0.963075	0.971237	runt-related transcription factor 1	21q22.3,	GO:0002520~immune system development,GO:0002761~regulation of myeloid leukocyte differentiation,GO:0002762~negative regulation of myeloid leukocyte differentiation,GO:0002763~positive regulation of myeloid leukocyte differentiation,GO:0006350~transcription,GO:0006355~regulation of transcription, DNA-dependent,GO:0006357~regulation of transcription from RNA polymerase II promoter,GO:0009891~positi…		GO:0000166~nucleotide binding,GO:0001882~nucleoside binding,GO:0001883~purine nucleoside binding,GO:0003677~DNA binding,GO:0003700~transcription factor activity,GO:0005509~calcium ion binding,GO:0005524~ATP binding,GO:0008134~transcription factor binding,GO:0016563~transcription activator activity,GO:0017076~purine nucleotide binding,GO:0030528~transcription regulator activity,GO:0030554~adenyl n…	hsa05200:Pathways in cancer,hsa05220:Chronic myeloid leukemia,hsa05221:Acute myeloid leukemia,
PLD1	5	0.024032	0.279304	0.190462	0.909923	0.97467	5	0.0688126	0.433158	0.195167	0.969038	0.983365	phospholipase D1, phosphatidylcholine-specific	3q26,	GO:0006644~phospholipid metabolic process,GO:0006650~glycerophospholipid metabolic process,GO:0006654~phosphatidic acid biosynthetic process,GO:0006935~chemotaxis,GO:0006952~defense response,GO:0007242~intracellular signaling cascade,GO:0007264~small GTPase mediated signal transduction,GO:0007265~Ras protein signal transduction,GO:0007610~behavior,GO:0007626~locomotory behavior,GO:0008610~lipid b…	GO:0000267~cell fraction,GO:0005624~membrane fraction,GO:0005626~insoluble fraction,GO:0005768~endosome,GO:0005783~endoplasmic reticulum,GO:0005792~microsome,GO:0005794~Golgi apparatus,GO:0005795~Golgi stack,GO:0005886~plasma membrane,GO:0009898~internal side of plasma membrane,GO:0030027~lamellipodium,GO:0031252~cell leading edge,GO:0031982~vesicle,GO:0031984~organelle subcompartment,GO:0031985~…	GO:0004620~phospholipase activity,GO:0004630~phospholipase D activity,GO:0005543~phospholipid binding,GO:0008081~phosphoric diester hydrolase activity,GO:0008289~lipid binding,GO:0016298~lipase activity,GO:0035091~phosphoinositide binding,GO:0070290~NAPE-specific phospholipase D activity,	hsa00564:Glycerophospholipid metabolism,hsa00565:Ether lipid metabolism,hsa04144:Endocytosis,hsa04666:Fc gamma R-mediated phagocytosis,hsa04912:GnRH signaling pathway,hsa05200:Pathways in cancer,hsa05212:Pancreatic cancer,
BCR	16	0.178206	0.316884	0.131754	0.853726	0.964281	16	0.00321543	0.360661	0.118687	0.998701	0.999986	breakpoint cluster region	22q11,22q11|22q11.23,	GO:0006468~protein amino acid phosphorylation,GO:0006793~phosphorus metabolic process,GO:0006796~phosphate metabolic process,GO:0007242~intracellular signaling cascade,GO:0016310~phosphorylation,GO:0035023~regulation of Rho protein signal transduction,GO:0046578~regulation of Ras protein signal transduction,GO:0051056~regulation of small GTPase mediated signal transduction,		GO:0000166~nucleotide binding,GO:0001882~nucleoside binding,GO:0001883~purine nucleoside binding,GO:0004672~protein kinase activity,GO:0004674~protein serine/threonine kinase activity,GO:0005083~small GTPase regulator activity,GO:0005085~guanyl-nucleotide exchange factor activity,GO:0005088~Ras guanyl-nucleotide exchange factor activity,GO:0005089~Rho guanyl-nucleotide exchange factor activity,GO…	hsa05200:Pathways in cancer,hsa05220:Chronic myeloid leukemia,
