# Supplementary material for: Analysis of RNA expression of normal and cancer tissues reveals high correlation of COP9 gene expression with respiratory chain complex components
Source: BMC Genomics. 2016 Dec 1;17:983. doi: 10.1186/s12864-016-3313-y (PMC5131501; doi:10.1186/s12864-016-3313-y)
Supplement: Additional file 8: Table S15. — KEGG pathway analysis for the TP53 gene (XLS 70 kb) [file 12864_2016_3313_MOESM8_ESM.xls]

## Sheet: Sheet 1 - Table 1
HNSCC matched tissues
		Normal						Tumor
KEGG_ID	KEGG_description	Nh	ES	mean	sd	p	q	Nh	ES	mean	sd	p	q
hsa04110	Cell cycle	113	0.491345	0.148059	0.0494127	1.8614e-12	3.53666e-10	113	0.0746639	0.228561	0.0559087	0.997044	0.999974
hsa03040	Spliceosome	106	0.47919	0.14771	0.0523948	1.25335e-10	1.19068e-08	106	0.0664452	0.229977	0.0556682	0.998346	0.999974
hsa03030	DNA replication	35	0.662684	0.177363	0.0872739	1.34198e-08	8.49918e-07	35	0.031202	0.252581	0.096176	0.989327	0.999974
hsa03022	Basal transcription factors	32	0.576727	0.179506	0.0914806	7.05543e-06	0.000335133	32	0.249391	0.261311	0.105505	0.544978	0.999974
hsa03430	Mismatch repair	22	0.624982	0.186188	0.107456	2.21831e-05	0.000842959	22	0.0997447	0.273563	0.115091	0.934511	0.999974
hsa04520	Adherens junction	71	0.419586	0.156913	0.0653256	2.8979e-05	0.00087765	71	0.189121	0.239253	0.0705079	0.761464	0.999974
hsa03440	Homologous recombination	25	0.569107	0.182519	0.0967657	3.23345e-05	0.00087765	25	0.031178	0.268051	0.111376	0.983281	0.999974
hsa03410	Base excision repair	34	0.527696	0.178771	0.0898392	5.13985e-05	0.00122071	34	0.237309	0.257683	0.0971705	0.58304	0.999974
hsa03018	RNA degradation	56	0.429168	0.164507	0.0721375	0.000121828	0.00257192	56	0.237997	0.243303	0.07628	0.527726	0.999974
hsa04330	Notch signaling pathway	43	0.453459	0.16531	0.0814513	0.000201819	0.00383457	43	0.152279	0.249696	0.082994	0.879759	0.999974
hsa04115	p53 signaling pathway	63	0.394217	0.161022	0.0667946	0.000240405	0.00415245	63	0.26037	0.233868	0.0739764	0.360079	0.999974
hsa00100	Steroid biosynthesis	14	0.623789	0.221687	0.125974	0.000706594	0.0111877	14	0.176794	0.300922	0.141765	0.809373	0.999974
hsa04340	Hedgehog signaling pathway	40	0.404482	0.171986	0.0817977	0.00223924	0.0327274	40	0.286076	0.253393	0.0888622	0.356514	0.999974
hsa03450	Non-homologous end-joining	12	0.609274	0.230178	0.137235	0.00286897	0.038936	12	0.00306866	0.305633	0.14968	0.978381	0.999974
hsa00970	Aminoacyl-tRNA biosynthesis	42	0.382041	0.168696	0.0785708	0.00331065	0.0407763	42	0.325505	0.25374	0.0894448	0.21118	0.999974
hsa05217	Basal cell carcinoma	44	0.384158	0.170981	0.078861	0.00343379	0.0407763	44	0.274739	0.245993	0.0883107	0.372397	0.999974
hsa05216	Thyroid cancer	27	0.443035	0.185109	0.0977918	0.00417603	0.044701	27	0.214748	0.263398	0.110197	0.670566	0.999974
hsa05200	Pathways in cancer	289	0.220836	0.136109	0.032182	0.00423483	0.044701	289	0.163105	0.216419	0.0349244	0.936563	0.999974
hsa04623	Cytosolic DNA-sensing pathway	41	0.371628	0.170183	0.0808073	0.00633512	0.0633512	41	0.0798712	0.250172	0.0898208	0.971021	0.999974
hsa04310	Wnt signaling pathway	130	0.257658	0.143828	0.047171	0.00790807	0.0751267	130	0.218854	0.228751	0.0507193	0.577357	0.999974
hsa05212	Pancreatic cancer	70	0.302216	0.152713	0.0636309	0.00939847	0.0850338	70	0.163828	0.232447	0.0727642	0.827167	0.999974
hsa05223	Non-small cell lung cancer	50	0.334966	0.165231	0.072861	0.00991437	0.0856241	50	0.191516	0.245488	0.0815163	0.746047	0.999974
hsa03420	Nucleotide excision repair	43	0.351893	0.16531	0.0814513	0.0109894	0.0907817	43	0.0152598	0.249696	0.082994	0.997634	0.999974
hsa04622	RIG-I-like receptor signaling pathway	49	0.336505	0.1686	0.0739868	0.0116224	0.0920109	49	0.183138	0.241772	0.0822314	0.762089	0.999974
hsa04114	Oocyte meiosis	94	0.276385	0.152458	0.0556411	0.0129654	0.0985368	94	0.0911807	0.228046	0.0596	0.989173	0.999974
hsa05213	Endometrial cancer	47	0.332206	0.167725	0.07529	0.014458	0.103436	47	0.235411	0.249702	0.0809609	0.570059	0.999974
hsa04320	Dorso-ventral axis formation	20	0.440805	0.19839	0.111478	0.0148314	0.103436	20	0.412396	0.278235	0.119755	0.131293	0.899369
hsa04530	Tight junction	97	0.268377	0.151407	0.0540597	0.0152431	0.103436	97	0.180319	0.232899	0.0594532	0.811758	0.999974
hsa04360	Axon guidance	109	0.262819	0.150594	0.0526148	0.0164637	0.107866	109	0.173883	0.229546	0.0551204	0.843716	0.999974
hsa00140	Steroid hormone biosynthesis	19	0.434652	0.203668	0.111472	0.0191275	0.120042	19	0.309636	0.28456	0.124207	0.420003	0.999974
hsa05210	Colorectal cancer	82	0.276511	0.154648	0.0590882	0.0195858	0.120042	82	0.266427	0.235445	0.0660615	0.31954	0.999974
hsa05222	Small cell lung cancer	81	0.271359	0.153527	0.0611738	0.0270414	0.160558	81	0.204096	0.242507	0.0647833	0.723381	0.999974
hsa00240	Pyrimidine metabolism	86	0.264889	0.154925	0.0602407	0.0339694	0.195582	86	0.112152	0.232811	0.0628968	0.972467	0.999974
hsa00600	Sphingolipid metabolism	30	0.339853	0.174591	0.0918978	0.0360623	0.201524	30	0.201281	0.264869	0.104027	0.729491	0.999974
hsa00310	Lysine degradation	41	0.311461	0.170183	0.0808073	0.0402031	0.218245	41	0.456842	0.250172	0.0898208	0.0106985	0.474026
hsa04914	Progesterone-mediated oocyte maturation	77	0.263797	0.157895	0.0615658	0.0427034	0.225379	77	0.167185	0.235055	0.0664124	0.846597	0.999974
hsa05120	Epithelial cell signaling in Helicobacter pylori infection	62	0.271443	0.159972	0.0665635	0.0470012	0.236774	62	0.143694	0.240391	0.0713345	0.912378	0.999974
hsa00534	Glycosaminoglycan biosynthesis - heparan sulfate / heparin	18	0.388325	0.199677	0.112891	0.0473547	0.236774	18	0.105613	0.279365	0.123654	0.920011	0.999974
hsa05220	Chronic myeloid leukemia	74	0.256552	0.158375	0.0643589	0.0635718	0.309709	74	0.178596	0.235602	0.0675997	0.800468	0.999974
hsa05330	Allograft rejection	25	0.326908	0.182519	0.0967657	0.0678296	0.322191	25	0.284407	0.268051	0.111376	0.441623	0.999974
hsa05320	Autoimmune thyroid disease	26	0.326933	0.183496	0.0971284	0.0698677	0.323756	26	0.272982	0.263736	0.110784	0.466746	0.999974
hsa05130	Pathogenic Escherichia coli infection	51	0.274468	0.163888	0.0755214	0.071567	0.323756	51	0.130397	0.242508	0.0789276	0.922258	0.999974
hsa05219	Bladder cancer	39	0.290355	0.171872	0.0818186	0.073792	0.326057	39	0.000768758	0.250516	0.0882628	0.99767	0.999974
hsa05215	Prostate cancer	83	0.240367	0.156369	0.058819	0.0766355	0.330926	83	0.205973	0.235816	0.0644106	0.678433	0.999974
hsa00983	Drug metabolism - other enzymes	22	0.332328	0.186188	0.107456	0.0869143	0.366972	22	0.165945	0.273563	0.115091	0.825122	0.999974
hsa00030	Pentose phosphate pathway	20	0.346583	0.19839	0.111478	0.0918666	0.379449	20	0.426266	0.278235	0.119755	0.108207	0.893883
hsa00563	Glycosylphosphatidylinositol(GPI)-anchor biosynthesis	25	0.304997	0.182519	0.0967657	0.102808	0.413199	25	0.153483	0.268051	0.111376	0.848181	0.999974
hsa04660	T cell receptor signaling pathway	97	0.219107	0.151407	0.0540597	0.105227	0.413199	97	0.269423	0.232899	0.0594532	0.269497	0.999974
hsa04620	Toll-like receptor signaling pathway	84	0.228805	0.153736	0.0602955	0.106562	0.413199	84	0.196179	0.233309	0.0648394	0.716557	0.999974
hsa04666	Fc gamma R-mediated phagocytosis	91	0.220843	0.152613	0.0574701	0.117571	0.446771	91	0.109053	0.229471	0.0615067	0.974873	0.999974
hsa04120	Ubiquitin mediated proteolysis	131	0.199182	0.146098	0.0480576	0.134669	0.487058	131	0.144045	0.229847	0.0534491	0.945786	0.999974
hsa00565	Ether lipid metabolism	23	0.304382	0.190289	0.103487	0.135126	0.487058	23	0.0457772	0.270839	0.113276	0.97653	0.999974
hsa00510	N-Glycan biosynthesis	45	0.247742	0.163961	0.076227	0.135864	0.487058	45	0.0988966	0.245859	0.086242	0.955816	0.999974
hsa00910	Nitrogen metabolism	15	0.339149	0.214534	0.122492	0.154498	0.543603	15	0.434868	0.286762	0.139605	0.14437	0.930446
hsa05310	Asthma	19	0.313095	0.203668	0.111472	0.163137	0.563564	19	0.350832	0.28456	0.124207	0.296824	0.999974
hsa04662	B cell receptor signaling pathway	69	0.217481	0.158732	0.0633342	0.176805	0.599875	69	0.19688	0.23882	0.0722203	0.719286	0.999974
hsa01040	Biosynthesis of unsaturated fatty acids	19	0.305299	0.203668	0.111472	0.180959	0.603198	19	0.275921	0.28456	0.124207	0.527724	0.999974
hsa00900	Terpenoid backbone biosynthesis	14	0.324932	0.221687	0.125974	0.206231	0.675584	14	0.147563	0.300922	0.141765	0.860325	0.999974
hsa05221	Acute myeloid leukemia	55	0.224205	0.166888	0.0717322	0.212135	0.683148	55	0.263571	0.246485	0.0786736	0.414039	0.999974
hsa04012	ErbB signaling pathway	80	0.198925	0.156443	0.0600065	0.239488	0.75539	80	0.194605	0.234746	0.0635698	0.736126	0.999974
hsa04722	Neurotrophin signaling pathway	119	0.182807	0.147461	0.0506229	0.24252	0.75539	119	0.148247	0.225753	0.0544723	0.922612	0.999974
hsa05332	Graft-versus-host disease	27	0.251843	0.185109	0.0977918	0.24749	0.758437	27	0.175689	0.263398	0.110197	0.786962	0.999974
hsa00670	One carbon pool by folate	15	0.295809	0.214534	0.122492	0.2535	0.764524	15	0.560505	0.286762	0.139605	0.0249487	0.474026
hsa00061	Fatty acid biosynthesis	5	0.41622	0.294168	0.191555	0.262009	0.77784	5	0.60679	0.36213	0.210425	0.122476	0.895019
hsa04710	Circadian rhythm	13	0.294942	0.21352	0.133828	0.27146	0.793498	13	0.294178	0.29665	0.149204	0.506609	0.999974
hsa05020	Prion diseases	26	0.239089	0.183496	0.0971284	0.28354	0.793693	26	0.357708	0.263736	0.110784	0.19815	0.999974
hsa04210	Apoptosis	80	0.190733	0.156443	0.0600065	0.28385	0.793693	80	0.161572	0.234746	0.0635698	0.87515	0.999974
hsa00770	Pantothenate and CoA biosynthesis	12	0.308515	0.230178	0.137235	0.284059	0.793693	12	0.525723	0.305633	0.14968	0.0707256	0.707256
hsa00053	Ascorbate and aldarate metabolism	6	0.378522	0.281014	0.189206	0.303152	0.826941	6	0.529718	0.359765	0.200097	0.197842	0.999974
hsa03010	Ribosome	80	0.187109	0.156443	0.0600065	0.304663	0.826941	80	0.361115	0.234746	0.0635698	0.0234128	0.474026
hsa04144	Endocytosis	171	0.163732	0.14378	0.0424045	0.318996	0.838127	171	0.159236	0.223425	0.0452823	0.921837	0.999974
hsa03020	RNA polymerase	27	0.2292	0.185109	0.0977918	0.326043	0.838127	27	0.167521	0.263398	0.110197	0.807862	0.999974
hsa00230	Purine metabolism	131	0.166528	0.146098	0.0480576	0.335381	0.838127	131	0.193075	0.229847	0.0534491	0.75427	0.999974
hsa00250	Alanine, aspartate and glutamate metabolism	25	0.22287	0.182519	0.0967657	0.338341	0.838127	25	0.517567	0.268051	0.111376	0.0125359	0.474026
hsa00980	Metabolism of xenobiotics by cytochrome P450	30	0.210969	0.174591	0.0918978	0.346104	0.838127	30	0.240866	0.264869	0.104027	0.591242	0.999974
hsa00591	Linoleic acid metabolism	14	0.271532	0.221687	0.125974	0.346172	0.838127	14	0.267841	0.300922	0.141765	0.592255	0.999974
hsa00450	Selenocompound metabolism	26	0.221925	0.183496	0.0971284	0.346184	0.838127	26	0.488758	0.263736	0.110784	0.0211183	0.474026
hsa05322	Systemic lupus erythematosus	58	0.189403	0.161886	0.0700854	0.3473	0.838127	58	0.338108	0.23958	0.0759805	0.0973574	0.864093
hsa04916	Melanogenesis	84	0.177216	0.153736	0.0602955	0.348484	0.838127	84	0.14727	0.233309	0.0648394	0.907738	0.999974
hsa04664	Fc epsilon RI signaling pathway	66	0.183748	0.159826	0.0674931	0.361507	0.85423	66	0.241894	0.236782	0.0713498	0.471442	0.999974
hsa04350	TGF-beta signaling pathway	73	0.178891	0.157055	0.0632448	0.364947	0.85423	73	0.247494	0.233952	0.0669121	0.419811	0.999974
hsa00561	Glycerolipid metabolism	30	0.205098	0.174591	0.0918978	0.369956	0.85423	30	0.261252	0.264869	0.104027	0.513872	0.999974
hsa05340	Primary immunodeficiency	27	0.216743	0.185109	0.0977918	0.373164	0.85423	27	0.445606	0.263398	0.110197	0.0491165	0.67655
hsa00750	Vitamin B6 metabolism	6	0.335923	0.281014	0.189206	0.385828	0.872706	6	0.443904	0.359765	0.200097	0.337062	0.999974
hsa00480	Glutathione metabolism	42	0.190007	0.168696	0.0785708	0.393104	0.878704	42	0.256185	0.25374	0.0894448	0.489097	0.999974
hsa00592	alpha-Linolenic acid metabolism	11	0.26284	0.227024	0.138624	0.398061	0.879438	11	0.369514	0.303854	0.153966	0.334888	0.999974
hsa00460	Cyanoamino acid metabolism	6	0.326791	0.281014	0.189206	0.404413	0.8832	6	0.616139	0.359765	0.200097	0.100053	0.864093
hsa05218	Melanoma	54	0.181416	0.166184	0.0735525	0.417972	0.902441	54	0.184657	0.245558	0.0813513	0.772957	0.999974
hsa04810	Regulation of actin cytoskeleton	173	0.148726	0.141501	0.0438798	0.43461	0.927819	173	0.0374609	0.223803	0.0460514	0.999974	0.999974
hsa04070	Phosphatidylinositol signaling system	69	0.167007	0.158732	0.0633342	0.448021	0.939246	69	0.224485	0.23882	0.0722203	0.578666	0.999974
hsa04612	Antigen processing and presentation	51	0.17314	0.163888	0.0755214	0.451246	0.939246	51	0.138672	0.242508	0.0789276	0.905844	0.999974
hsa00830	Retinol metabolism	20	0.21105	0.19839	0.111478	0.454793	0.939246	20	0.21544	0.278235	0.119755	0.699988	0.999974
hsa04540	Gap junction	74	0.163554	0.158375	0.0643589	0.467934	0.946742	74	0.222704	0.235602	0.0675997	0.57566	0.999974
hsa04912	GnRH signaling pathway	83	0.161034	0.156369	0.058819	0.468388	0.946742	83	0.206051	0.235816	0.0644106	0.678001	0.999974
hsa04621	NOD-like receptor signaling pathway	56	0.167488	0.164507	0.0721375	0.48352	0.96704	56	0.0299871	0.243303	0.07628	0.997417	0.999974
hsa05211	Renal cell carcinoma	67	0.157409	0.158251	0.0673526	0.504991	0.999461	67	0.0819825	0.242315	0.0687369	0.990164	0.999974
hsa00790	Folate biosynthesis	8	0.239315	0.258998	0.157826	0.549622	0.999677	8	0.40478	0.330126	0.177955	0.337422	0.999974
hsa00290	Valine, leucine and isoleucine biosynthesis	10	0.217944	0.238624	0.145911	0.556352	0.999677	10	0.633153	0.309246	0.162635	0.0232065	0.474026
hsa00051	Fructose and mannose metabolism	33	0.17167	0.184693	0.0892934	0.557979	0.999677	33	0.181996	0.259354	0.0980573	0.784917	0.999974
hsa05214	Glioma	61	0.152228	0.162449	0.0700653	0.55799	0.999677	61	0.0770272	0.239713	0.0739478	0.986097	0.999974
hsa04960	Aldosterone-regulated sodium reabsorption	35	0.162485	0.177363	0.0872739	0.567683	0.999677	35	0.274581	0.252581	0.096176	0.409536	0.999974
hsa00730	Thiamine metabolism	8	0.220474	0.258998	0.157826	0.596418	0.999677	8	0.297682	0.330126	0.177955	0.572333	0.999974
hsa00340	Histidine metabolism	21	0.161606	0.189054	0.108207	0.600119	0.999677	21	0.391313	0.282175	0.119359	0.180262	0.999974
hsa00982	Drug metabolism - cytochrome P450	31	0.156241	0.182531	0.0938598	0.610299	0.999677	31	0.142566	0.255256	0.100837	0.86812	0.999974
hsa00564	Glycerophospholipid metabolism	54	0.144751	0.166184	0.0735525	0.61463	0.999677	54	0.207041	0.245558	0.0813513	0.682061	0.999974
hsa00740	Riboflavin metabolism	13	0.168046	0.21352	0.133828	0.632995	0.999677	13	0.325265	0.29665	0.149204	0.423955	0.999974
hsa03060	Protein export	6	0.213864	0.281014	0.189206	0.638669	0.999677	6	0.0941355	0.359765	0.200097	0.907829	0.999974
hsa00601	Glycosphingolipid biosynthesis - lacto and neolacto series	20	0.15686	0.19839	0.111478	0.645257	0.999677	20	0.0588777	0.278235	0.119755	0.966504	0.999974
hsa04742	Taste transduction	17	0.153315	0.203497	0.112807	0.671785	0.999677	17	0.389402	0.273792	0.130725	0.188248	0.999974
hsa00072	Synthesis and degradation of ketone bodies	7	0.188445	0.266511	0.175235	0.672018	0.999677	7	0.37759	0.331591	0.187727	0.403216	0.999974
hsa03050	Proteasome	41	0.131939	0.170183	0.0808073	0.681991	0.999677	41	0.00768876	0.250172	0.0898208	0.996529	0.999974
hsa04730	Long-term depression	53	0.126861	0.16458	0.0743294	0.694083	0.999677	53	0.238904	0.246103	0.080971	0.535424	0.999974
hsa04720	Long-term potentiation	54	0.124545	0.166184	0.0735525	0.714343	0.999677	54	0.144614	0.245558	0.0813513	0.892668	0.999974
hsa00903	Limonene and pinene degradation	14	0.149584	0.221687	0.125974	0.716461	0.999677	14	0.377526	0.300922	0.141765	0.294472	0.999974
hsa00920	Sulfur metabolism	9	0.15869	0.247596	0.153021	0.719383	0.999677	9	0.52281	0.321714	0.170466	0.119062	0.895019
hsa00562	Inositol phosphate metabolism	50	0.121134	0.165231	0.072861	0.727484	0.999677	50	0.266865	0.245488	0.0815163	0.396567	0.999974
hsa00590	Arachidonic acid metabolism	38	0.124439	0.175201	0.0834541	0.728493	0.999677	38	0.374891	0.252592	0.0927099	0.0935582	0.864093
hsa00360	Phenylalanine metabolism	18	0.130757	0.199677	0.112891	0.729235	0.999677	18	0.478774	0.279365	0.123654	0.0534119	0.67655
hsa04630	Jak-STAT signaling pathway	105	0.113806	0.149822	0.0528525	0.752201	0.999677	105	0.15723	0.228939	0.0587431	0.888905	0.999974
hsa00120	Primary bile acid biosynthesis	12	0.132666	0.230178	0.137235	0.761317	0.999677	12	0.335438	0.305633	0.14968	0.421081	0.999974
hsa00680	Methane metabolism	6	0.14401	0.281014	0.189206	0.765499	0.999677	6	0.560665	0.359765	0.200097	0.157685	0.966459
hsa00052	Galactose metabolism	20	0.116336	0.19839	0.111478	0.769153	0.999677	20	0.0294005	0.278235	0.119755	0.981139	0.999974
hsa00512	Mucin type O-Glycan biosynthesis	23	0.113619	0.190289	0.103487	0.770611	0.999677	23	0.271091	0.270839	0.113276	0.499111	0.999974
hsa04670	Leukocyte transendothelial migration	91	0.109277	0.152613	0.0574701	0.774598	0.999677	91	0.0195585	0.229471	0.0615067	0.999679	0.999974
hsa04650	Natural killer cell mediated cytotoxicity	97	0.108988	0.151407	0.0540597	0.783677	0.999677	97	0.15142	0.232899	0.0594532	0.91473	0.999974
hsa00531	Glycosaminoglycan degradation	18	0.108527	0.199677	0.112891	0.790287	0.999677	18	0.243755	0.279365	0.123654	0.613319	0.999974
hsa00270	Cysteine and methionine metabolism	28	0.10511	0.18995	0.100802	0.800007	0.999677	28	0.348627	0.258733	0.108722	0.204167	0.999974
hsa04740	Olfactory transduction	25	0.0952648	0.182519	0.0967657	0.816394	0.999677	25	0.221296	0.268051	0.111376	0.662682	0.999974
hsa05014	Amyotrophic lateral sclerosis (ALS)	43	0.0918396	0.16531	0.0814513	0.816474	0.999677	43	0.23409	0.249696	0.082994	0.574575	0.999974
hsa04062	Chemokine signaling pathway	157	0.105175	0.145386	0.0433422	0.823233	0.999677	157	0.12687	0.22461	0.0471964	0.980817	0.999974
hsa00430	Taurine and hypotaurine metabolism	7	0.100767	0.266511	0.175235	0.827885	0.999677	7	0.612793	0.331591	0.187727	0.0670759	0.707256
hsa04610	Complement and coagulation cascades	41	0.0894972	0.170183	0.0808073	0.840981	0.999677	41	0.211216	0.250172	0.0898208	0.667751	0.999974
hsa04930	Type II diabetes mellitus	36	0.0873482	0.173723	0.0861931	0.841854	0.999677	36	0.283064	0.257613	0.098982	0.39854	0.999974
hsa02010	ABC transporters	35	0.088888	0.177363	0.0872739	0.844653	0.999677	35	0.364467	0.252581	0.096176	0.122346	0.895019
hsa00532	Glycosaminoglycan biosynthesis - chondroitin sulfate / dermatan sulfate	19	0.0881179	0.203668	0.111472	0.850035	0.999677	19	0.121142	0.28456	0.124207	0.90586	0.999974
hsa00040	Pentose and glucuronate interconversions	7	0.080618	0.266511	0.175235	0.855615	0.999677	7	0.359496	0.331591	0.187727	0.440915	0.999974
hsa00010	Glycolysis / Gluconeogenesis	44	0.0864395	0.170981	0.078861	0.858148	0.999677	44	0.244635	0.245993	0.0883107	0.506132	0.999974
hsa00650	Butanoate metabolism	26	0.0737329	0.183496	0.0971284	0.87078	0.999677	26	0.492311	0.263736	0.110784	0.0195445	0.474026
hsa00350	Tyrosine metabolism	30	0.0666913	0.174591	0.0918978	0.879827	0.999677	30	0.284238	0.264869	0.104027	0.42615	0.999974
hsa04370	VEGF signaling pathway	63	0.0784914	0.161022	0.0667946	0.891694	0.999677	63	0.201948	0.233868	0.0739764	0.666946	0.999974
hsa00260	Glycine, serine and threonine metabolism	24	0.0627102	0.191233	0.102457	0.895152	0.999677	24	0.638289	0.263449	0.113608	0.000484441	0.0920438
hsa00603	Glycosphingolipid biosynthesis - globo series	12	0.057384	0.230178	0.137235	0.896005	0.999677	12	0.23317	0.305633	0.14968	0.685848	0.999974
hsa04140	Regulation of autophagy	19	0.0632274	0.203668	0.111472	0.896142	0.999677	19	0.307772	0.28456	0.124207	0.425875	0.999974
hsa00130	Ubiquinone and other terpenoid-quinone biosynthesis	5	0.0431682	0.294168	0.191555	0.904957	0.999677	5	0.340912	0.36213	0.210425	0.540159	0.999974
hsa00630	Glyoxylate and dicarboxylate metabolism	13	0.0313027	0.21352	0.133828	0.913335	0.999677	13	0.437732	0.29665	0.149204	0.172186	0.999974
hsa04614	Renin-angiotensin system	12	0.033295	0.230178	0.137235	0.924306	0.999677	12	0.175409	0.305633	0.14968	0.807852	0.999974
hsa04950	Maturity onset diabetes of the young	6	0.00943179	0.281014	0.189206	0.924411	0.999677	6	0.466738	0.359765	0.200097	0.296461	0.999974
hsa05412	Arrhythmogenic right ventricular cardiomyopathy (ARVC)	59	0.0617559	0.159773	0.0680288	0.925181	0.999677	59	0.123739	0.242408	0.0743887	0.944673	0.999974
hsa04130	SNARE interactions in vesicular transport	38	0.0536947	0.175201	0.0834541	0.927299	0.999677	38	0.202304	0.252592	0.0927099	0.706237	0.999974
hsa00640	Propanoate metabolism	29	0.0531792	0.185229	0.0905457	0.927632	0.999677	29	0.420539	0.259514	0.106854	0.0659091	0.707256
hsa00511	Other glycan degradation	14	0.0367529	0.221687	0.125974	0.928952	0.999677	14	0.0260876	0.300922	0.141765	0.973729	0.999974
hsa00620	Pyruvate metabolism	32	0.0432037	0.179506	0.0914806	0.931883	0.999677	32	0.432076	0.261311	0.105505	0.0527732	0.67655
hsa05110	Vibrio cholerae infection	45	0.0491255	0.163961	0.076227	0.93403	0.999677	45	0.203979	0.245859	0.086242	0.686377	0.999974
hsa00500	Starch and sucrose metabolism	21	0.0248733	0.189054	0.108207	0.935402	0.999677	21	0.172273	0.282175	0.119359	0.821416	0.999974
hsa00062	Fatty acid elongation	8	0.0156454	0.258998	0.157826	0.938451	0.999677	8	0.299333	0.330126	0.177955	0.568689	0.999974
hsa00533	Glycosaminoglycan biosynthesis - keratan sulfate	13	0.00698174	0.21352	0.133828	0.938623	0.999677	13	0.462933	0.29665	0.149204	0.132539	0.899369
hsa04142	Lysosome	109	0.0684381	0.150594	0.0526148	0.940792	0.999677	109	0.118187	0.229546	0.0551204	0.978324	0.999974
hsa00330	Arginine and proline metabolism	45	0.0432243	0.163961	0.076227	0.943393	0.999677	45	0.446227	0.245859	0.086242	0.010081	0.474026
hsa00410	beta-Alanine metabolism	17	0.0247425	0.203497	0.112807	0.943472	0.999677	17	0.411023	0.273792	0.130725	0.146913	0.930446
hsa00020	Citrate cycle (TCA cycle)	28	0.0238882	0.18995	0.100802	0.950262	0.999677	28	0.460279	0.258733	0.108722	0.0318855	0.550749
hsa04150	mTOR signaling pathway	49	0.0462752	0.1686	0.0739868	0.950869	0.999677	49	0.120286	0.241772	0.0822314	0.930211	0.999974
hsa03320	PPAR signaling pathway	47	0.0420306	0.167725	0.07529	0.952488	0.999677	47	0.25872	0.249702	0.0809609	0.455653	0.999974
hsa00760	Nicotinate and nicotinamide metabolism	20	0.011361	0.19839	0.111478	0.9533	0.999677	20	0.264269	0.278235	0.119755	0.546421	0.999974
hsa04940	Type I diabetes mellitus	31	0.0201592	0.182531	0.0938598	0.958179	0.999677	31	0.263715	0.255256	0.100837	0.466573	0.999974
hsa00604	Glycosphingolipid biosynthesis - ganglio series	14	0.00314586	0.221687	0.125974	0.958613	0.999677	14	0.165368	0.300922	0.141765	0.830511	0.999974
hsa00860	Porphyrin and chlorophyll metabolism	20	0.000537346	0.19839	0.111478	0.962037	0.999677	20	0.277591	0.278235	0.119755	0.502144	0.999974
hsa00071	Fatty acid degradation	32	0.00215136	0.179506	0.0914806	0.973732	0.999677	32	0.449885	0.261311	0.105505	0.0369414	0.584906
hsa04640	Hematopoietic cell lineage	64	0.0340445	0.162356	0.0660132	0.974036	0.999677	64	0.000539167	0.239905	0.0736203	0.999426	0.999974
hsa00520	Amino sugar and nucleotide sugar metabolism	42	0.0152176	0.168696	0.0785708	0.974612	0.999677	42	0.108809	0.25374	0.0894448	0.947421	0.999974
hsa05416	Viral myocarditis	54	0.0206989	0.166184	0.0735525	0.976035	0.999677	54	0.132144	0.245558	0.0813513	0.918361	0.999974
hsa04260	Cardiac muscle contraction	51	0.0131579	0.163888	0.0755214	0.977025	0.999677	51	0.197682	0.242508	0.0789276	0.714962	0.999974
hsa04672	Intestinal immune network for IgA production	37	0.000922367	0.176815	0.0880837	0.977081	0.999677	37	0.312672	0.249954	0.092106	0.247958	0.999974
hsa00380	Tryptophan metabolism	29	0.00215087	0.185229	0.0905457	0.978409	0.999677	29	0.426165	0.259514	0.106854	0.0594249	0.70567
hsa04910	Insulin signaling pathway	122	0.0461852	0.150325	0.0510834	0.979256	0.999677	122	0.204926	0.226064	0.054905	0.649878	0.999974
hsa04270	Vascular smooth muscle contraction	90	0.035767	0.155249	0.0568974	0.982134	0.999677	90	0.221991	0.233798	0.0627561	0.574613	0.999974
hsa04512	ECM-receptor interaction	71	0.0195746	0.156913	0.0653256	0.98224	0.999677	71	0.0865925	0.239253	0.0705079	0.984812	0.999974
hsa04920	Adipocytokine signaling pathway	57	0.0183061	0.162568	0.0683553	0.982591	0.999677	57	0.27036	0.244713	0.0752612	0.366632	0.999974
hsa00280	Valine, leucine and isoleucine degradation	42	0.00215302	0.168696	0.0785708	0.982982	0.999677	42	0.470063	0.25374	0.0894448	0.00779204	0.474026
hsa04514	Cell adhesion molecules (CAMs)	106	0.0361733	0.14771	0.0523948	0.983364	0.999677	106	0.188987	0.229977	0.0556682	0.769234	0.999974
hsa04010	MAPK signaling pathway	217	0.0584777	0.142053	0.0380866	0.985895	0.999677	217	0.185378	0.218629	0.0396347	0.799248	0.999974
hsa05410	Hypertrophic cardiomyopathy (HCM)	64	0.0131711	0.162356	0.0660132	0.988087	0.999677	64	0.125918	0.239905	0.0736203	0.939226	0.999974
hsa05414	Dilated cardiomyopathy	69	0.0131761	0.158732	0.0633342	0.989225	0.999677	69	0.14472	0.23882	0.0722203	0.903706	0.999974
hsa04080	Neuroactive ligand-receptor interaction	96	0.022006	0.152434	0.0547937	0.991352	0.999677	96	0.153565	0.231706	0.0595229	0.905371	0.999974
hsa04020	Calcium signaling pathway	121	0.0183172	0.147778	0.0499194	0.995248	0.999677	121	0.210929	0.228728	0.0545263	0.627946	0.999974
hsa00190	Oxidative phosphorylation	104	0.00278143	0.148541	0.0532514	0.996902	0.999677	104	0.106839	0.232086	0.0581207	0.984417	0.999974
hsa05012	Parkinson's disease	104	0.00278143	0.148541	0.0532514	0.996902	0.999677	104	0.150262	0.232086	0.0581207	0.92041	0.999974
hsa04510	Focal adhesion	177	0.0226189	0.14018	0.0411306	0.99787	0.999677	177	0.0765117	0.223261	0.0442648	0.999542	0.999974
hsa05016	Huntington's disease	156	0.0132552	0.140685	0.0444194	0.99794	0.999677	156	0.215679	0.224804	0.0479682	0.575439	0.999974
hsa05010	Alzheimer's disease	144	0.000310005	0.146616	0.0461813	0.999233	0.999677	144	0.0838801	0.225627	0.0482635	0.998343	0.999974
hsa04060	Cytokine-cytokine receptor interaction	179	0.000388561	0.14295	0.0417891	0.999677	0.999677	179	0.0831428	0.22298	0.0435067	0.999346	0.999974
